# Supplementary material for: Identification of three novel QTL for resistance to highly aggressive Canadian strains of Plasmodiophora brassicae in rutabaga cultivar ECD10
Source: Front Plant Sci. 2025 Jun 30;16:1588460. doi: 10.3389/fpls.2025.1588460 (PMC12256434; doi:10.3389/fpls.2025.1588460)
Supplement: Supplementary file 1 [file Table1.xlsx]

## Sheet: Table S1
TABLE S1 Number of short read sequences identified and mapped from the parental lines and 92 ECD10 BC1 plants into the Brassica napus reference genome ‘ZS11’.
Sample name	Total no. of reads	No. of mapped read	% of reads allignment
DT1	4.23127	3.60836	85.2783
DT2	7.83008	6.79365	86.7635
DT3	4.3246	3.75985	86.9411
DT4	5.08738	3.80023	74.6991
DT5	4.82745	3.82043	79.1397
DT6	6.18959	5.24306	84.7077
DT7	6.02891	5.33132	88.4293
DT8	1.87441	1.21518	64.8301
DT9	15.4623	14.1158	91.2917
DT10	15.4052	14.0534	91.2252
DT11	15.9958	14.5491	90.956
DT12	17.1914	16.368	95.2102
DT13	16.7078	15.7584	94.3177
DT14	16.7947	15.8598	94.4334
DT15	14.9516	14.2888	95.5671
DT16	10.5417	9.78774	92.848
DT17	8.38878	7.60012	90.5986
DT18	13.5631	12.9802	95.7022
DT19	11.7246	11.0869	94.5607
DT20	7.68959	7.16047	93.1189
DT21	13.8096	13.1466	95.199
DT22	12.9562	12.1612	93.8635
DT23	9.69075	9.20462	94.9835
DT24	7.5695	7.11681	94.0196
DT25	14.6106	13.9432	95.4324
DT26	14.8807	14.1817	95.3025
DT27	14.0214	13.5064	96.3267
DT28	15.0259	14.4094	95.8971
DT29	8.48844	8.01888	94.4682
DT30	17.4583	16.3741	93.7899
DT31	17.1868	16.3142	94.9227
DT32	16.2242	15.5403	95.7846
DT33	14.6973	14.2514	96.9661
DT34	6.06162	5.81638	95.9542
DT35	11.0166	10.6167	96.3703
DT36	15.6817	15.1025	96.3067
DT37	15.9049	15.2736	96.0308
DT38	15.1907	14.5431	95.7366
DT39	14.4978	13.931	96.0908
DT40	13.6598	13.0404	95.4658
DT41	13.9525	13.5203	96.9019
DT42	17.0532	16.4102	96.2297
DT43	17.1412	16.5569	96.5914
DT44	14.4701	14.049	97.0901
DT45	15.4403	14.9532	96.8456
DT46	20.5277	19.8434	96.6667
DT47	10.5862	10.2449	96.7758
DT48	14.6183	14.1076	96.5065
DT49	12.4562	12.0253	96.5411
DT50	8.27546	7.96714	96.2743
DT51	15.5254	15.0599	97.0017
DT52	14.0736	13.692	97.2887
DT53	17.7787	17.2412	96.9764
DT54	15.4558	14.8901	96.3399
DT55	11.2862	10.8565	96.193
DT56	16.5538	16.0328	96.8527
DT57	15.7498	15.2684	96.9434
DT58	13.8525	13.4318	96.9631
DT59	18.7544	18.1577	96.8185
DT60	10.5329	10.2027	96.8652
DT61	14.9582	14.4532	96.6235
DT62	17.2333	16.7009	96.9107
DT63	16.2188	15.6787	96.6699
DT64	11.394	10.9531	96.1298
DT65	9.54776	9.24548	96.834
DT66	10.4124	9.86314	94.725
DT67	13.6208	13.2123	97.0006
DT68	5.6558	5.51207	97.4586
DT69	17.0791	16.5393	96.8394
DT70	14.3879	13.844	96.2198
DT71	17.6562	17.1002	96.8507
DT72	18.1635	17.4386	96.0088
DT73	13.2329	12.8137	96.8318
DT74	16.2949	15.7689	96.7724
DT75	17.0359	16.2339	95.2925
DT76	17.772	17.1943	96.7492
DT77	16.2351	15.6517	96.4063
DT78	14.6456	14.0938	96.2323
DT79	16.366	15.7058	95.9657
DT80	11.5597	11.1115	96.123
DT81	14.115	13.4735	95.4551
DT82	14.8663	14.0325	94.3912
DT83	13.0775	12.4563	95.2495
DT84	13.9769	13.2749	94.9775
DT85	8.81638	8.31571	94.3211
DT86	9.79064	9.32779	95.2724
DT87	11.5173	10.7544	93.3757
DT88	9.959	9.40631	94.4503
DT89	11.6514	11.2261	96.3496
DT90	14.8017	14.2847	96.5071
DT91	11.9867	11.6201	96.9411
DT92	18.6982	18.0279	96.4151
Total_92BC1 line	1210.25	1153.5	95.3105
Minimum	1.87441	1.21518	64.8301
Maximum	20.5277	19.8434	96.6667
Average	13.1549	12.538	95.3105
DHT_BC93	12.6105	12.1462	96.3186
DHT_BC94	16.4333	15.7535	95.8634
Total_DHT	29.0438	27.8998	96.061
ECD10_BC95	5.48883	5.33852	97.2614
ECD10_BC96	7.88083	7.56234	95.9587
Total_ECD10	13.3697	12.9009	96.4935
Total_96_samples	1252.67	1194.3	95.3405
Minimum	1.87441	1.21518	64.8301
Maximum	20.5277	19.8434	97.4586
Average	13.0486	12.4406	94.4995

## Sheet: Table S2
TABLE S2 Overall summary, allele summary, taxa summary and site summary after filtering GBS data of 92 BC1 plants with Tassel5 from the GBS-SNP-CROP pipeline using the Brassica napus reference genome sequence ‘ZS11’.
Overall summary
Stat Type	Value
Number of Taxa	92
Number of Sites	14055
Sites x Taxa	1293100
Number Not Missing	1287000
Proportion Not Missing	0.9953
Number Missing	6072
Proportion Missing	0.0047
Number Gametes	2586100
Gametes Not Missing	2574000
Proportion Gametes Not Missing	0.9953
Gametes Missing	12144
Proportion Gametes Missing	0.0047
Number Heterozygous	861170
Proportion Heterozygous	0.66599
Average Minor Allele Frequency	0.33635
Allele summary
Alleles	Number	Proportion	Frequency
R	255464	0.19757	0.1985
Y	251077	0.19417	0.19509
G	110439	0.08541	0.08581
C	106897	0.08267	0.08306
A	104528	0.08084	0.08122
T	103954	0.08039	0.08077
K	100948	0.07807	0.07844
M	94225	0.07287	0.07321
W	89029	0.06885	0.06918
S	70427	0.05447	0.05472
N	6072	0.0047	0.00472
C:T	2599	0.18492
A:G	2388	0.1699
G:A	1804	0.12835
T:C	1437	0.10224
G:T	1040	0.074
A:T	919	0.06539
A:C	854	0.06076
C:G	758	0.05393
C:A	669	0.0476
T:G	626	0.04454
T:A	528	0.03757
G:C	433	0.03081
Total allele	1307115
Taxa summary
Taxa	Taxa Name	Number of Sites	Gametes Missing	Proportion Missing	Number Heterozygous	Proportion Heterozygous
0	DT1	14055	696	0.02476	8638	0.63019
1	DT2	14055	0	0	10223	0.72736
2	DT3	14055	112	0.00398	8146	0.5819
3	DT4	14055	392	0.01395	8643	0.62364
4	DT5	14055	6	0.00021345	9484	0.67492
5	DT6	14055	2	7.1149e-05	8860	0.63043
6	DT7	14055	0	0	9755	0.69406
7	DT8	14055	8752	0.31135	7440	0.76867
8	DT9	14055	0	0	8856	0.6301
9	DT10	14055	0	0	9933	0.70672
10	DT11	14055	0	0	7879	0.56058
11	DT12	14055	0	0	9812	0.69811
12	DT13	14055	56	0.00199	4547	0.32416
13	DT14	14055	0	0	9603	0.68324
14	DT15	14055	0	0	8088	0.57545
15	DT16	14055	0	0	9132	0.64973
16	DT17	14055	0	0	9058	0.64447
17	DT18	14055	0	0	11031	0.78485
18	DT19	14055	0	0	9212	0.65543
19	DT20	14055	0	0	9074	0.64561
20	DT21	14055	0	0	10060	0.71576
21	DT22	14055	0	0	9028	0.64233
22	DT23	14055	0	0	9346	0.66496
23	DT24	14055	0	0	9349	0.66517
24	DT25	14055	0	0	9590	0.68232
25	DT26	14055	0	0	10014	0.71249
26	DT27	14055	0	0	8964	0.63778
27	DT28	14055	0	0	9753	0.69392
28	DT29	14055	0	0	10294	0.73241
29	DT30	14055	0	0	8829	0.62818
30	DT31	14055	0	0	9213	0.6555
31	DT32	14055	0	0	9670	0.68801
32	DT33	14055	0	0	8786	0.62512
33	DT34	14055	2008	0.07143	9723	0.745
34	DT35	14055	0	0	9683	0.68894
35	DT36	14055	0	0	10492	0.7465
36	DT37	14055	0	0	11032	0.78492
37	DT38	14055	0	0	9209	0.65521
38	DT39	14055	0	0	10472	0.74507
39	DT40	14055	0	0	9087	0.64653
40	DT41	14055	0	0	10061	0.71583
41	DT42	14055	0	0	9611	0.68381
42	DT43	14055	0	0	9913	0.7053
43	DT44	14055	0	0	8670	0.61686
44	DT45	14055	0	0	9151	0.65109
45	DT46	14055	0	0	9402	0.66894
46	DT47	14055	0	0	10441	0.74287
47	DT48	14055	0	0	8394	0.59723
48	DT49	14055	0	0	9936	0.70694
49	DT50	14055	0	0	8709	0.61964
50	DT51	14055	0	0	8897	0.63301
51	DT52	14055	0	0	8824	0.62782
52	DT53	14055	0	0	9596	0.68275
53	DT54	14055	0	0	10241	0.72864
54	DT55	14055	0	0	9884	0.70324
55	DT56	14055	0	0	9769	0.69506
56	DT57	14055	0	0	10079	0.71711
57	DT58	14055	0	0	8646	0.61515
58	DT59	14055	0	0	9416	0.66994
59	DT60	14055	0	0	10113	0.71953
60	DT61	14055	0	0	9919	0.70573
61	DT62	14055	0	0	7648	0.54415
62	DT63	14055	0	0	10617	0.75539
63	DT64	14055	0	0	10366	0.73753
64	DT65	14055	0	0	9085	0.64639
65	DT66	14055	0	0	8792	0.62554
66	DT67	14055	0	0	9845	0.70046
67	DT68	14055	0	0	9477	0.67428
68	DT69	14055	0	0	8621	0.61338
69	DT70	14055	0	0	10125	0.72038
70	DT71	14055	0	0	9330	0.66382
71	DT72	14055	0	0	9802	0.6974
72	DT73	14055	0	0	9894	0.70395
73	DT74	14055	0	0	8332	0.59281
74	DT75	14055	0	0	10045	0.71469
75	DT76	14055	0	0	9626	0.68488
76	DT77	14055	0	0	9782	0.69598
77	DT78	14055	2	7.1149e-05	8309	0.59122
78	DT79	14055	0	0	11583	0.82412
79	DT80	14055	8	0.0002846	9418	0.67027
80	DT81	14055	16	0.00056919	8418	0.59927
81	DT82	14055	6	0.00021345	10001	0.71171
82	DT83	14055	8	0.0002846	8485	0.60387
83	DT84	14055	12	0.00042689	8352	0.59449
84	DT85	14055	14	0.00049804	10409	0.74096
85	DT86	14055	14	0.00049804	7727	0.55004
86	DT87	14055	0	0	10280	0.73141
87	DT88	14055	12	0.00042689	10334	0.73557
88	DT89	14055	6	0.00021345	8597	0.6118
89	DT90	14055	8	0.0002846	8734	0.62159
90	DT91	14055	8	0.0002846	10221	0.72742
91	DT92	14055	6	0.00021345	9235	0.6572
Minimum					4547	0.32416
Maximum					11583	0.82412
Average					9360.54	0.669502
Site summary
Site Number	Site Name	Chromosome	Physical Position	Number of Taxa	Major Allele	Major Allele Gametes	Major Allele Proportion	Major Allele Frequency	Minor Allele	Minor Allele Gametes	Minor Allele Proportion	Minor Allele Frequency	Gametes Missing	Proportion Missing	Number Heterozygous	Proportion Heterozygous
0	scaffoldA01_467485	A01	467485	92	T	93	0.50543	0.50543	A	91	0.49457	0.49457	0	0	91	0.98913
1	scaffoldA01_903071	A01	903071	92	A	124	0.67391	0.68132	G	58	0.31522	0.31868	2	0.01087	58	0.63736
2	scaffoldA01_1139784	A01	1139784	92	G	145	0.78804	0.78804	A	39	0.21196	0.21196	0	0	39	0.42391
3	scaffoldA01_1213841	A01	1213841	92	A	92	0.5	0.5	T	92	0.5	0.5	0	0	90	0.97826
4	scaffoldA01_1390278	A01	1390278	92	G	94	0.51087	0.51648	A	88	0.47826	0.48352	2	0.01087	88	0.96703
5	scaffoldA01_1519748	A01	1519748	92	A	92	0.5	0.5	G	92	0.5	0.5	0	0	90	0.97826
6	scaffoldA01_1519754	A01	1519754	92	A	92	0.5	0.5	G	92	0.5	0.5	0	0	90	0.97826
7	scaffoldA01_1519763	A01	1519763	92	A	92	0.5	0.5	G	92	0.5	0.5	0	0	90	0.97826
8	scaffoldA01_1519884	A01	1519884	92	A	92	0.5	0.5	G	92	0.5	0.5	0	0	90	0.97826
9	scaffoldA01_1547739	A01	1547739	92	T	144	0.78261	0.78261	A	40	0.21739	0.21739	0	0	40	0.43478
10	scaffoldA01_1547931	A01	1547931	92	G	144	0.78261	0.78261	C	40	0.21739	0.21739	0	0	40	0.43478
11	scaffoldA01_1547945	A01	1547945	92	G	144	0.78261	0.78261	A	40	0.21739	0.21739	0	0	40	0.43478
12	scaffoldA01_1547954	A01	1547954	92	C	144	0.78261	0.78261	T	40	0.21739	0.21739	0	0	40	0.43478
13	scaffoldA01_1652167	A01	1652167	92	A	136	0.73913	0.73913	G	48	0.26087	0.26087	0	0	46	0.5
14	scaffoldA01_1652189	A01	1652189	92	T	136	0.73913	0.73913	A	48	0.26087	0.26087	0	0	46	0.5
15	scaffoldA01_1652230	A01	1652230	92	C	136	0.73913	0.73913	G	48	0.26087	0.26087	0	0	46	0.5
16	scaffoldA01_1899802	A01	1899802	92	G	139	0.75543	0.75543	A	45	0.24457	0.24457	0	0	45	0.48913
17	scaffoldA01_1899817	A01	1899817	92	C	139	0.75543	0.75543	T	45	0.24457	0.24457	0	0	45	0.48913
18	scaffoldA01_1899955	A01	1899955	92	A	138	0.75	0.75	G	46	0.25	0.25	0	0	46	0.5
19	scaffoldA01_1924529	A01	1924529	92	G	136	0.73913	0.73913	C	48	0.26087	0.26087	0	0	46	0.5
20	scaffoldA01_1924550	A01	1924550	92	T	136	0.73913	0.73913	C	48	0.26087	0.26087	0	0	46	0.5
21	scaffoldA01_1924703	A01	1924703	92	C	136	0.73913	0.73913	A	48	0.26087	0.26087	0	0	46	0.5
22	scaffoldA01_1924761	A01	1924761	92	T	136	0.73913	0.73913	C	48	0.26087	0.26087	0	0	46	0.5
23	scaffoldA01_1998903	A01	1998903	92	C	93	0.50543	0.50543	G	91	0.49457	0.49457	0	0	91	0.98913
24	scaffoldA01_1998945	A01	1998945	92	A	139	0.75543	0.75543	G	45	0.24457	0.24457	0	0	45	0.48913
25	scaffoldA01_1999011	A01	1999011	92	A	137	0.74457	0.74457	C	47	0.25543	0.25543	0	0	45	0.48913
26	scaffoldA01_1999014	A01	1999014	92	G	139	0.75543	0.75543	A	45	0.24457	0.24457	0	0	45	0.48913
27	scaffoldA01_2174124	A01	2174124	92	A	132	0.71739	0.71739	T	52	0.28261	0.28261	0	0	40	0.43478
28	scaffoldA01_2193102	A01	2193102	92	T	150	0.81522	0.81522	G	34	0.18478	0.18478	0	0	34	0.36957
29	scaffoldA01_2193126	A01	2193126	92	T	137	0.74457	0.74457	C	47	0.25543	0.25543	0	0	47	0.51087
30	scaffoldA01_2193135	A01	2193135	92	C	137	0.74457	0.74457	T	47	0.25543	0.25543	0	0	47	0.51087
31	scaffoldA01_2228090	A01	2228090	92	A	136	0.73913	0.73913	G	48	0.26087	0.26087	0	0	46	0.5
32	scaffoldA01_2228125	A01	2228125	92	G	136	0.73913	0.73913	C	48	0.26087	0.26087	0	0	46	0.5
33	scaffoldA01_2228185	A01	2228185	92	G	136	0.73913	0.73913	C	48	0.26087	0.26087	0	0	46	0.5
34	scaffoldA01_2228186	A01	2228186	92	G	136	0.73913	0.73913	T	48	0.26087	0.26087	0	0	46	0.5
35	scaffoldA01_2463416	A01	2463416	92	A	135	0.7337	0.7337	T	49	0.2663	0.2663	0	0	49	0.53261
36	scaffoldA01_3066972	A01	3066972	92	A	106	0.57609	0.57609	G	78	0.42391	0.42391	0	0	74	0.80435
37	scaffoldA01_3105315	A01	3105315	92	A	134	0.72826	0.72826	G	50	0.27174	0.27174	0	0	50	0.54348
38	scaffoldA01_3130231	A01	3130231	92	A	132	0.71739	0.71739	G	52	0.28261	0.28261	0	0	52	0.56522
39	scaffoldA01_3247159	A01	3247159	92	C	92	0.5	0.5	T	92	0.5	0.5	0	0	92	1
40	scaffoldA01_3247195	A01	3247195	92	C	92	0.5	0.5	T	92	0.5	0.5	0	0	92	1
41	scaffoldA01_3247232	A01	3247232	92	A	132	0.71739	0.71739	G	52	0.28261	0.28261	0	0	52	0.56522
42	scaffoldA01_3247246	A01	3247246	92	C	92	0.5	0.5	T	92	0.5	0.5	0	0	92	1
43	scaffoldA01_3299238	A01	3299238	92	T	129	0.70109	0.70109	G	55	0.29891	0.29891	0	0	53	0.57609
44	scaffoldA01_3299239	A01	3299239	92	C	129	0.70109	0.70109	A	55	0.29891	0.29891	0	0	53	0.57609
45	scaffoldA01_3820188	A01	3820188	92	A	132	0.71739	0.71739	T	52	0.28261	0.28261	0	0	52	0.56522
46	scaffoldA01_4208917	A01	4208917	92	G	131	0.71196	0.71196	A	53	0.28804	0.28804	0	0	53	0.57609
47	scaffoldA01_4520411	A01	4520411	92	C	128	0.69565	0.69565	T	56	0.30435	0.30435	0	0	54	0.58696
48	scaffoldA01_4520551	A01	4520551	92	C	128	0.69565	0.69565	T	56	0.30435	0.30435	0	0	54	0.58696
49	scaffoldA01_4520553	A01	4520553	92	C	128	0.69565	0.69565	T	56	0.30435	0.30435	0	0	54	0.58696
50	scaffoldA01_4634236	A01	4634236	92	T	128	0.69565	0.69565	C	56	0.30435	0.30435	0	0	54	0.58696
51	scaffoldA01_4634259	A01	4634259	92	T	128	0.69565	0.69565	G	56	0.30435	0.30435	0	0	54	0.58696
52	scaffoldA01_4802328	A01	4802328	92	G	130	0.70652	0.70652	A	54	0.29348	0.29348	0	0	54	0.58696
53	scaffoldA01_4802434	A01	4802434	92	C	130	0.70652	0.70652	T	54	0.29348	0.29348	0	0	54	0.58696
54	scaffoldA01_4807546	A01	4807546	92	G	130	0.70652	0.70652	A	54	0.29348	0.29348	0	0	54	0.58696
55	scaffoldA01_5049450	A01	5049450	92	C	154	0.83696	0.84615	A	28	0.15217	0.15385	2	0.01087	28	0.30769
56	scaffoldA01_5401287	A01	5401287	92	T	156	0.84783	0.84783	G	28	0.15217	0.15217	0	0	28	0.30435
57	scaffoldA01_5735773	A01	5735773	92	A	127	0.69022	0.6978	T	55	0.29891	0.3022	2	0.01087	55	0.6044
58	scaffoldA01_5735775	A01	5735775	92	G	127	0.69022	0.6978	C	55	0.29891	0.3022	2	0.01087	55	0.6044
59	scaffoldA01_5735816	A01	5735816	92	A	127	0.69022	0.6978	C	55	0.29891	0.3022	2	0.01087	55	0.6044
60	scaffoldA01_5735902	A01	5735902	92	A	160	0.86957	0.87912	T	22	0.11957	0.12088	2	0.01087	22	0.24176
61	scaffoldA01_5774055	A01	5774055	92	A	92	0.5	0.5	T	92	0.5	0.5	0	0	92	1
62	scaffoldA01_6170674	A01	6170674	92	G	127	0.69022	0.6978	A	55	0.29891	0.3022	2	0.01087	55	0.6044
63	scaffoldA01_6170689	A01	6170689	92	T	127	0.69022	0.6978	C	55	0.29891	0.3022	2	0.01087	55	0.6044
64	scaffoldA01_6170707	A01	6170707	92	T	127	0.69022	0.6978	G	55	0.29891	0.3022	2	0.01087	55	0.6044
65	scaffoldA01_6170710	A01	6170710	92	A	127	0.69022	0.6978	G	55	0.29891	0.3022	2	0.01087	55	0.6044
66	scaffoldA01_6170803	A01	6170803	92	T	127	0.69022	0.69022	C	57	0.30978	0.30978	0	0	55	0.59783
67	scaffoldA01_6170965	A01	6170965	92	A	92	0.5	0.50549	G	90	0.48913	0.49451	2	0.01087	90	0.98901
68	scaffoldA01_6227982	A01	6227982	92	T	128	0.69565	0.69565	C	56	0.30435	0.30435	0	0	56	0.6087
69	scaffoldA01_6403631	A01	6403631	92	G	127	0.69022	0.69022	T	57	0.30978	0.30978	0	0	57	0.61957
70	scaffoldA01_6452876	A01	6452876	92	T	126	0.68478	0.68478	C	58	0.31522	0.31522	0	0	56	0.6087
71	scaffoldA01_6492881	A01	6492881	92	A	92	0.5	0.5	G	92	0.5	0.5	0	0	92	1
72	scaffoldA01_6492883	A01	6492883	92	C	128	0.69565	0.7033	T	54	0.29348	0.2967	2	0.01087	54	0.59341
73	scaffoldA01_6492893	A01	6492893	92	C	92	0.5	0.5	T	92	0.5	0.5	0	0	92	1
74	scaffoldA01_6492923	A01	6492923	92	G	128	0.69565	0.7033	C	54	0.29348	0.2967	2	0.01087	54	0.59341
75	scaffoldA01_6492925	A01	6492925	92	A	92	0.5	0.5	G	92	0.5	0.5	0	0	92	1
76	scaffoldA01_6492945	A01	6492945	92	C	92	0.5	0.5	T	92	0.5	0.5	0	0	92	1
77	scaffoldA01_6492949	A01	6492949	92	C	92	0.5	0.5	T	92	0.5	0.5	0	0	92	1
78	scaffoldA01_6570004	A01	6570004	92	A	130	0.70652	0.71429	T	52	0.28261	0.28571	2	0.01087	52	0.57143
79	scaffoldA01_6570062	A01	6570062	92	G	130	0.70652	0.71429	A	52	0.28261	0.28571	2	0.01087	52	0.57143
80	scaffoldA01_6613155	A01	6613155	92	A	127	0.69022	0.6978	G	55	0.29891	0.3022	2	0.01087	53	0.58242
81	scaffoldA01_6613202	A01	6613202	92	C	127	0.69022	0.6978	A	55	0.29891	0.3022	2	0.01087	53	0.58242
82	scaffoldA01_6613399	A01	6613399	92	A	129	0.70109	0.70879	G	53	0.28804	0.29121	2	0.01087	53	0.58242
83	scaffoldA01_6730102	A01	6730102	92	C	129	0.70109	0.70109	T	55	0.29891	0.29891	0	0	55	0.59783
84	scaffoldA01_6788948	A01	6788948	92	T	127	0.69022	0.69022	G	57	0.30978	0.30978	0	0	55	0.59783
85	scaffoldA01_6789156	A01	6789156	92	A	127	0.69022	0.69022	G	57	0.30978	0.30978	0	0	55	0.59783
86	scaffoldA01_6886596	A01	6886596	92	C	92	0.5	0.5	T	92	0.5	0.5	0	0	92	1
87	scaffoldA01_7140334	A01	7140334	92	T	128	0.69565	0.69565	C	56	0.30435	0.30435	0	0	56	0.6087
88	scaffoldA01_7140369	A01	7140369	92	C	128	0.69565	0.69565	T	56	0.30435	0.30435	0	0	56	0.6087
89	scaffoldA01_7169155	A01	7169155	92	G	129	0.70109	0.70109	T	55	0.29891	0.29891	0	0	55	0.59783
90	scaffoldA01_7180198	A01	7180198	92	T	129	0.70109	0.70109	C	55	0.29891	0.29891	0	0	55	0.59783
91	scaffoldA01_7180255	A01	7180255	92	C	129	0.70109	0.70109	T	55	0.29891	0.29891	0	0	55	0.59783
92	scaffoldA01_7214649	A01	7214649	92	T	129	0.70109	0.70109	A	55	0.29891	0.29891	0	0	55	0.59783
93	scaffoldA01_7400646	A01	7400646	92	C	132	0.71739	0.71739	T	52	0.28261	0.28261	0	0	52	0.56522
94	scaffoldA01_7681676	A01	7681676	92	T	129	0.70109	0.70109	C	55	0.29891	0.29891	0	0	53	0.57609
95	scaffoldA01_7826408	A01	7826408	92	G	128	0.69565	0.69565	C	56	0.30435	0.30435	0	0	54	0.58696
96	scaffoldA01_8048542	A01	8048542	92	C	128	0.69565	0.69565	T	56	0.30435	0.30435	0	0	54	0.58696
97	scaffoldA01_8048544	A01	8048544	92	G	128	0.69565	0.69565	A	56	0.30435	0.30435	0	0	54	0.58696
98	scaffoldA01_8048563	A01	8048563	92	T	128	0.69565	0.69565	G	56	0.30435	0.30435	0	0	54	0.58696
99	scaffoldA01_8048586	A01	8048586	92	C	128	0.69565	0.69565	T	56	0.30435	0.30435	0	0	54	0.58696
100	scaffoldA01_8060646	A01	8060646	92	G	128	0.69565	0.69565	T	56	0.30435	0.30435	0	0	54	0.58696
101	scaffoldA01_8060664	A01	8060664	92	T	101	0.54891	0.55495	G	81	0.44022	0.44505	2	0.01087	79	0.86813
102	scaffoldA01_8095512	A01	8095512	92	T	130	0.70652	0.70652	C	54	0.29348	0.29348	0	0	54	0.58696
103	scaffoldA01_8105327	A01	8105327	92	C	130	0.70652	0.70652	G	54	0.29348	0.29348	0	0	54	0.58696
104	scaffoldA01_8254967	A01	8254967	92	A	162	0.88043	0.88043	G	22	0.11957	0.11957	0	0	22	0.23913
105	scaffoldA01_8254969	A01	8254969	92	T	158	0.8587	0.8587	G	26	0.1413	0.1413	0	0	26	0.28261
106	scaffoldA01_8451865	A01	8451865	92	G	152	0.82609	0.82609	A	32	0.17391	0.17391	0	0	32	0.34783
107	scaffoldA01_8649158	A01	8649158	92	T	110	0.59783	0.59783	G	74	0.40217	0.40217	0	0	74	0.80435
108	scaffoldA01_8666911	A01	8666911	92	G	131	0.71196	0.71196	A	53	0.28804	0.28804	0	0	53	0.57609
109	scaffoldA01_8890898	A01	8890898	92	C	129	0.70109	0.70879	T	53	0.28804	0.29121	2	0.01087	53	0.58242
110	scaffoldA01_9022679	A01	9022679	92	A	92	0.5	0.5	G	92	0.5	0.5	0	0	92	1
111	scaffoldA01_9265593	A01	9265593	92	G	93	0.50543	0.50543	A	91	0.49457	0.49457	0	0	91	0.98913
112	scaffoldA01_9265618	A01	9265618	92	G	93	0.50543	0.50543	A	91	0.49457	0.49457	0	0	91	0.98913
113	scaffoldA01_9265771	A01	9265771	92	T	93	0.50543	0.50543	C	91	0.49457	0.49457	0	0	91	0.98913
114	scaffoldA01_9532832	A01	9532832	92	C	134	0.72826	0.72826	T	50	0.27174	0.27174	0	0	48	0.52174
115	scaffoldA01_9659521	A01	9659521	92	C	136	0.73913	0.73913	T	48	0.26087	0.26087	0	0	48	0.52174
116	scaffoldA01_9659604	A01	9659604	92	C	136	0.73913	0.73913	A	48	0.26087	0.26087	0	0	48	0.52174
117	scaffoldA01_9701617	A01	9701617	92	A	136	0.73913	0.73913	G	48	0.26087	0.26087	0	0	48	0.52174
118	scaffoldA01_9814866	A01	9814866	92	G	141	0.7663	0.77473	C	41	0.22283	0.22527	2	0.01087	41	0.45055
119	scaffoldA01_9814921	A01	9814921	92	C	141	0.7663	0.77473	T	41	0.22283	0.22527	2	0.01087	41	0.45055
120	scaffoldA01_9814979	A01	9814979	92	C	141	0.7663	0.77473	A	41	0.22283	0.22527	2	0.01087	41	0.45055
121	scaffoldA01_9815033	A01	9815033	92	C	92	0.5	0.5	T	92	0.5	0.5	0	0	92	1
122	scaffoldA01_9828308	A01	9828308	92	A	146	0.79348	0.8022	C	36	0.19565	0.1978	2	0.01087	36	0.3956
123	scaffoldA01_9828376	A01	9828376	92	A	146	0.79348	0.8022	G	36	0.19565	0.1978	2	0.01087	36	0.3956
124	scaffoldA01_9828407	A01	9828407	92	G	146	0.79348	0.8022	C	36	0.19565	0.1978	2	0.01087	36	0.3956
125	scaffoldA01_10010479	A01	10010479	92	T	134	0.72826	0.72826	C	50	0.27174	0.27174	0	0	48	0.52174
126	scaffoldA01_10010487	A01	10010487	92	T	134	0.72826	0.72826	C	50	0.27174	0.27174	0	0	48	0.52174
127	scaffoldA01_10010516	A01	10010516	92	A	136	0.73913	0.73913	G	48	0.26087	0.26087	0	0	48	0.52174
128	scaffoldA01_10229893	A01	10229893	92	C	119	0.64674	0.64674	T	65	0.35326	0.35326	0	0	37	0.40217
129	scaffoldA01_10229917	A01	10229917	92	T	117	0.63587	0.63587	G	67	0.36413	0.36413	0	0	35	0.38043
130	scaffoldA01_10329654	A01	10329654	92	C	93	0.50543	0.50543	A	91	0.49457	0.49457	0	0	91	0.98913
131	scaffoldA01_10612271	A01	10612271	92	T	135	0.7337	0.7337	G	49	0.2663	0.2663	0	0	49	0.53261
132	scaffoldA01_10612290	A01	10612290	92	A	135	0.7337	0.7337	G	49	0.2663	0.2663	0	0	49	0.53261
133	scaffoldA01_10612349	A01	10612349	92	C	135	0.7337	0.7337	T	49	0.2663	0.2663	0	0	49	0.53261
134	scaffoldA01_11126771	A01	11126771	92	C	92	0.5	0.5	G	92	0.5	0.5	0	0	92	1
135	scaffoldA01_11218384	A01	11218384	92	G	135	0.7337	0.7337	T	49	0.2663	0.2663	0	0	49	0.53261
136	scaffoldA01_11218387	A01	11218387	92	G	135	0.7337	0.7337	A	49	0.2663	0.2663	0	0	49	0.53261
137	scaffoldA01_11218394	A01	11218394	92	T	135	0.7337	0.7337	C	49	0.2663	0.2663	0	0	49	0.53261
138	scaffoldA01_11218609	A01	11218609	92	G	135	0.7337	0.7337	A	49	0.2663	0.2663	0	0	49	0.53261
139	scaffoldA01_11221916	A01	11221916	92	T	133	0.72283	0.72283	G	51	0.27717	0.27717	0	0	49	0.53261
140	scaffoldA01_11221981	A01	11221981	92	G	135	0.7337	0.7337	A	49	0.2663	0.2663	0	0	49	0.53261
141	scaffoldA01_11298872	A01	11298872	92	C	135	0.7337	0.7337	T	49	0.2663	0.2663	0	0	49	0.53261
142	scaffoldA01_11298946	A01	11298946	92	T	135	0.7337	0.7337	C	49	0.2663	0.2663	0	0	49	0.53261
143	scaffoldA01_11299115	A01	11299115	92	C	135	0.7337	0.7337	T	49	0.2663	0.2663	0	0	49	0.53261
144	scaffoldA01_11299178	A01	11299178	92	T	135	0.7337	0.7337	C	49	0.2663	0.2663	0	0	49	0.53261
145	scaffoldA01_11504563	A01	11504563	92	T	147	0.79891	0.80769	G	35	0.19022	0.19231	2	0.01087	35	0.38462
146	scaffoldA01_11781966	A01	11781966	92	C	92	0.5	0.5	T	92	0.5	0.5	0	0	92	1
147	scaffoldA01_11817163	A01	11817163	92	T	133	0.72283	0.72283	C	51	0.27717	0.27717	0	0	49	0.53261
148	scaffoldA01_11817171	A01	11817171	92	T	133	0.72283	0.72283	A	51	0.27717	0.27717	0	0	49	0.53261
149	scaffoldA01_11941985	A01	11941985	92	T	93	0.50543	0.50543	C	91	0.49457	0.49457	0	0	91	0.98913
150	scaffoldA01_11972288	A01	11972288	92	C	135	0.7337	0.7337	A	49	0.2663	0.2663	0	0	49	0.53261
151	scaffoldA01_12087778	A01	12087778	92	T	135	0.7337	0.7337	G	49	0.2663	0.2663	0	0	49	0.53261
152	scaffoldA01_12133512	A01	12133512	92	T	141	0.7663	0.7663	A	43	0.2337	0.2337	0	0	43	0.46739
153	scaffoldA01_12133599	A01	12133599	92	G	141	0.7663	0.7663	C	43	0.2337	0.2337	0	0	43	0.46739
154	scaffoldA01_12133727	A01	12133727	92	C	141	0.7663	0.7663	A	43	0.2337	0.2337	0	0	43	0.46739
155	scaffoldA01_12133786	A01	12133786	92	T	141	0.7663	0.7663	C	43	0.2337	0.2337	0	0	43	0.46739
156	scaffoldA01_12133796	A01	12133796	92	C	141	0.7663	0.7663	A	43	0.2337	0.2337	0	0	43	0.46739
157	scaffoldA01_12260150	A01	12260150	92	C	136	0.73913	0.73913	A	48	0.26087	0.26087	0	0	48	0.52174
158	scaffoldA01_12266675	A01	12266675	92	A	136	0.73913	0.73913	C	48	0.26087	0.26087	0	0	48	0.52174
159	scaffoldA01_12512385	A01	12512385	92	A	137	0.74457	0.74457	T	47	0.25543	0.25543	0	0	47	0.51087
160	scaffoldA01_12512493	A01	12512493	92	T	137	0.74457	0.74457	G	47	0.25543	0.25543	0	0	47	0.51087
161	scaffoldA01_12907406	A01	12907406	92	G	139	0.75543	0.75543	T	45	0.24457	0.24457	0	0	45	0.48913
162	scaffoldA01_12907424	A01	12907424	92	T	139	0.75543	0.75543	A	45	0.24457	0.24457	0	0	45	0.48913
163	scaffoldA01_12907478	A01	12907478	92	A	139	0.75543	0.75543	G	45	0.24457	0.24457	0	0	45	0.48913
164	scaffoldA01_12907540	A01	12907540	92	T	139	0.75543	0.75543	A	45	0.24457	0.24457	0	0	45	0.48913
165	scaffoldA01_12993956	A01	12993956	92	C	137	0.74457	0.74457	G	47	0.25543	0.25543	0	0	47	0.51087
166	scaffoldA01_13016394	A01	13016394	92	A	162	0.88043	0.88043	G	22	0.11957	0.11957	0	0	22	0.23913
167	scaffoldA01_13016441	A01	13016441	92	C	137	0.74457	0.74457	A	47	0.25543	0.25543	0	0	47	0.51087
168	scaffoldA01_13016489	A01	13016489	92	T	137	0.74457	0.74457	G	47	0.25543	0.25543	0	0	47	0.51087
169	scaffoldA01_13106956	A01	13106956	92	T	137	0.74457	0.74457	G	47	0.25543	0.25543	0	0	47	0.51087
170	scaffoldA01_13107029	A01	13107029	92	C	137	0.74457	0.74457	T	47	0.25543	0.25543	0	0	47	0.51087
171	scaffoldA01_13107033	A01	13107033	92	G	137	0.74457	0.74457	A	47	0.25543	0.25543	0	0	47	0.51087
172	scaffoldA01_13107065	A01	13107065	92	A	137	0.74457	0.74457	G	47	0.25543	0.25543	0	0	47	0.51087
173	scaffoldA01_13107128	A01	13107128	92	G	136	0.73913	0.73913	A	48	0.26087	0.26087	0	0	46	0.5
174	scaffoldA01_13136332	A01	13136332	92	T	137	0.74457	0.74457	A	47	0.25543	0.25543	0	0	47	0.51087
175	scaffoldA01_13136380	A01	13136380	92	A	137	0.74457	0.74457	T	47	0.25543	0.25543	0	0	47	0.51087
176	scaffoldA01_13136512	A01	13136512	92	C	137	0.74457	0.74457	T	47	0.25543	0.25543	0	0	47	0.51087
177	scaffoldA01_13136521	A01	13136521	92	T	137	0.74457	0.74457	C	47	0.25543	0.25543	0	0	47	0.51087
178	scaffoldA01_13136607	A01	13136607	92	A	137	0.74457	0.74457	G	47	0.25543	0.25543	0	0	47	0.51087
179	scaffoldA01_13148868	A01	13148868	92	C	137	0.74457	0.74457	T	47	0.25543	0.25543	0	0	47	0.51087
180	scaffoldA01_13148897	A01	13148897	92	T	137	0.74457	0.74457	A	47	0.25543	0.25543	0	0	47	0.51087
181	scaffoldA01_13153258	A01	13153258	92	T	135	0.7337	0.7337	C	49	0.2663	0.2663	0	0	45	0.48913
182	scaffoldA01_13287742	A01	13287742	92	A	92	0.5	0.5	G	92	0.5	0.5	0	0	92	1
183	scaffoldA01_13767822	A01	13767822	92	A	138	0.75	0.75	T	46	0.25	0.25	0	0	46	0.5
184	scaffoldA01_13879587	A01	13879587	92	T	137	0.74457	0.74457	C	47	0.25543	0.25543	0	0	45	0.48913
185	scaffoldA01_13888966	A01	13888966	92	A	138	0.75	0.75	G	46	0.25	0.25	0	0	46	0.5
186	scaffoldA01_13888984	A01	13888984	92	G	138	0.75	0.75	C	46	0.25	0.25	0	0	46	0.5
187	scaffoldA01_13889035	A01	13889035	92	G	138	0.75	0.75	A	46	0.25	0.25	0	0	46	0.5
188	scaffoldA01_14239471	A01	14239471	92	T	138	0.75	0.75	C	46	0.25	0.25	0	0	46	0.5
189	scaffoldA01_14266563	A01	14266563	92	C	136	0.73913	0.73913	T	48	0.26087	0.26087	0	0	46	0.5
190	scaffoldA01_14755636	A01	14755636	92	C	92	0.5	0.5	G	92	0.5	0.5	0	0	92	1
191	scaffoldA01_14755757	A01	14755757	92	T	93	0.50543	0.50543	A	91	0.49457	0.49457	0	0	91	0.98913
192	scaffoldA01_14763934	A01	14763934	92	T	93	0.50543	0.50543	C	91	0.49457	0.49457	0	0	91	0.98913
193	scaffoldA01_15543815	A01	15543815	92	C	144	0.78261	0.78261	T	40	0.21739	0.21739	0	0	40	0.43478
194	scaffoldA01_15546178	A01	15546178	92	T	136	0.73913	0.73913	C	48	0.26087	0.26087	0	0	46	0.5
195	scaffoldA01_15627231	A01	15627231	92	A	135	0.7337	0.74176	T	47	0.25543	0.25824	2	0.01087	47	0.51648
196	scaffoldA01_15627343	A01	15627343	92	C	135	0.7337	0.74176	A	47	0.25543	0.25824	2	0.01087	47	0.51648
197	scaffoldA01_15733476	A01	15733476	92	C	135	0.7337	0.7337	T	49	0.2663	0.2663	0	0	49	0.53261
198	scaffoldA01_15733479	A01	15733479	92	A	135	0.7337	0.7337	T	49	0.2663	0.2663	0	0	49	0.53261
199	scaffoldA01_15733584	A01	15733584	92	A	134	0.72826	0.72826	T	50	0.27174	0.27174	0	0	50	0.54348
200	scaffoldA01_16004009	A01	16004009	92	C	138	0.75	0.75	T	46	0.25	0.25	0	0	46	0.5
201	scaffoldA01_16420988	A01	16420988	92	C	92	0.5	0.5	T	92	0.5	0.5	0	0	92	1
202	scaffoldA01_17990223	A01	17990223	92	C	92	0.5	0.50549	T	90	0.48913	0.49451	2	0.01087	90	0.98901
203	scaffoldA01_17990270	A01	17990270	92	A	92	0.5	0.5	G	92	0.5	0.5	0	0	92	1
204	scaffoldA01_17990280	A01	17990280	92	A	92	0.5	0.5	T	92	0.5	0.5	0	0	92	1
205	scaffoldA01_18908875	A01	18908875	92	C	92	0.5	0.5	T	92	0.5	0.5	0	0	92	1
206	scaffoldA01_18978439	A01	18978439	92	C	92	0.5	0.5	T	92	0.5	0.5	0	0	92	1
207	scaffoldA01_19492532	A01	19492532	92	C	92	0.5	0.5	T	92	0.5	0.5	0	0	92	1
208	scaffoldA01_19556179	A01	19556179	92	C	92	0.5	0.5	T	92	0.5	0.5	0	0	92	1
209	scaffoldA01_19947463	A01	19947463	92	A	93	0.50543	0.50543	C	91	0.49457	0.49457	0	0	91	0.98913
210	scaffoldA01_20460342	A01	20460342	92	A	142	0.77174	0.78022	G	40	0.21739	0.21978	2	0.01087	40	0.43956
211	scaffoldA01_20460357	A01	20460357	92	G	142	0.77174	0.78022	A	40	0.21739	0.21978	2	0.01087	40	0.43956
212	scaffoldA01_20460396	A01	20460396	92	G	142	0.77174	0.78022	A	40	0.21739	0.21978	2	0.01087	40	0.43956
213	scaffoldA01_20460544	A01	20460544	92	T	142	0.77174	0.78022	C	40	0.21739	0.21978	2	0.01087	40	0.43956
214	scaffoldA01_20460560	A01	20460560	92	T	94	0.51087	0.51087	C	90	0.48913	0.48913	0	0	90	0.97826
215	scaffoldA01_20625881	A01	20625881	92	G	93	0.50543	0.50543	T	91	0.49457	0.49457	0	0	91	0.98913
216	scaffoldA01_20625896	A01	20625896	92	T	93	0.50543	0.50543	C	91	0.49457	0.49457	0	0	91	0.98913
217	scaffoldA01_20625903	A01	20625903	92	G	93	0.50543	0.50543	A	91	0.49457	0.49457	0	0	91	0.98913
218	scaffoldA01_20625933	A01	20625933	92	G	148	0.80435	0.81319	A	34	0.18478	0.18681	2	0.01087	34	0.37363
219	scaffoldA01_20625970	A01	20625970	92	A	93	0.50543	0.50543	T	91	0.49457	0.49457	0	0	91	0.98913
220	scaffoldA01_20625985	A01	20625985	92	C	93	0.50543	0.50543	G	91	0.49457	0.49457	0	0	91	0.98913
221	scaffoldA01_20625992	A01	20625992	92	G	93	0.50543	0.50543	C	91	0.49457	0.49457	0	0	91	0.98913
222	scaffoldA01_20626085	A01	20626085	92	C	92	0.5	0.50549	T	90	0.48913	0.49451	2	0.01087	90	0.98901
223	scaffoldA01_20626235	A01	20626235	92	C	92	0.5	0.50549	A	90	0.48913	0.49451	2	0.01087	90	0.98901
224	scaffoldA01_21340136	A01	21340136	92	C	93	0.50543	0.50543	T	91	0.49457	0.49457	0	0	91	0.98913
225	scaffoldA01_21340145	A01	21340145	92	C	96	0.52174	0.52174	T	88	0.47826	0.47826	0	0	88	0.95652
226	scaffoldA01_21340155	A01	21340155	92	G	96	0.52174	0.52174	A	88	0.47826	0.47826	0	0	88	0.95652
227	scaffoldA01_21581756	A01	21581756	92	C	94	0.51087	0.51087	A	90	0.48913	0.48913	0	0	90	0.97826
228	scaffoldA01_21581762	A01	21581762	92	T	93	0.50543	0.50543	C	91	0.49457	0.49457	0	0	91	0.98913
229	scaffoldA01_21581764	A01	21581764	92	C	143	0.77717	0.78571	T	39	0.21196	0.21429	2	0.01087	39	0.42857
230	scaffoldA01_21581766	A01	21581766	92	G	93	0.50543	0.50543	T	91	0.49457	0.49457	0	0	91	0.98913
231	scaffoldA01_21646669	A01	21646669	92	C	93	0.50543	0.50543	T	91	0.49457	0.49457	0	0	91	0.98913
232	scaffoldA01_21719365	A01	21719365	92	A	92	0.5	0.5	G	92	0.5	0.5	0	0	92	1
233	scaffoldA01_21844241	A01	21844241	92	A	142	0.77174	0.78022	G	40	0.21739	0.21978	2	0.01087	40	0.43956
234	scaffoldA01_21844245	A01	21844245	92	G	142	0.77174	0.78022	A	40	0.21739	0.21978	2	0.01087	40	0.43956
235	scaffoldA01_21844315	A01	21844315	92	G	142	0.77174	0.78022	A	40	0.21739	0.21978	2	0.01087	40	0.43956
236	scaffoldA01_21886994	A01	21886994	92	C	138	0.75	0.75	T	46	0.25	0.25	0	0	46	0.5
237	scaffoldA01_22475577	A01	22475577	92	A	92	0.5	0.5	T	92	0.5	0.5	0	0	92	1
238	scaffoldA01_22475630	A01	22475630	92	C	93	0.50543	0.50543	T	91	0.49457	0.49457	0	0	91	0.98913
239	scaffoldA01_22475642	A01	22475642	92	A	92	0.5	0.5	G	92	0.5	0.5	0	0	92	1
240	scaffoldA01_22475682	A01	22475682	92	C	92	0.5	0.5	T	92	0.5	0.5	0	0	92	1
241	scaffoldA01_22475787	A01	22475787	92	C	104	0.56522	0.56522	T	80	0.43478	0.43478	0	0	80	0.86957
242	scaffoldA01_22475878	A01	22475878	92	C	92	0.5	0.5	T	92	0.5	0.5	0	0	92	1
243	scaffoldA01_22481905	A01	22481905	92	A	92	0.5	0.5	T	92	0.5	0.5	0	0	92	1
244	scaffoldA01_22481958	A01	22481958	92	C	92	0.5	0.5	T	92	0.5	0.5	0	0	92	1
245	scaffoldA01_22481970	A01	22481970	92	A	92	0.5	0.5	G	92	0.5	0.5	0	0	92	1
246	scaffoldA01_22482010	A01	22482010	92	C	92	0.5	0.5	T	92	0.5	0.5	0	0	92	1
247	scaffoldA01_22482115	A01	22482115	92	C	107	0.58152	0.58152	T	77	0.41848	0.41848	0	0	77	0.83696
248	scaffoldA01_22482206	A01	22482206	92	C	92	0.5	0.5	T	92	0.5	0.5	0	0	92	1
249	scaffoldA01_22568255	A01	22568255	92	G	94	0.51087	0.51087	A	90	0.48913	0.48913	0	0	90	0.97826
250	scaffoldA01_22568528	A01	22568528	92	G	94	0.51087	0.51087	A	90	0.48913	0.48913	0	0	90	0.97826
251	scaffoldA01_23563368	A01	23563368	92	C	92	0.5	0.50549	T	90	0.48913	0.49451	2	0.01087	90	0.98901
252	scaffoldA01_23889482	A01	23889482	92	C	136	0.73913	0.73913	T	48	0.26087	0.26087	0	0	46	0.5
253	scaffoldA01_24152199	A01	24152199	92	C	92	0.5	0.5	T	92	0.5	0.5	0	0	92	1
254	scaffoldA01_24716823	A01	24716823	92	T	138	0.75	0.75	C	46	0.25	0.25	0	0	46	0.5
255	scaffoldA01_25220343	A01	25220343	92	C	136	0.73913	0.73913	T	48	0.26087	0.26087	0	0	46	0.5
256	scaffoldA01_25220363	A01	25220363	92	A	136	0.73913	0.73913	G	48	0.26087	0.26087	0	0	46	0.5
257	scaffoldA01_25220380	A01	25220380	92	G	136	0.73913	0.73913	T	48	0.26087	0.26087	0	0	46	0.5
258	scaffoldA01_25220424	A01	25220424	92	G	93	0.50543	0.50543	A	91	0.49457	0.49457	0	0	91	0.98913
259	scaffoldA01_25220488	A01	25220488	92	C	92	0.5	0.50549	A	90	0.48913	0.49451	2	0.01087	90	0.98901
260	scaffoldA01_25220495	A01	25220495	92	G	92	0.5	0.50549	T	90	0.48913	0.49451	2	0.01087	90	0.98901
261	scaffoldA01_25220498	A01	25220498	92	C	93	0.50543	0.51099	G	89	0.4837	0.48901	2	0.01087	89	0.97802
262	scaffoldA01_25362097	A01	25362097	92	A	136	0.73913	0.73913	G	48	0.26087	0.26087	0	0	46	0.5
263	scaffoldA01_25362101	A01	25362101	92	T	136	0.73913	0.73913	C	48	0.26087	0.26087	0	0	46	0.5
264	scaffoldA01_25370220	A01	25370220	92	T	136	0.73913	0.73913	C	48	0.26087	0.26087	0	0	46	0.5
265	scaffoldA01_25370245	A01	25370245	92	C	136	0.73913	0.73913	T	48	0.26087	0.26087	0	0	46	0.5
266	scaffoldA01_25426223	A01	25426223	92	T	136	0.73913	0.73913	A	48	0.26087	0.26087	0	0	44	0.47826
267	scaffoldA01_25426231	A01	25426231	92	T	136	0.73913	0.73913	C	48	0.26087	0.26087	0	0	44	0.47826
268	scaffoldA01_25766133	A01	25766133	92	A	136	0.73913	0.73913	G	48	0.26087	0.26087	0	0	46	0.5
269	scaffoldA01_25766180	A01	25766180	92	T	136	0.73913	0.73913	G	48	0.26087	0.26087	0	0	46	0.5
270	scaffoldA01_25766211	A01	25766211	92	G	138	0.75	0.75	A	46	0.25	0.25	0	0	46	0.5
271	scaffoldA01_25766224	A01	25766224	92	T	136	0.73913	0.73913	C	48	0.26087	0.26087	0	0	46	0.5
272	scaffoldA01_25766261	A01	25766261	92	G	138	0.75	0.75	A	46	0.25	0.25	0	0	46	0.5
273	scaffoldA01_25766262	A01	25766262	92	A	92	0.5	0.50549	G	90	0.48913	0.49451	2	0.01087	90	0.98901
274	scaffoldA01_25766328	A01	25766328	92	C	138	0.75	0.75	A	46	0.25	0.25	0	0	46	0.5
275	scaffoldA01_25766346	A01	25766346	92	A	136	0.73913	0.73913	G	48	0.26087	0.26087	0	0	46	0.5
276	scaffoldA01_25766362	A01	25766362	92	C	138	0.75	0.75	T	46	0.25	0.25	0	0	46	0.5
277	scaffoldA01_25815376	A01	25815376	92	C	136	0.73913	0.73913	G	48	0.26087	0.26087	0	0	46	0.5
278	scaffoldA01_25815401	A01	25815401	92	T	136	0.73913	0.73913	C	48	0.26087	0.26087	0	0	46	0.5
279	scaffoldA01_25815418	A01	25815418	92	C	136	0.73913	0.73913	A	48	0.26087	0.26087	0	0	46	0.5
280	scaffoldA01_25872539	A01	25872539	92	A	138	0.75	0.75	T	46	0.25	0.25	0	0	46	0.5
281	scaffoldA01_25872559	A01	25872559	92	A	136	0.73913	0.73913	G	48	0.26087	0.26087	0	0	46	0.5
282	scaffoldA01_26090815	A01	26090815	92	A	91	0.49457	0.5	C	91	0.49457	0.5	2	0.01087	91	1
283	scaffoldA01_26565152	A01	26565152	92	A	136	0.73913	0.73913	T	48	0.26087	0.26087	0	0	46	0.5
284	scaffoldA01_26565157	A01	26565157	92	A	136	0.73913	0.73913	C	48	0.26087	0.26087	0	0	46	0.5
285	scaffoldA01_26565173	A01	26565173	92	G	136	0.73913	0.73913	A	48	0.26087	0.26087	0	0	46	0.5
286	scaffoldA01_26565197	A01	26565197	92	T	136	0.73913	0.73913	C	48	0.26087	0.26087	0	0	46	0.5
287	scaffoldA01_26772836	A01	26772836	92	C	135	0.7337	0.7337	G	49	0.2663	0.2663	0	0	47	0.51087
288	scaffoldA01_26841019	A01	26841019	92	G	135	0.7337	0.7337	A	49	0.2663	0.2663	0	0	47	0.51087
289	scaffoldA01_27160194	A01	27160194	92	A	137	0.74457	0.74457	T	47	0.25543	0.25543	0	0	47	0.51087
290	scaffoldA01_27327104	A01	27327104	92	G	136	0.73913	0.73913	A	48	0.26087	0.26087	0	0	48	0.52174
291	scaffoldA01_27327106	A01	27327106	92	T	136	0.73913	0.73913	C	48	0.26087	0.26087	0	0	48	0.52174
292	scaffoldA01_27584338	A01	27584338	92	G	162	0.88043	0.88043	C	22	0.11957	0.11957	0	0	22	0.23913
293	scaffoldA01_27584339	A01	27584339	92	A	162	0.88043	0.88043	C	22	0.11957	0.11957	0	0	22	0.23913
294	scaffoldA01_27584340	A01	27584340	92	G	161	0.875	0.875	C	23	0.125	0.125	0	0	23	0.25
295	scaffoldA01_27748150	A01	27748150	92	G	136	0.73913	0.73913	A	48	0.26087	0.26087	0	0	48	0.52174
296	scaffoldA01_27748190	A01	27748190	92	T	137	0.74457	0.74457	A	47	0.25543	0.25543	0	0	47	0.51087
297	scaffoldA01_27748195	A01	27748195	92	G	136	0.73913	0.73913	C	48	0.26087	0.26087	0	0	48	0.52174
298	scaffoldA01_27748227	A01	27748227	92	A	135	0.7337	0.7337	G	49	0.2663	0.2663	0	0	47	0.51087
299	scaffoldA01_27983829	A01	27983829	92	C	136	0.73913	0.73913	T	48	0.26087	0.26087	0	0	48	0.52174
300	scaffoldA01_27983831	A01	27983831	92	G	136	0.73913	0.73913	T	48	0.26087	0.26087	0	0	48	0.52174
301	scaffoldA01_27983833	A01	27983833	92	A	136	0.73913	0.73913	G	48	0.26087	0.26087	0	0	48	0.52174
302	scaffoldA01_27983960	A01	27983960	92	G	136	0.73913	0.73913	C	48	0.26087	0.26087	0	0	48	0.52174
303	scaffoldA01_27984058	A01	27984058	92	C	136	0.73913	0.73913	T	48	0.26087	0.26087	0	0	48	0.52174
304	scaffoldA01_28136063	A01	28136063	92	T	163	0.88587	0.88587	C	21	0.11413	0.11413	0	0	21	0.22826
305	scaffoldA01_28580818	A01	28580818	92	C	133	0.72283	0.72283	T	51	0.27717	0.27717	0	0	49	0.53261
306	scaffoldA01_28763012	A01	28763012	92	A	92	0.5	0.5	G	92	0.5	0.5	0	0	92	1
307	scaffoldA01_29050993	A01	29050993	92	C	93	0.50543	0.50543	T	91	0.49457	0.49457	0	0	91	0.98913
308	scaffoldA01_29051041	A01	29051041	92	G	93	0.50543	0.50543	A	91	0.49457	0.49457	0	0	91	0.98913
309	scaffoldA01_29083861	A01	29083861	92	A	96	0.52174	0.52747	T	86	0.46739	0.47253	2	0.01087	86	0.94505
310	scaffoldA01_29083905	A01	29083905	92	T	96	0.52174	0.52747	C	86	0.46739	0.47253	2	0.01087	86	0.94505
311	scaffoldA01_29084026	A01	29084026	92	C	93	0.50543	0.51099	A	89	0.4837	0.48901	2	0.01087	89	0.97802
312	scaffoldA01_29084483	A01	29084483	92	T	93	0.50543	0.51099	C	89	0.4837	0.48901	2	0.01087	89	0.97802
313	scaffoldA01_29662726	A01	29662726	92	T	133	0.72283	0.72283	A	51	0.27717	0.27717	0	0	51	0.55435
314	scaffoldA01_29662756	A01	29662756	92	A	133	0.72283	0.72283	G	51	0.27717	0.27717	0	0	51	0.55435
315	scaffoldA01_29762245	A01	29762245	92	A	133	0.72283	0.72283	G	51	0.27717	0.27717	0	0	51	0.55435
316	scaffoldA01_29762397	A01	29762397	92	A	133	0.72283	0.72283	G	51	0.27717	0.27717	0	0	51	0.55435
317	scaffoldA01_29762406	A01	29762406	92	C	133	0.72283	0.72283	T	51	0.27717	0.27717	0	0	51	0.55435
318	scaffoldA01_29800049	A01	29800049	92	G	133	0.72283	0.72283	A	51	0.27717	0.27717	0	0	51	0.55435
319	scaffoldA01_29910143	A01	29910143	92	T	133	0.72283	0.72283	C	51	0.27717	0.27717	0	0	51	0.55435
320	scaffoldA01_29948508	A01	29948508	92	A	147	0.79891	0.79891	G	37	0.20109	0.20109	0	0	37	0.40217
321	scaffoldA01_30118160	A01	30118160	92	C	134	0.72826	0.72826	G	50	0.27174	0.27174	0	0	50	0.54348
322	scaffoldA01_30118340	A01	30118340	92	A	134	0.72826	0.72826	G	50	0.27174	0.27174	0	0	50	0.54348
323	scaffoldA01_30133243	A01	30133243	92	T	92	0.5	0.50549	A	90	0.48913	0.49451	2	0.01087	88	0.96703
324	scaffoldA01_30501685	A01	30501685	92	T	133	0.72283	0.72283	G	51	0.27717	0.27717	0	0	51	0.55435
325	scaffoldA01_30501788	A01	30501788	92	C	133	0.72283	0.72283	T	51	0.27717	0.27717	0	0	51	0.55435
326	scaffoldA01_30632179	A01	30632179	92	C	130	0.70652	0.70652	T	54	0.29348	0.29348	0	0	52	0.56522
327	scaffoldA01_30715027	A01	30715027	92	T	129	0.70109	0.70109	C	55	0.29891	0.29891	0	0	53	0.57609
328	scaffoldA01_30791172	A01	30791172	92	G	133	0.72283	0.72283	A	51	0.27717	0.27717	0	0	51	0.55435
329	scaffoldA01_30973758	A01	30973758	92	T	134	0.72826	0.72826	G	50	0.27174	0.27174	0	0	50	0.54348
330	scaffoldA01_30973816	A01	30973816	92	G	134	0.72826	0.72826	A	50	0.27174	0.27174	0	0	50	0.54348
331	scaffoldA01_31118789	A01	31118789	92	A	131	0.71196	0.71196	T	53	0.28804	0.28804	0	0	43	0.46739
332	scaffoldA01_31118835	A01	31118835	92	G	131	0.71196	0.71196	A	53	0.28804	0.28804	0	0	43	0.46739
333	scaffoldA01_31166906	A01	31166906	92	A	136	0.73913	0.73913	G	48	0.26087	0.26087	0	0	48	0.52174
334	scaffoldA01_31166932	A01	31166932	92	T	137	0.74457	0.74457	C	47	0.25543	0.25543	0	0	47	0.51087
335	scaffoldA01_31211888	A01	31211888	92	A	136	0.73913	0.73913	G	48	0.26087	0.26087	0	0	48	0.52174
336	scaffoldA01_31626815	A01	31626815	92	T	137	0.74457	0.74457	A	47	0.25543	0.25543	0	0	47	0.51087
337	scaffoldA01_31626884	A01	31626884	92	C	137	0.74457	0.74457	T	47	0.25543	0.25543	0	0	47	0.51087
338	scaffoldA01_31663973	A01	31663973	92	C	137	0.74457	0.74457	G	47	0.25543	0.25543	0	0	47	0.51087
339	scaffoldA01_31664020	A01	31664020	92	C	137	0.74457	0.74457	G	47	0.25543	0.25543	0	0	47	0.51087
340	scaffoldA01_31813969	A01	31813969	92	T	136	0.73913	0.73913	C	48	0.26087	0.26087	0	0	46	0.5
341	scaffoldA01_31814087	A01	31814087	92	T	137	0.74457	0.74457	A	47	0.25543	0.25543	0	0	47	0.51087
342	scaffoldA01_32864755	A01	32864755	92	C	137	0.74457	0.74457	A	47	0.25543	0.25543	0	0	47	0.51087
343	scaffoldA01_32864854	A01	32864854	92	G	129	0.70109	0.70879	A	53	0.28804	0.29121	2	0.01087	53	0.58242
344	scaffoldA01_32864902	A01	32864902	92	C	129	0.70109	0.70879	T	53	0.28804	0.29121	2	0.01087	53	0.58242
345	scaffoldA01_32864930	A01	32864930	92	C	111	0.60326	0.60989	G	71	0.38587	0.39011	2	0.01087	71	0.78022
346	scaffoldA01_32864932	A01	32864932	92	G	111	0.60326	0.60989	C	71	0.38587	0.39011	2	0.01087	71	0.78022
347	scaffoldA01_32904675	A01	32904675	92	G	135	0.7337	0.7337	C	49	0.2663	0.2663	0	0	47	0.51087
348	scaffoldA01_32904733	A01	32904733	92	T	135	0.7337	0.7337	A	49	0.2663	0.2663	0	0	47	0.51087
349	scaffoldA01_33120383	A01	33120383	92	G	129	0.70109	0.70879	A	53	0.28804	0.29121	2	0.01087	53	0.58242
350	scaffoldA01_33124241	A01	33124241	92	C	129	0.70109	0.70879	T	53	0.28804	0.29121	2	0.01087	53	0.58242
351	scaffoldA01_33124256	A01	33124256	92	T	129	0.70109	0.70879	C	53	0.28804	0.29121	2	0.01087	53	0.58242
352	scaffoldA01_33124355	A01	33124355	92	A	129	0.70109	0.70879	G	53	0.28804	0.29121	2	0.01087	53	0.58242
353	scaffoldA01_33301675	A01	33301675	92	A	137	0.74457	0.74457	G	47	0.25543	0.25543	0	0	47	0.51087
354	scaffoldA01_33711826	A01	33711826	92	A	131	0.71196	0.71196	G	53	0.28804	0.28804	0	0	53	0.57609
355	scaffoldA01_33795884	A01	33795884	92	C	113	0.61413	0.61413	T	71	0.38587	0.38587	0	0	71	0.77174
356	scaffoldA01_33795950	A01	33795950	92	A	113	0.61413	0.61413	T	71	0.38587	0.38587	0	0	71	0.77174
357	scaffoldA01_33795969	A01	33795969	92	T	113	0.61413	0.61413	C	71	0.38587	0.38587	0	0	71	0.77174
358	scaffoldA01_34428359	A01	34428359	92	G	110	0.59783	0.6044	C	72	0.3913	0.3956	2	0.01087	70	0.76923
359	scaffoldA01_34428383	A01	34428383	92	A	108	0.58696	0.59341	T	74	0.40217	0.40659	2	0.01087	70	0.76923
360	scaffoldA01_34428456	A01	34428456	92	A	144	0.78261	0.79121	G	38	0.20652	0.20879	2	0.01087	26	0.28571
361	scaffoldA01_34552661	A01	34552661	92	A	93	0.50543	0.50543	C	91	0.49457	0.49457	0	0	91	0.98913
362	scaffoldA01_34552672	A01	34552672	92	T	93	0.50543	0.50543	G	91	0.49457	0.49457	0	0	91	0.98913
363	scaffoldA01_34552687	A01	34552687	92	G	93	0.50543	0.50543	A	91	0.49457	0.49457	0	0	91	0.98913
364	scaffoldA01_34552741	A01	34552741	92	C	93	0.50543	0.50543	T	91	0.49457	0.49457	0	0	91	0.98913
365	scaffoldA01_34749307	A01	34749307	92	G	95	0.5163	0.5163	A	89	0.4837	0.4837	0	0	89	0.96739
366	scaffoldA01_34879529	A01	34879529	92	C	109	0.59239	0.5989	G	73	0.39674	0.4011	2	0.01087	69	0.75824
367	scaffoldA01_34879618	A01	34879618	92	A	109	0.59239	0.5989	C	73	0.39674	0.4011	2	0.01087	69	0.75824
368	scaffoldA01_34960079	A01	34960079	92	T	107	0.58152	0.58791	A	75	0.40761	0.41209	2	0.01087	67	0.73626
369	scaffoldA01_34960097	A01	34960097	92	C	107	0.58152	0.58791	T	75	0.40761	0.41209	2	0.01087	67	0.73626
370	scaffoldA01_34960117	A01	34960117	92	T	107	0.58152	0.58791	C	75	0.40761	0.41209	2	0.01087	67	0.73626
371	scaffoldA01_34960167	A01	34960167	92	A	108	0.58696	0.59341	G	74	0.40217	0.40659	2	0.01087	68	0.74725
372	scaffoldA01_34960187	A01	34960187	92	G	108	0.58696	0.59341	A	74	0.40217	0.40659	2	0.01087	68	0.74725
373	scaffoldA01_34960208	A01	34960208	92	G	107	0.58152	0.58791	C	75	0.40761	0.41209	2	0.01087	69	0.75824
374	scaffoldA01_34960247	A01	34960247	92	A	108	0.58696	0.59341	G	74	0.40217	0.40659	2	0.01087	68	0.74725
375	scaffoldA01_35058340	A01	35058340	92	G	92	0.5	0.5	T	92	0.5	0.5	0	0	92	1
376	scaffoldA01_35058355	A01	35058355	92	A	92	0.5	0.5	G	92	0.5	0.5	0	0	92	1
377	scaffoldA01_35058362	A01	35058362	92	A	92	0.5	0.5	C	92	0.5	0.5	0	0	92	1
378	scaffoldA01_35058424	A01	35058424	92	C	92	0.5	0.5	T	92	0.5	0.5	0	0	92	1
379	scaffoldA01_35058428	A01	35058428	92	A	92	0.5	0.5	G	92	0.5	0.5	0	0	92	1
380	scaffoldA01_35058486	A01	35058486	92	A	92	0.5	0.5	C	92	0.5	0.5	0	0	92	1
381	scaffoldA01_35782435	A01	35782435	92	A	91	0.49457	0.5	T	91	0.49457	0.5	2	0.01087	89	0.97802
382	scaffoldA01_35782471	A01	35782471	92	C	91	0.49457	0.5	T	91	0.49457	0.5	2	0.01087	89	0.97802
383	scaffoldA01_36962223	A01	36962223	92	A	110	0.59783	0.59783	G	74	0.40217	0.40217	0	0	72	0.78261
384	scaffoldA01_37849387	A01	37849387	92	A	91	0.49457	0.5	G	91	0.49457	0.5	2	0.01087	89	0.97802
385	scaffoldA01_37849414	A01	37849414	92	C	91	0.49457	0.5	T	91	0.49457	0.5	2	0.01087	89	0.97802
386	scaffoldA02_286695	A02	286695	92	A	92	0.5	0.50549	C	90	0.48913	0.49451	2	0.01087	90	0.98901
387	scaffoldA02_286720	A02	286720	92	T	92	0.5	0.50549	C	90	0.48913	0.49451	2	0.01087	90	0.98901
388	scaffoldA02_286863	A02	286863	92	G	94	0.51087	0.51087	A	90	0.48913	0.48913	0	0	90	0.97826
389	scaffoldA02_286868	A02	286868	92	T	92	0.5	0.50549	G	90	0.48913	0.49451	2	0.01087	90	0.98901
390	scaffoldA02_783923	A02	783923	92	A	142	0.77174	0.78022	G	40	0.21739	0.21978	2	0.01087	38	0.41758
391	scaffoldA02_783938	A02	783938	92	A	142	0.77174	0.78022	G	40	0.21739	0.21978	2	0.01087	38	0.41758
392	scaffoldA02_783958	A02	783958	92	T	142	0.77174	0.78022	A	40	0.21739	0.21978	2	0.01087	38	0.41758
393	scaffoldA02_784070	A02	784070	92	A	93	0.50543	0.51099	G	89	0.4837	0.48901	2	0.01087	89	0.97802
394	scaffoldA02_784158	A02	784158	92	G	142	0.77174	0.78022	A	40	0.21739	0.21978	2	0.01087	38	0.41758
395	scaffoldA02_784178	A02	784178	92	A	142	0.77174	0.78022	G	40	0.21739	0.21978	2	0.01087	38	0.41758
396	scaffoldA02_807404	A02	807404	92	T	144	0.78261	0.79121	G	38	0.20652	0.20879	2	0.01087	38	0.41758
397	scaffoldA02_807505	A02	807505	92	G	144	0.78261	0.79121	A	38	0.20652	0.20879	2	0.01087	38	0.41758
398	scaffoldA02_833941	A02	833941	92	T	145	0.78804	0.78804	C	39	0.21196	0.21196	0	0	39	0.42391
399	scaffoldA02_833971	A02	833971	92	A	145	0.78804	0.78804	G	39	0.21196	0.21196	0	0	39	0.42391
400	scaffoldA02_985284	A02	985284	92	C	142	0.77174	0.78022	A	40	0.21739	0.21978	2	0.01087	38	0.41758
401	scaffoldA02_985294	A02	985294	92	C	154	0.83696	0.84615	G	28	0.15217	0.15385	2	0.01087	28	0.30769
402	scaffoldA02_985310	A02	985310	92	G	142	0.77174	0.78022	A	40	0.21739	0.21978	2	0.01087	38	0.41758
403	scaffoldA02_985314	A02	985314	92	C	142	0.77174	0.78022	A	40	0.21739	0.21978	2	0.01087	38	0.41758
404	scaffoldA02_1298578	A02	1298578	92	C	92	0.5	0.5	T	92	0.5	0.5	0	0	92	1
405	scaffoldA02_1298602	A02	1298602	92	A	92	0.5	0.5	G	92	0.5	0.5	0	0	92	1
406	scaffoldA02_1298631	A02	1298631	92	A	92	0.5	0.5	C	92	0.5	0.5	0	0	92	1
407	scaffoldA02_1328597	A02	1328597	92	C	122	0.66304	0.67033	G	60	0.32609	0.32967	2	0.01087	60	0.65934
408	scaffoldA02_1328618	A02	1328618	92	C	122	0.66304	0.67033	G	60	0.32609	0.32967	2	0.01087	60	0.65934
409	scaffoldA02_1328634	A02	1328634	92	G	122	0.66304	0.67033	A	60	0.32609	0.32967	2	0.01087	60	0.65934
410	scaffoldA02_1366475	A02	1366475	92	A	122	0.66304	0.67033	G	60	0.32609	0.32967	2	0.01087	60	0.65934
411	scaffoldA02_1366623	A02	1366623	92	G	136	0.73913	0.74725	C	46	0.25	0.25275	2	0.01087	44	0.48352
412	scaffoldA02_1440308	A02	1440308	92	G	122	0.66304	0.67033	T	60	0.32609	0.32967	2	0.01087	60	0.65934
413	scaffoldA02_1783444	A02	1783444	92	C	145	0.78804	0.7967	G	37	0.20109	0.2033	2	0.01087	37	0.40659
414	scaffoldA02_1783468	A02	1783468	92	G	145	0.78804	0.7967	T	37	0.20109	0.2033	2	0.01087	37	0.40659
415	scaffoldA02_1783470	A02	1783470	92	T	145	0.78804	0.7967	A	37	0.20109	0.2033	2	0.01087	37	0.40659
416	scaffoldA02_1787294	A02	1787294	92	C	141	0.7663	0.77473	G	41	0.22283	0.22527	2	0.01087	41	0.45055
417	scaffoldA02_1818160	A02	1818160	92	A	141	0.7663	0.77473	C	41	0.22283	0.22527	2	0.01087	41	0.45055
418	scaffoldA02_1908614	A02	1908614	92	C	161	0.875	0.875	G	23	0.125	0.125	0	0	23	0.25
419	scaffoldA02_1993973	A02	1993973	92	G	91	0.49457	0.5	T	91	0.49457	0.5	2	0.01087	91	1
420	scaffoldA02_1994113	A02	1994113	92	C	118	0.6413	0.64835	G	64	0.34783	0.35165	2	0.01087	62	0.68132
421	scaffoldA02_1994116	A02	1994116	92	C	118	0.6413	0.64835	T	64	0.34783	0.35165	2	0.01087	62	0.68132
422	scaffoldA02_1994128	A02	1994128	92	A	118	0.6413	0.64835	G	64	0.34783	0.35165	2	0.01087	62	0.68132
423	scaffoldA02_1994356	A02	1994356	92	G	119	0.64674	0.65385	T	63	0.34239	0.34615	2	0.01087	61	0.67033
424	scaffoldA02_1994374	A02	1994374	92	C	119	0.64674	0.65385	A	63	0.34239	0.34615	2	0.01087	61	0.67033
425	scaffoldA02_2096335	A02	2096335	92	C	122	0.66304	0.66304	A	62	0.33696	0.33696	0	0	62	0.67391
426	scaffoldA02_2165536	A02	2165536	92	C	124	0.67391	0.67391	T	60	0.32609	0.32609	0	0	60	0.65217
427	scaffoldA02_2331630	A02	2331630	92	C	122	0.66304	0.66304	G	62	0.33696	0.33696	0	0	62	0.67391
428	scaffoldA02_2331649	A02	2331649	92	G	124	0.67391	0.67391	A	60	0.32609	0.32609	0	0	60	0.65217
429	scaffoldA02_2355592	A02	2355592	92	C	131	0.71196	0.71978	A	51	0.27717	0.28022	2	0.01087	51	0.56044
430	scaffoldA02_2355647	A02	2355647	92	C	122	0.66304	0.67033	T	60	0.32609	0.32967	2	0.01087	60	0.65934
431	scaffoldA02_2355652	A02	2355652	92	T	122	0.66304	0.67033	G	60	0.32609	0.32967	2	0.01087	60	0.65934
432	scaffoldA02_2439578	A02	2439578	92	A	92	0.5	0.5	G	92	0.5	0.5	0	0	92	1
433	scaffoldA02_2697156	A02	2697156	92	G	143	0.77717	0.78571	A	39	0.21196	0.21429	2	0.01087	39	0.42857
434	scaffoldA02_2697278	A02	2697278	92	G	143	0.77717	0.78571	C	39	0.21196	0.21429	2	0.01087	39	0.42857
435	scaffoldA02_2697344	A02	2697344	92	T	143	0.77717	0.78571	A	39	0.21196	0.21429	2	0.01087	39	0.42857
436	scaffoldA02_3023730	A02	3023730	92	T	143	0.77717	0.78571	C	39	0.21196	0.21429	2	0.01087	39	0.42857
437	scaffoldA02_3065818	A02	3065818	92	G	145	0.78804	0.78804	A	39	0.21196	0.21196	0	0	39	0.42391
438	scaffoldA02_3154616	A02	3154616	92	C	155	0.84239	0.84239	T	29	0.15761	0.15761	0	0	29	0.31522
439	scaffoldA02_3154652	A02	3154652	92	A	155	0.84239	0.84239	C	29	0.15761	0.15761	0	0	29	0.31522
440	scaffoldA02_3208655	A02	3208655	92	T	144	0.78261	0.79121	C	38	0.20652	0.20879	2	0.01087	38	0.41758
441	scaffoldA02_3208775	A02	3208775	92	T	157	0.85326	0.85326	G	27	0.14674	0.14674	0	0	27	0.29348
442	scaffoldA02_3208799	A02	3208799	92	A	164	0.8913	0.8913	T	20	0.1087	0.1087	0	0	20	0.21739
443	scaffoldA02_3222828	A02	3222828	92	A	146	0.79348	0.79348	G	38	0.20652	0.20652	0	0	38	0.41304
444	scaffoldA02_3235180	A02	3235180	92	A	144	0.78261	0.79121	C	38	0.20652	0.20879	2	0.01087	38	0.41758
445	scaffoldA02_3235339	A02	3235339	92	G	144	0.78261	0.79121	T	38	0.20652	0.20879	2	0.01087	38	0.41758
446	scaffoldA02_3481239	A02	3481239	92	C	142	0.77174	0.78022	T	40	0.21739	0.21978	2	0.01087	38	0.41758
447	scaffoldA02_3481318	A02	3481318	92	G	142	0.77174	0.78022	T	40	0.21739	0.21978	2	0.01087	38	0.41758
448	scaffoldA02_3481489	A02	3481489	92	T	142	0.77174	0.78022	C	40	0.21739	0.21978	2	0.01087	38	0.41758
449	scaffoldA02_3481524	A02	3481524	92	A	142	0.77174	0.78022	T	40	0.21739	0.21978	2	0.01087	38	0.41758
450	scaffoldA02_3549966	A02	3549966	92	T	93	0.50543	0.51099	C	89	0.4837	0.48901	2	0.01087	89	0.97802
451	scaffoldA02_3550034	A02	3550034	92	G	94	0.51087	0.51648	T	88	0.47826	0.48352	2	0.01087	88	0.96703
452	scaffoldA02_3611812	A02	3611812	92	C	92	0.5	0.5	G	92	0.5	0.5	0	0	92	1
453	scaffoldA02_3969216	A02	3969216	92	T	144	0.78261	0.79121	C	38	0.20652	0.20879	2	0.01087	38	0.41758
454	scaffoldA02_3969285	A02	3969285	92	G	144	0.78261	0.79121	T	38	0.20652	0.20879	2	0.01087	38	0.41758
455	scaffoldA02_3976433	A02	3976433	92	C	144	0.78261	0.79121	T	38	0.20652	0.20879	2	0.01087	38	0.41758
456	scaffoldA02_4463118	A02	4463118	92	C	92	0.5	0.5	G	92	0.5	0.5	0	0	92	1
457	scaffoldA02_4465267	A02	4465267	92	A	92	0.5	0.5	G	92	0.5	0.5	0	0	92	1
458	scaffoldA02_4592672	A02	4592672	92	C	92	0.5	0.5	G	92	0.5	0.5	0	0	92	1
459	scaffoldA02_4656418	A02	4656418	92	C	92	0.5	0.50549	T	90	0.48913	0.49451	2	0.01087	90	0.98901
460	scaffoldA02_4656420	A02	4656420	92	T	92	0.5	0.50549	C	90	0.48913	0.49451	2	0.01087	90	0.98901
461	scaffoldA02_4872773	A02	4872773	92	A	92	0.5	0.50549	G	90	0.48913	0.49451	2	0.01087	90	0.98901
462	scaffoldA02_4968153	A02	4968153	92	C	145	0.78804	0.78804	T	39	0.21196	0.21196	0	0	39	0.42391
463	scaffoldA02_4968158	A02	4968158	92	A	145	0.78804	0.78804	T	39	0.21196	0.21196	0	0	39	0.42391
464	scaffoldA02_4968230	A02	4968230	92	G	145	0.78804	0.78804	T	39	0.21196	0.21196	0	0	39	0.42391
465	scaffoldA02_4968252	A02	4968252	92	T	145	0.78804	0.78804	A	39	0.21196	0.21196	0	0	39	0.42391
466	scaffoldA02_5075912	A02	5075912	92	A	145	0.78804	0.78804	T	39	0.21196	0.21196	0	0	39	0.42391
467	scaffoldA02_5079866	A02	5079866	92	A	145	0.78804	0.78804	G	39	0.21196	0.21196	0	0	39	0.42391
468	scaffoldA02_5079925	A02	5079925	92	T	145	0.78804	0.78804	G	39	0.21196	0.21196	0	0	39	0.42391
469	scaffoldA02_5102503	A02	5102503	92	C	145	0.78804	0.78804	G	39	0.21196	0.21196	0	0	39	0.42391
470	scaffoldA02_5275053	A02	5275053	92	G	147	0.79891	0.79891	A	37	0.20109	0.20109	0	0	37	0.40217
471	scaffoldA02_5280785	A02	5280785	92	A	147	0.79891	0.79891	G	37	0.20109	0.20109	0	0	37	0.40217
472	scaffoldA02_5280803	A02	5280803	92	C	147	0.79891	0.79891	T	37	0.20109	0.20109	0	0	37	0.40217
473	scaffoldA02_5306546	A02	5306546	92	T	146	0.79348	0.79348	C	38	0.20652	0.20652	0	0	36	0.3913
474	scaffoldA02_5323303	A02	5323303	92	A	92	0.5	0.5	G	92	0.5	0.5	0	0	92	1
475	scaffoldA02_5323520	A02	5323520	92	C	92	0.5	0.5	T	92	0.5	0.5	0	0	92	1
476	scaffoldA02_5544523	A02	5544523	92	G	144	0.78261	0.78261	A	40	0.21739	0.21739	0	0	38	0.41304
477	scaffoldA02_5624259	A02	5624259	92	C	145	0.78804	0.78804	T	39	0.21196	0.21196	0	0	39	0.42391
478	scaffoldA02_5681739	A02	5681739	92	T	145	0.78804	0.78804	C	39	0.21196	0.21196	0	0	39	0.42391
479	scaffoldA02_5681946	A02	5681946	92	A	145	0.78804	0.78804	T	39	0.21196	0.21196	0	0	39	0.42391
480	scaffoldA02_5681988	A02	5681988	92	T	145	0.78804	0.78804	C	39	0.21196	0.21196	0	0	39	0.42391
481	scaffoldA02_5723253	A02	5723253	92	C	145	0.78804	0.78804	T	39	0.21196	0.21196	0	0	39	0.42391
482	scaffoldA02_5783835	A02	5783835	92	T	145	0.78804	0.78804	C	39	0.21196	0.21196	0	0	39	0.42391
483	scaffoldA02_5783836	A02	5783836	92	G	145	0.78804	0.78804	T	39	0.21196	0.21196	0	0	39	0.42391
484	scaffoldA02_5783922	A02	5783922	92	G	145	0.78804	0.78804	A	39	0.21196	0.21196	0	0	39	0.42391
485	scaffoldA02_5784084	A02	5784084	92	C	145	0.78804	0.78804	T	39	0.21196	0.21196	0	0	39	0.42391
486	scaffoldA02_5784096	A02	5784096	92	A	145	0.78804	0.78804	C	39	0.21196	0.21196	0	0	39	0.42391
487	scaffoldA02_5842353	A02	5842353	92	T	145	0.78804	0.78804	A	39	0.21196	0.21196	0	0	39	0.42391
488	scaffoldA02_5880212	A02	5880212	92	C	145	0.78804	0.78804	T	39	0.21196	0.21196	0	0	39	0.42391
489	scaffoldA02_5880265	A02	5880265	92	G	145	0.78804	0.78804	T	39	0.21196	0.21196	0	0	39	0.42391
490	scaffoldA02_5880266	A02	5880266	92	C	145	0.78804	0.78804	T	39	0.21196	0.21196	0	0	39	0.42391
491	scaffoldA02_5946531	A02	5946531	92	G	146	0.79348	0.79348	A	38	0.20652	0.20652	0	0	38	0.41304
492	scaffoldA02_6046282	A02	6046282	92	C	92	0.5	0.5	T	92	0.5	0.5	0	0	92	1
493	scaffoldA02_6046292	A02	6046292	92	C	92	0.5	0.5	G	92	0.5	0.5	0	0	92	1
494	scaffoldA02_6046293	A02	6046293	92	A	92	0.5	0.5	G	92	0.5	0.5	0	0	92	1
495	scaffoldA02_6094936	A02	6094936	92	A	92	0.5	0.5	G	92	0.5	0.5	0	0	92	1
496	scaffoldA02_6120336	A02	6120336	92	A	146	0.79348	0.79348	G	38	0.20652	0.20652	0	0	38	0.41304
497	scaffoldA02_6148571	A02	6148571	92	C	146	0.79348	0.79348	T	38	0.20652	0.20652	0	0	38	0.41304
498	scaffoldA02_6639972	A02	6639972	92	G	147	0.79891	0.79891	T	37	0.20109	0.20109	0	0	37	0.40217
499	scaffoldA02_6639974	A02	6639974	92	G	147	0.79891	0.79891	A	37	0.20109	0.20109	0	0	37	0.40217
500	scaffoldA02_6757511	A02	6757511	92	T	147	0.79891	0.79891	G	37	0.20109	0.20109	0	0	37	0.40217
501	scaffoldA02_7004901	A02	7004901	92	A	147	0.79891	0.79891	G	37	0.20109	0.20109	0	0	37	0.40217
502	scaffoldA02_7155490	A02	7155490	92	C	147	0.79891	0.79891	T	37	0.20109	0.20109	0	0	37	0.40217
503	scaffoldA02_7778544	A02	7778544	92	G	146	0.79348	0.79348	C	38	0.20652	0.20652	0	0	36	0.3913
504	scaffoldA02_7901682	A02	7901682	92	C	148	0.80435	0.80435	T	36	0.19565	0.19565	0	0	36	0.3913
505	scaffoldA02_9003483	A02	9003483	92	C	148	0.80435	0.80435	T	36	0.19565	0.19565	0	0	36	0.3913
506	scaffoldA02_9125408	A02	9125408	92	A	148	0.80435	0.80435	C	36	0.19565	0.19565	0	0	36	0.3913
507	scaffoldA02_9455121	A02	9455121	92	C	148	0.80435	0.80435	T	36	0.19565	0.19565	0	0	36	0.3913
508	scaffoldA02_9455183	A02	9455183	92	T	148	0.80435	0.80435	C	36	0.19565	0.19565	0	0	36	0.3913
509	scaffoldA02_9544045	A02	9544045	92	T	151	0.82065	0.82065	C	33	0.17935	0.17935	0	0	33	0.3587
510	scaffoldA02_9655470	A02	9655470	92	A	147	0.79891	0.79891	C	37	0.20109	0.20109	0	0	37	0.40217
511	scaffoldA02_9655529	A02	9655529	92	C	147	0.79891	0.79891	G	37	0.20109	0.20109	0	0	37	0.40217
512	scaffoldA02_9655530	A02	9655530	92	A	147	0.79891	0.79891	C	37	0.20109	0.20109	0	0	37	0.40217
513	scaffoldA02_9655533	A02	9655533	92	T	147	0.79891	0.79891	A	37	0.20109	0.20109	0	0	37	0.40217
514	scaffoldA02_9655572	A02	9655572	92	G	147	0.79891	0.79891	A	37	0.20109	0.20109	0	0	37	0.40217
515	scaffoldA02_9655579	A02	9655579	92	C	147	0.79891	0.79891	T	37	0.20109	0.20109	0	0	37	0.40217
516	scaffoldA02_9655653	A02	9655653	92	T	145	0.78804	0.78804	C	39	0.21196	0.21196	0	0	35	0.38043
517	scaffoldA02_9655664	A02	9655664	92	C	145	0.78804	0.78804	T	39	0.21196	0.21196	0	0	35	0.38043
518	scaffoldA02_9990892	A02	9990892	92	C	148	0.80435	0.80435	A	36	0.19565	0.19565	0	0	36	0.3913
519	scaffoldA02_9990985	A02	9990985	92	A	148	0.80435	0.80435	C	36	0.19565	0.19565	0	0	36	0.3913
520	scaffoldA02_10083713	A02	10083713	92	A	148	0.80435	0.80435	C	36	0.19565	0.19565	0	0	36	0.3913
521	scaffoldA02_10083761	A02	10083761	92	C	148	0.80435	0.80435	A	36	0.19565	0.19565	0	0	36	0.3913
522	scaffoldA02_10090312	A02	10090312	92	A	148	0.80435	0.80435	G	36	0.19565	0.19565	0	0	36	0.3913
523	scaffoldA02_10090316	A02	10090316	92	G	157	0.85326	0.85326	A	27	0.14674	0.14674	0	0	27	0.29348
524	scaffoldA02_10090322	A02	10090322	92	G	148	0.80435	0.80435	A	36	0.19565	0.19565	0	0	36	0.3913
525	scaffoldA02_10179038	A02	10179038	92	T	148	0.80435	0.80435	C	36	0.19565	0.19565	0	0	36	0.3913
526	scaffoldA02_10180521	A02	10180521	92	G	148	0.80435	0.80435	T	36	0.19565	0.19565	0	0	36	0.3913
527	scaffoldA02_10180562	A02	10180562	92	A	148	0.80435	0.80435	T	36	0.19565	0.19565	0	0	36	0.3913
528	scaffoldA02_10377692	A02	10377692	92	G	148	0.80435	0.80435	A	36	0.19565	0.19565	0	0	36	0.3913
529	scaffoldA02_10599132	A02	10599132	92	C	157	0.85326	0.85326	A	27	0.14674	0.14674	0	0	27	0.29348
530	scaffoldA02_10599201	A02	10599201	92	A	158	0.8587	0.8587	G	26	0.1413	0.1413	0	0	26	0.28261
531	scaffoldA02_10652052	A02	10652052	92	A	148	0.80435	0.80435	G	36	0.19565	0.19565	0	0	36	0.3913
532	scaffoldA02_10652334	A02	10652334	92	A	148	0.80435	0.80435	T	36	0.19565	0.19565	0	0	36	0.3913
533	scaffoldA02_10839675	A02	10839675	92	T	136	0.73913	0.73913	G	48	0.26087	0.26087	0	0	48	0.52174
534	scaffoldA02_10841748	A02	10841748	92	C	147	0.79891	0.79891	T	37	0.20109	0.20109	0	0	37	0.40217
535	scaffoldA02_11000225	A02	11000225	92	C	92	0.5	0.5	G	92	0.5	0.5	0	0	92	1
536	scaffoldA02_11056105	A02	11056105	92	A	147	0.79891	0.79891	T	37	0.20109	0.20109	0	0	37	0.40217
537	scaffoldA02_11056138	A02	11056138	92	G	147	0.79891	0.79891	A	37	0.20109	0.20109	0	0	37	0.40217
538	scaffoldA02_11134394	A02	11134394	92	T	152	0.82609	0.82609	G	32	0.17391	0.17391	0	0	32	0.34783
539	scaffoldA02_11134602	A02	11134602	92	A	162	0.88043	0.88043	C	22	0.11957	0.11957	0	0	22	0.23913
540	scaffoldA02_11134621	A02	11134621	92	A	147	0.79891	0.79891	G	37	0.20109	0.20109	0	0	37	0.40217
541	scaffoldA02_11538058	A02	11538058	92	C	150	0.81522	0.81522	T	34	0.18478	0.18478	0	0	34	0.36957
542	scaffoldA02_11538290	A02	11538290	92	A	150	0.81522	0.81522	G	34	0.18478	0.18478	0	0	34	0.36957
543	scaffoldA02_11712690	A02	11712690	92	T	151	0.82065	0.82065	G	33	0.17935	0.17935	0	0	33	0.3587
544	scaffoldA02_11712709	A02	11712709	92	T	151	0.82065	0.82065	C	33	0.17935	0.17935	0	0	33	0.3587
545	scaffoldA02_11712784	A02	11712784	92	G	92	0.5	0.5	T	92	0.5	0.5	0	0	92	1
546	scaffoldA02_11712812	A02	11712812	92	A	151	0.82065	0.82065	G	33	0.17935	0.17935	0	0	33	0.3587
547	scaffoldA02_11712835	A02	11712835	92	T	151	0.82065	0.82065	C	33	0.17935	0.17935	0	0	33	0.3587
548	scaffoldA02_11911793	A02	11911793	92	A	150	0.81522	0.81522	G	34	0.18478	0.18478	0	0	34	0.36957
549	scaffoldA02_11951004	A02	11951004	92	G	150	0.81522	0.81522	C	34	0.18478	0.18478	0	0	34	0.36957
550	scaffoldA02_11955645	A02	11955645	92	A	150	0.81522	0.81522	G	34	0.18478	0.18478	0	0	34	0.36957
551	scaffoldA02_12031455	A02	12031455	92	C	151	0.82065	0.82065	A	33	0.17935	0.17935	0	0	33	0.3587
552	scaffoldA02_12031509	A02	12031509	92	G	151	0.82065	0.82065	A	33	0.17935	0.17935	0	0	33	0.3587
553	scaffoldA02_12109991	A02	12109991	92	G	152	0.82609	0.82609	A	32	0.17391	0.17391	0	0	32	0.34783
554	scaffoldA02_12109993	A02	12109993	92	C	152	0.82609	0.82609	T	32	0.17391	0.17391	0	0	32	0.34783
555	scaffoldA02_12110026	A02	12110026	92	T	152	0.82609	0.82609	A	32	0.17391	0.17391	0	0	32	0.34783
556	scaffoldA02_12110050	A02	12110050	92	C	152	0.82609	0.82609	G	32	0.17391	0.17391	0	0	32	0.34783
557	scaffoldA02_12296580	A02	12296580	92	T	128	0.69565	0.7033	C	54	0.29348	0.2967	2	0.01087	54	0.59341
558	scaffoldA02_12296591	A02	12296591	92	C	129	0.70109	0.70879	G	53	0.28804	0.29121	2	0.01087	53	0.58242
559	scaffoldA02_12296608	A02	12296608	92	G	128	0.69565	0.7033	A	54	0.29348	0.2967	2	0.01087	54	0.59341
560	scaffoldA02_12296609	A02	12296609	92	A	93	0.50543	0.51099	C	89	0.4837	0.48901	2	0.01087	89	0.97802
561	scaffoldA02_12296650	A02	12296650	92	A	92	0.5	0.50549	G	90	0.48913	0.49451	2	0.01087	90	0.98901
562	scaffoldA02_12297474	A02	12297474	92	T	152	0.82609	0.82609	C	32	0.17391	0.17391	0	0	32	0.34783
563	scaffoldA02_12297489	A02	12297489	92	A	152	0.82609	0.82609	G	32	0.17391	0.17391	0	0	32	0.34783
564	scaffoldA02_12297540	A02	12297540	92	T	152	0.82609	0.82609	C	32	0.17391	0.17391	0	0	32	0.34783
565	scaffoldA02_12451523	A02	12451523	92	C	151	0.82065	0.82065	T	33	0.17935	0.17935	0	0	33	0.3587
566	scaffoldA02_12913489	A02	12913489	92	A	92	0.5	0.5	G	92	0.5	0.5	0	0	92	1
567	scaffoldA02_12913504	A02	12913504	92	A	92	0.5	0.5	T	92	0.5	0.5	0	0	92	1
568	scaffoldA02_13047181	A02	13047181	92	C	92	0.5	0.5	G	92	0.5	0.5	0	0	92	1
569	scaffoldA02_13153449	A02	13153449	92	C	149	0.80978	0.80978	T	35	0.19022	0.19022	0	0	35	0.38043
570	scaffoldA02_13153462	A02	13153462	92	G	93	0.50543	0.50543	A	91	0.49457	0.49457	0	0	91	0.98913
571	scaffoldA02_13153468	A02	13153468	92	C	93	0.50543	0.50543	G	91	0.49457	0.49457	0	0	91	0.98913
572	scaffoldA02_13153492	A02	13153492	92	G	92	0.5	0.5	T	92	0.5	0.5	0	0	92	1
573	scaffoldA02_13409881	A02	13409881	92	A	148	0.80435	0.80435	C	36	0.19565	0.19565	0	0	36	0.3913
574	scaffoldA02_13409907	A02	13409907	92	G	148	0.80435	0.80435	T	36	0.19565	0.19565	0	0	36	0.3913
575	scaffoldA02_13409938	A02	13409938	92	C	148	0.80435	0.80435	T	36	0.19565	0.19565	0	0	36	0.3913
576	scaffoldA02_14180625	A02	14180625	92	A	132	0.71739	0.71739	G	52	0.28261	0.28261	0	0	48	0.52174
577	scaffoldA02_14180695	A02	14180695	92	T	133	0.72283	0.72283	C	51	0.27717	0.27717	0	0	49	0.53261
578	scaffoldA02_14241682	A02	14241682	92	C	96	0.52174	0.52174	T	88	0.47826	0.47826	0	0	88	0.95652
579	scaffoldA02_14275778	A02	14275778	92	A	92	0.5	0.5	T	92	0.5	0.5	0	0	92	1
580	scaffoldA02_14282110	A02	14282110	92	G	92	0.5	0.5	T	92	0.5	0.5	0	0	92	1
581	scaffoldA02_14419953	A02	14419953	92	C	147	0.79891	0.79891	G	37	0.20109	0.20109	0	0	37	0.40217
582	scaffoldA02_14593929	A02	14593929	92	A	118	0.6413	0.64835	G	64	0.34783	0.35165	2	0.01087	64	0.7033
583	scaffoldA02_14593971	A02	14593971	92	G	118	0.6413	0.64835	A	64	0.34783	0.35165	2	0.01087	64	0.7033
584	scaffoldA02_14657688	A02	14657688	92	G	134	0.72826	0.72826	A	50	0.27174	0.27174	0	0	50	0.54348
585	scaffoldA02_14657737	A02	14657737	92	G	134	0.72826	0.72826	C	50	0.27174	0.27174	0	0	50	0.54348
586	scaffoldA02_14657914	A02	14657914	92	T	134	0.72826	0.72826	C	50	0.27174	0.27174	0	0	50	0.54348
587	scaffoldA02_14669309	A02	14669309	92	T	147	0.79891	0.79891	A	37	0.20109	0.20109	0	0	37	0.40217
588	scaffoldA02_14669328	A02	14669328	92	A	147	0.79891	0.79891	G	37	0.20109	0.20109	0	0	37	0.40217
589	scaffoldA02_14682089	A02	14682089	92	C	93	0.50543	0.50543	A	91	0.49457	0.49457	0	0	91	0.98913
590	scaffoldA02_14699728	A02	14699728	92	T	147	0.79891	0.79891	A	37	0.20109	0.20109	0	0	37	0.40217
591	scaffoldA02_14699747	A02	14699747	92	A	147	0.79891	0.79891	G	37	0.20109	0.20109	0	0	37	0.40217
592	scaffoldA02_14833677	A02	14833677	92	C	144	0.78261	0.79121	T	38	0.20652	0.20879	2	0.01087	36	0.3956
593	scaffoldA02_14948649	A02	14948649	92	G	94	0.51087	0.51087	A	90	0.48913	0.48913	0	0	90	0.97826
594	scaffoldA02_14948712	A02	14948712	92	T	94	0.51087	0.51087	G	90	0.48913	0.48913	0	0	90	0.97826
595	scaffoldA02_15051127	A02	15051127	92	G	145	0.78804	0.78804	A	39	0.21196	0.21196	0	0	37	0.40217
596	scaffoldA02_15091721	A02	15091721	92	T	145	0.78804	0.7967	C	37	0.20109	0.2033	2	0.01087	37	0.40659
597	scaffoldA02_15193914	A02	15193914	92	T	146	0.79348	0.79348	G	38	0.20652	0.20652	0	0	38	0.41304
598	scaffoldA02_15243835	A02	15243835	92	C	146	0.79348	0.79348	T	38	0.20652	0.20652	0	0	38	0.41304
599	scaffoldA02_15333796	A02	15333796	92	G	92	0.5	0.5	T	92	0.5	0.5	0	0	92	1
600	scaffoldA02_15400332	A02	15400332	92	A	146	0.79348	0.79348	C	38	0.20652	0.20652	0	0	38	0.41304
601	scaffoldA02_15400466	A02	15400466	92	G	146	0.79348	0.79348	T	38	0.20652	0.20652	0	0	38	0.41304
602	scaffoldA02_15441045	A02	15441045	92	T	146	0.79348	0.79348	C	38	0.20652	0.20652	0	0	38	0.41304
603	scaffoldA02_15728939	A02	15728939	92	G	146	0.79348	0.79348	A	38	0.20652	0.20652	0	0	38	0.41304
604	scaffoldA02_15880644	A02	15880644	92	C	93	0.50543	0.50543	T	91	0.49457	0.49457	0	0	91	0.98913
605	scaffoldA02_15894234	A02	15894234	92	C	92	0.5	0.5	G	92	0.5	0.5	0	0	92	1
606	scaffoldA02_16033213	A02	16033213	92	C	147	0.79891	0.79891	G	37	0.20109	0.20109	0	0	37	0.40217
607	scaffoldA02_16033258	A02	16033258	92	C	147	0.79891	0.79891	T	37	0.20109	0.20109	0	0	37	0.40217
608	scaffoldA02_16059284	A02	16059284	92	G	147	0.79891	0.79891	C	37	0.20109	0.20109	0	0	37	0.40217
609	scaffoldA02_16155411	A02	16155411	92	T	146	0.79348	0.8022	C	36	0.19565	0.1978	2	0.01087	36	0.3956
610	scaffoldA02_16155670	A02	16155670	92	C	146	0.79348	0.8022	G	36	0.19565	0.1978	2	0.01087	36	0.3956
611	scaffoldA02_16364372	A02	16364372	92	A	92	0.5	0.5	C	92	0.5	0.5	0	0	92	1
612	scaffoldA02_16364378	A02	16364378	92	C	92	0.5	0.5	T	92	0.5	0.5	0	0	92	1
613	scaffoldA02_16410240	A02	16410240	92	C	148	0.80435	0.80435	T	36	0.19565	0.19565	0	0	36	0.3913
614	scaffoldA02_16594269	A02	16594269	92	C	144	0.78261	0.79121	A	38	0.20652	0.20879	2	0.01087	36	0.3956
615	scaffoldA02_16621808	A02	16621808	92	G	146	0.79348	0.8022	C	36	0.19565	0.1978	2	0.01087	36	0.3956
616	scaffoldA02_16621811	A02	16621811	92	T	146	0.79348	0.8022	G	36	0.19565	0.1978	2	0.01087	36	0.3956
617	scaffoldA02_16621882	A02	16621882	92	T	146	0.79348	0.8022	G	36	0.19565	0.1978	2	0.01087	36	0.3956
618	scaffoldA02_16728536	A02	16728536	92	T	144	0.78261	0.79121	C	38	0.20652	0.20879	2	0.01087	36	0.3956
619	scaffoldA02_16733832	A02	16733832	92	A	92	0.5	0.5	G	92	0.5	0.5	0	0	92	1
620	scaffoldA02_16733841	A02	16733841	92	A	92	0.5	0.5	C	92	0.5	0.5	0	0	92	1
621	scaffoldA02_16904811	A02	16904811	92	T	143	0.77717	0.78571	C	39	0.21196	0.21429	2	0.01087	37	0.40659
622	scaffoldA02_17025102	A02	17025102	92	T	145	0.78804	0.7967	A	37	0.20109	0.2033	2	0.01087	37	0.40659
623	scaffoldA02_17097369	A02	17097369	92	G	145	0.78804	0.7967	T	37	0.20109	0.2033	2	0.01087	37	0.40659
624	scaffoldA02_17097396	A02	17097396	92	A	145	0.78804	0.7967	G	37	0.20109	0.2033	2	0.01087	37	0.40659
625	scaffoldA02_17097447	A02	17097447	92	G	145	0.78804	0.7967	C	37	0.20109	0.2033	2	0.01087	37	0.40659
626	scaffoldA02_17097483	A02	17097483	92	A	145	0.78804	0.7967	G	37	0.20109	0.2033	2	0.01087	37	0.40659
627	scaffoldA02_17097501	A02	17097501	92	T	145	0.78804	0.7967	C	37	0.20109	0.2033	2	0.01087	37	0.40659
628	scaffoldA02_17125057	A02	17125057	92	G	145	0.78804	0.7967	A	37	0.20109	0.2033	2	0.01087	37	0.40659
629	scaffoldA02_17125060	A02	17125060	92	C	145	0.78804	0.7967	A	37	0.20109	0.2033	2	0.01087	37	0.40659
630	scaffoldA02_17982389	A02	17982389	92	G	93	0.50543	0.50543	A	91	0.49457	0.49457	0	0	91	0.98913
631	scaffoldA02_18414570	A02	18414570	92	C	92	0.5	0.5	T	92	0.5	0.5	0	0	92	1
632	scaffoldA02_19314817	A02	19314817	92	C	147	0.79891	0.79891	A	37	0.20109	0.20109	0	0	37	0.40217
633	scaffoldA02_19346606	A02	19346606	92	A	93	0.50543	0.50543	G	91	0.49457	0.49457	0	0	91	0.98913
634	scaffoldA02_19346616	A02	19346616	92	T	93	0.50543	0.50543	A	91	0.49457	0.49457	0	0	91	0.98913
635	scaffoldA02_19346627	A02	19346627	92	C	93	0.50543	0.50543	T	91	0.49457	0.49457	0	0	91	0.98913
636	scaffoldA02_19346670	A02	19346670	92	C	93	0.50543	0.50543	T	91	0.49457	0.49457	0	0	91	0.98913
637	scaffoldA02_19346730	A02	19346730	92	T	93	0.50543	0.50543	G	91	0.49457	0.49457	0	0	91	0.98913
638	scaffoldA02_19346775	A02	19346775	92	T	93	0.50543	0.50543	G	91	0.49457	0.49457	0	0	91	0.98913
639	scaffoldA02_19346793	A02	19346793	92	A	92	0.5	0.50549	C	90	0.48913	0.49451	2	0.01087	90	0.98901
640	scaffoldA02_19634721	A02	19634721	92	G	145	0.78804	0.7967	C	37	0.20109	0.2033	2	0.01087	37	0.40659
641	scaffoldA02_19642750	A02	19642750	92	A	92	0.5	0.5	C	92	0.5	0.5	0	0	92	1
642	scaffoldA02_19942134	A02	19942134	92	A	145	0.78804	0.7967	C	37	0.20109	0.2033	2	0.01087	37	0.40659
643	scaffoldA02_20059802	A02	20059802	92	G	94	0.51087	0.51087	A	90	0.48913	0.48913	0	0	90	0.97826
644	scaffoldA02_20059844	A02	20059844	92	C	93	0.50543	0.50543	T	91	0.49457	0.49457	0	0	91	0.98913
645	scaffoldA02_20059979	A02	20059979	92	G	94	0.51087	0.51087	A	90	0.48913	0.48913	0	0	90	0.97826
646	scaffoldA02_20059983	A02	20059983	92	T	93	0.50543	0.50543	A	91	0.49457	0.49457	0	0	91	0.98913
647	scaffoldA02_20060000	A02	20060000	92	C	92	0.5	0.5	T	92	0.5	0.5	0	0	92	1
648	scaffoldA02_20064147	A02	20064147	92	A	92	0.5	0.5	C	92	0.5	0.5	0	0	92	1
649	scaffoldA02_20064157	A02	20064157	92	G	92	0.5	0.5	T	92	0.5	0.5	0	0	92	1
650	scaffoldA02_20065639	A02	20065639	92	A	91	0.49457	0.5	G	91	0.49457	0.5	2	0.01087	91	1
651	scaffoldA02_20065656	A02	20065656	92	A	92	0.5	0.50549	T	90	0.48913	0.49451	2	0.01087	90	0.98901
652	scaffoldA02_20065660	A02	20065660	92	C	95	0.5163	0.5163	T	89	0.4837	0.4837	0	0	89	0.96739
653	scaffoldA02_20065795	A02	20065795	92	A	92	0.5	0.5	G	92	0.5	0.5	0	0	92	1
654	scaffoldA02_20065837	A02	20065837	92	C	95	0.5163	0.5163	T	89	0.4837	0.4837	0	0	89	0.96739
655	scaffoldA02_20908465	A02	20908465	92	T	147	0.79891	0.79891	C	37	0.20109	0.20109	0	0	37	0.40217
656	scaffoldA02_20979589	A02	20979589	92	A	144	0.78261	0.79121	G	38	0.20652	0.20879	2	0.01087	38	0.41758
657	scaffoldA02_21697064	A02	21697064	92	C	92	0.5	0.5	T	92	0.5	0.5	0	0	92	1
658	scaffoldA02_22960150	A02	22960150	92	C	137	0.74457	0.74457	A	47	0.25543	0.25543	0	0	47	0.51087
659	scaffoldA02_22960167	A02	22960167	92	T	137	0.74457	0.74457	G	47	0.25543	0.25543	0	0	47	0.51087
660	scaffoldA02_22970036	A02	22970036	92	A	92	0.5	0.5	C	92	0.5	0.5	0	0	92	1
661	scaffoldA02_22970044	A02	22970044	92	A	92	0.5	0.5	G	92	0.5	0.5	0	0	92	1
662	scaffoldA02_22970057	A02	22970057	92	A	92	0.5	0.5	G	92	0.5	0.5	0	0	92	1
663	scaffoldA02_22970102	A02	22970102	92	A	92	0.5	0.5	C	92	0.5	0.5	0	0	92	1
664	scaffoldA02_23656050	A02	23656050	92	C	145	0.78804	0.7967	T	37	0.20109	0.2033	2	0.01087	37	0.40659
665	scaffoldA02_23656591	A02	23656591	92	C	147	0.79891	0.79891	G	37	0.20109	0.20109	0	0	37	0.40217
666	scaffoldA02_23854516	A02	23854516	92	A	145	0.78804	0.7967	G	37	0.20109	0.2033	2	0.01087	37	0.40659
667	scaffoldA02_24100019	A02	24100019	92	C	134	0.72826	0.72826	T	50	0.27174	0.27174	0	0	50	0.54348
668	scaffoldA02_24100059	A02	24100059	92	C	133	0.72283	0.72283	G	51	0.27717	0.27717	0	0	51	0.55435
669	scaffoldA02_24100078	A02	24100078	92	C	133	0.72283	0.72283	T	51	0.27717	0.27717	0	0	51	0.55435
670	scaffoldA02_24225455	A02	24225455	92	T	145	0.78804	0.7967	C	37	0.20109	0.2033	2	0.01087	37	0.40659
671	scaffoldA02_24390906	A02	24390906	92	T	142	0.77174	0.78022	C	40	0.21739	0.21978	2	0.01087	40	0.43956
672	scaffoldA02_24390922	A02	24390922	92	T	143	0.77717	0.78571	A	39	0.21196	0.21429	2	0.01087	39	0.42857
673	scaffoldA02_24390967	A02	24390967	92	T	142	0.77174	0.78022	C	40	0.21739	0.21978	2	0.01087	40	0.43956
674	scaffoldA02_24390979	A02	24390979	92	A	91	0.49457	0.5	T	91	0.49457	0.5	2	0.01087	91	1
675	scaffoldA02_24390993	A02	24390993	92	C	91	0.49457	0.5	T	91	0.49457	0.5	2	0.01087	91	1
676	scaffoldA02_24391122	A02	24391122	92	C	142	0.77174	0.78022	T	40	0.21739	0.21978	2	0.01087	40	0.43956
677	scaffoldA02_24459151	A02	24459151	92	G	145	0.78804	0.7967	A	37	0.20109	0.2033	2	0.01087	37	0.40659
678	scaffoldA02_24459268	A02	24459268	92	A	145	0.78804	0.7967	G	37	0.20109	0.2033	2	0.01087	37	0.40659
679	scaffoldA02_24459338	A02	24459338	92	A	145	0.78804	0.7967	G	37	0.20109	0.2033	2	0.01087	37	0.40659
680	scaffoldA02_24459352	A02	24459352	92	C	145	0.78804	0.7967	G	37	0.20109	0.2033	2	0.01087	37	0.40659
681	scaffoldA02_24459438	A02	24459438	92	A	145	0.78804	0.7967	C	37	0.20109	0.2033	2	0.01087	37	0.40659
682	scaffoldA02_24459481	A02	24459481	92	C	145	0.78804	0.7967	T	37	0.20109	0.2033	2	0.01087	37	0.40659
683	scaffoldA02_24568877	A02	24568877	92	T	99	0.53804	0.55	G	81	0.44022	0.45	4	0.02174	81	0.9
684	scaffoldA02_24568896	A02	24568896	92	T	100	0.54348	0.54945	C	82	0.44565	0.45055	2	0.01087	82	0.9011
685	scaffoldA02_24568939	A02	24568939	92	C	145	0.78804	0.7967	A	37	0.20109	0.2033	2	0.01087	37	0.40659
686	scaffoldA02_24568944	A02	24568944	92	C	99	0.53804	0.55	T	81	0.44022	0.45	4	0.02174	81	0.9
687	scaffoldA02_24568962	A02	24568962	92	C	145	0.78804	0.7967	A	37	0.20109	0.2033	2	0.01087	37	0.40659
688	scaffoldA02_24568973	A02	24568973	92	T	100	0.54348	0.54945	G	82	0.44565	0.45055	2	0.01087	82	0.9011
689	scaffoldA02_24571953	A02	24571953	92	A	131	0.71196	0.71978	G	51	0.27717	0.28022	2	0.01087	51	0.56044
690	scaffoldA02_24571961	A02	24571961	92	C	91	0.49457	0.5	T	91	0.49457	0.5	2	0.01087	91	1
691	scaffoldA02_24571971	A02	24571971	92	G	113	0.61413	0.62088	A	69	0.375	0.37912	2	0.01087	69	0.75824
692	scaffoldA02_24571984	A02	24571984	92	C	92	0.5	0.5	T	92	0.5	0.5	0	0	92	1
693	scaffoldA02_24572028	A02	24572028	92	A	92	0.5	0.5	C	92	0.5	0.5	0	0	92	1
694	scaffoldA02_25211046	A02	25211046	92	A	145	0.78804	0.7967	C	37	0.20109	0.2033	2	0.01087	37	0.40659
695	scaffoldA02_25414538	A02	25414538	92	A	92	0.5	0.5	G	92	0.5	0.5	0	0	92	1
696	scaffoldA02_25414579	A02	25414579	92	C	93	0.50543	0.50543	T	91	0.49457	0.49457	0	0	91	0.98913
697	scaffoldA02_25414613	A02	25414613	92	A	92	0.5	0.5	G	92	0.5	0.5	0	0	92	1
698	scaffoldA02_25414614	A02	25414614	92	G	92	0.5	0.5	T	92	0.5	0.5	0	0	92	1
699	scaffoldA02_25414626	A02	25414626	92	A	92	0.5	0.5	C	92	0.5	0.5	0	0	92	1
700	scaffoldA02_25414669	A02	25414669	92	C	91	0.49457	0.5	T	91	0.49457	0.5	2	0.01087	91	1
701	scaffoldA02_25445878	A02	25445878	92	G	145	0.78804	0.7967	T	37	0.20109	0.2033	2	0.01087	37	0.40659
702	scaffoldA02_25445935	A02	25445935	92	T	147	0.79891	0.79891	A	37	0.20109	0.20109	0	0	37	0.40217
703	scaffoldA02_25571485	A02	25571485	92	C	94	0.51087	0.51648	T	88	0.47826	0.48352	2	0.01087	88	0.96703
704	scaffoldA02_25696527	A02	25696527	92	A	92	0.5	0.5	G	92	0.5	0.5	0	0	92	1
705	scaffoldA02_25703197	A02	25703197	92	C	145	0.78804	0.7967	T	37	0.20109	0.2033	2	0.01087	37	0.40659
706	scaffoldA02_25789502	A02	25789502	92	A	147	0.79891	0.79891	C	37	0.20109	0.20109	0	0	37	0.40217
707	scaffoldA02_25789908	A02	25789908	92	C	145	0.78804	0.7967	G	37	0.20109	0.2033	2	0.01087	37	0.40659
708	scaffoldA02_25884761	A02	25884761	92	C	145	0.78804	0.7967	A	37	0.20109	0.2033	2	0.01087	37	0.40659
709	scaffoldA02_25884774	A02	25884774	92	G	145	0.78804	0.7967	A	37	0.20109	0.2033	2	0.01087	37	0.40659
710	scaffoldA02_25884779	A02	25884779	92	A	145	0.78804	0.7967	C	37	0.20109	0.2033	2	0.01087	37	0.40659
711	scaffoldA02_25884962	A02	25884962	92	C	145	0.78804	0.7967	G	37	0.20109	0.2033	2	0.01087	37	0.40659
712	scaffoldA02_25884980	A02	25884980	92	A	145	0.78804	0.7967	G	37	0.20109	0.2033	2	0.01087	37	0.40659
713	scaffoldA02_25884994	A02	25884994	92	T	145	0.78804	0.7967	A	37	0.20109	0.2033	2	0.01087	37	0.40659
714	scaffoldA02_25963659	A02	25963659	92	T	145	0.78804	0.7967	C	37	0.20109	0.2033	2	0.01087	37	0.40659
715	scaffoldA02_25963661	A02	25963661	92	A	145	0.78804	0.7967	G	37	0.20109	0.2033	2	0.01087	37	0.40659
716	scaffoldA02_25963668	A02	25963668	92	C	145	0.78804	0.7967	A	37	0.20109	0.2033	2	0.01087	37	0.40659
717	scaffoldA02_25963744	A02	25963744	92	T	145	0.78804	0.7967	A	37	0.20109	0.2033	2	0.01087	37	0.40659
718	scaffoldA02_26071087	A02	26071087	92	A	92	0.5	0.5	G	92	0.5	0.5	0	0	92	1
719	scaffoldA02_26075184	A02	26075184	92	G	147	0.79891	0.79891	T	37	0.20109	0.20109	0	0	37	0.40217
720	scaffoldA02_26075293	A02	26075293	92	T	162	0.88043	0.88043	G	22	0.11957	0.11957	0	0	22	0.23913
721	scaffoldA02_26075294	A02	26075294	92	T	161	0.875	0.875	G	23	0.125	0.125	0	0	23	0.25
722	scaffoldA02_26075334	A02	26075334	92	A	147	0.79891	0.79891	C	37	0.20109	0.20109	0	0	37	0.40217
723	scaffoldA02_26234443	A02	26234443	92	C	147	0.79891	0.79891	G	37	0.20109	0.20109	0	0	37	0.40217
724	scaffoldA02_26418289	A02	26418289	92	G	143	0.77717	0.78571	A	39	0.21196	0.21429	2	0.01087	37	0.40659
725	scaffoldA02_26707069	A02	26707069	92	G	145	0.78804	0.7967	A	37	0.20109	0.2033	2	0.01087	37	0.40659
726	scaffoldA02_26707079	A02	26707079	92	C	145	0.78804	0.7967	A	37	0.20109	0.2033	2	0.01087	37	0.40659
727	scaffoldA02_26707140	A02	26707140	92	A	145	0.78804	0.7967	C	37	0.20109	0.2033	2	0.01087	37	0.40659
728	scaffoldA02_26803567	A02	26803567	92	G	145	0.78804	0.7967	T	37	0.20109	0.2033	2	0.01087	37	0.40659
729	scaffoldA02_26803665	A02	26803665	92	C	145	0.78804	0.7967	T	37	0.20109	0.2033	2	0.01087	37	0.40659
730	scaffoldA02_27083675	A02	27083675	92	G	146	0.79348	0.79348	A	38	0.20652	0.20652	0	0	38	0.41304
731	scaffoldA02_27341955	A02	27341955	92	C	146	0.79348	0.79348	T	38	0.20652	0.20652	0	0	38	0.41304
732	scaffoldA02_27342015	A02	27342015	92	G	146	0.79348	0.79348	A	38	0.20652	0.20652	0	0	38	0.41304
733	scaffoldA02_27342066	A02	27342066	92	T	144	0.78261	0.79121	C	38	0.20652	0.20879	2	0.01087	38	0.41758
734	scaffoldA02_27342101	A02	27342101	92	T	144	0.78261	0.78261	C	40	0.21739	0.21739	0	0	38	0.41304
735	scaffoldA02_27394180	A02	27394180	92	T	144	0.78261	0.79121	C	38	0.20652	0.20879	2	0.01087	38	0.41758
736	scaffoldA02_27394423	A02	27394423	92	C	144	0.78261	0.78261	T	40	0.21739	0.21739	0	0	38	0.41304
737	scaffoldA02_27423450	A02	27423450	92	C	92	0.5	0.5	G	92	0.5	0.5	0	0	92	1
738	scaffoldA02_27423454	A02	27423454	92	G	134	0.72826	0.72826	C	50	0.27174	0.27174	0	0	50	0.54348
739	scaffoldA02_27423462	A02	27423462	92	A	92	0.5	0.5	T	92	0.5	0.5	0	0	92	1
740	scaffoldA02_27423531	A02	27423531	92	C	144	0.78261	0.79121	T	38	0.20652	0.20879	2	0.01087	38	0.41758
741	scaffoldA02_27658806	A02	27658806	92	G	144	0.78261	0.79121	C	38	0.20652	0.20879	2	0.01087	38	0.41758
742	scaffoldA02_27658849	A02	27658849	92	A	163	0.88587	0.88587	T	21	0.11413	0.11413	0	0	21	0.22826
743	scaffoldA02_27658867	A02	27658867	92	T	142	0.77174	0.78022	A	40	0.21739	0.21978	2	0.01087	38	0.41758
744	scaffoldA02_27894666	A02	27894666	92	A	91	0.49457	0.5	G	91	0.49457	0.5	2	0.01087	91	1
745	scaffoldA02_27911947	A02	27911947	92	G	146	0.79348	0.8022	A	36	0.19565	0.1978	2	0.01087	36	0.3956
746	scaffoldA02_27911989	A02	27911989	92	A	91	0.49457	0.5	G	91	0.49457	0.5	2	0.01087	91	1
747	scaffoldA02_27923350	A02	27923350	92	A	92	0.5	0.5	G	92	0.5	0.5	0	0	92	1
748	scaffoldA02_27923377	A02	27923377	92	C	92	0.5	0.5	T	92	0.5	0.5	0	0	92	1
749	scaffoldA02_27923425	A02	27923425	92	C	92	0.5	0.5	T	92	0.5	0.5	0	0	92	1
750	scaffoldA02_27923462	A02	27923462	92	A	92	0.5	0.5	G	92	0.5	0.5	0	0	92	1
751	scaffoldA02_27923482	A02	27923482	92	A	92	0.5	0.5	G	92	0.5	0.5	0	0	92	1
752	scaffoldA02_27923501	A02	27923501	92	A	92	0.5	0.5	G	92	0.5	0.5	0	0	92	1
753	scaffoldA02_27925832	A02	27925832	92	G	146	0.79348	0.79348	A	38	0.20652	0.20652	0	0	38	0.41304
754	scaffoldA02_27925856	A02	27925856	92	G	146	0.79348	0.79348	T	38	0.20652	0.20652	0	0	38	0.41304
755	scaffoldA02_27976827	A02	27976827	92	G	146	0.79348	0.79348	A	38	0.20652	0.20652	0	0	38	0.41304
756	scaffoldA02_27976851	A02	27976851	92	G	144	0.78261	0.79121	T	38	0.20652	0.20879	2	0.01087	38	0.41758
757	scaffoldA02_28178639	A02	28178639	92	G	144	0.78261	0.78261	T	40	0.21739	0.21739	0	0	38	0.41304
758	scaffoldA02_28185479	A02	28185479	92	T	144	0.78261	0.78261	C	40	0.21739	0.21739	0	0	38	0.41304
759	scaffoldA02_28206337	A02	28206337	92	T	146	0.79348	0.79348	C	38	0.20652	0.20652	0	0	38	0.41304
760	scaffoldA02_28206344	A02	28206344	92	C	146	0.79348	0.79348	G	38	0.20652	0.20652	0	0	38	0.41304
761	scaffoldA02_28206345	A02	28206345	92	G	146	0.79348	0.79348	A	38	0.20652	0.20652	0	0	38	0.41304
762	scaffoldA02_28248900	A02	28248900	92	G	150	0.81522	0.82418	A	32	0.17391	0.17582	2	0.01087	30	0.32967
763	scaffoldA02_28249370	A02	28249370	92	A	143	0.77717	0.78571	G	39	0.21196	0.21429	2	0.01087	39	0.42857
764	scaffoldA02_28249383	A02	28249383	92	A	142	0.77174	0.78022	G	40	0.21739	0.21978	2	0.01087	40	0.43956
765	scaffoldA02_28249398	A02	28249398	92	A	143	0.77717	0.78571	G	39	0.21196	0.21429	2	0.01087	39	0.42857
766	scaffoldA02_28249713	A02	28249713	92	G	139	0.75543	0.77222	C	41	0.22283	0.22778	4	0.02174	41	0.45556
767	scaffoldA02_28249715	A02	28249715	92	T	141	0.7663	0.77473	A	41	0.22283	0.22527	2	0.01087	41	0.45055
768	scaffoldA02_28249758	A02	28249758	92	A	139	0.75543	0.77222	C	41	0.22283	0.22778	4	0.02174	41	0.45556
769	scaffoldA02_28249797	A02	28249797	92	T	139	0.75543	0.77222	G	41	0.22283	0.22778	4	0.02174	41	0.45556
770	scaffoldA02_28328466	A02	28328466	92	A	142	0.77174	0.78022	C	40	0.21739	0.21978	2	0.01087	38	0.41758
771	scaffoldA02_28328467	A02	28328467	92	G	142	0.77174	0.78022	A	40	0.21739	0.21978	2	0.01087	38	0.41758
772	scaffoldA02_28328468	A02	28328468	92	C	142	0.77174	0.78022	A	40	0.21739	0.21978	2	0.01087	38	0.41758
773	scaffoldA02_28328490	A02	28328490	92	G	142	0.77174	0.78022	A	40	0.21739	0.21978	2	0.01087	38	0.41758
774	scaffoldA02_28328610	A02	28328610	92	C	147	0.79891	0.80769	G	35	0.19022	0.19231	2	0.01087	35	0.38462
775	scaffoldA02_28328676	A02	28328676	92	G	144	0.78261	0.78261	T	40	0.21739	0.21739	0	0	38	0.41304
776	scaffoldA02_28328692	A02	28328692	92	C	144	0.78261	0.78261	A	40	0.21739	0.21739	0	0	38	0.41304
777	scaffoldA02_28328764	A02	28328764	92	T	144	0.78261	0.78261	A	40	0.21739	0.21739	0	0	38	0.41304
778	scaffoldA02_28328769	A02	28328769	92	G	144	0.78261	0.78261	A	40	0.21739	0.21739	0	0	38	0.41304
779	scaffoldA02_29370249	A02	29370249	92	T	146	0.79348	0.8022	A	36	0.19565	0.1978	2	0.01087	36	0.3956
780	scaffoldA02_29535990	A02	29535990	92	A	92	0.5	0.5	G	92	0.5	0.5	0	0	92	1
781	scaffoldA02_29645737	A02	29645737	92	C	92	0.5	0.5	T	92	0.5	0.5	0	0	92	1
782	scaffoldA02_29801831	A02	29801831	92	A	146	0.79348	0.8022	G	36	0.19565	0.1978	2	0.01087	36	0.3956
783	scaffoldA02_29980505	A02	29980505	92	C	92	0.5	0.5	T	92	0.5	0.5	0	0	92	1
784	scaffoldA02_30324130	A02	30324130	92	G	92	0.5	0.5	T	92	0.5	0.5	0	0	92	1
785	scaffoldA02_30375618	A02	30375618	92	G	92	0.5	0.5	T	92	0.5	0.5	0	0	92	1
786	scaffoldA02_30751759	A02	30751759	92	C	146	0.79348	0.79348	T	38	0.20652	0.20652	0	0	38	0.41304
787	scaffoldA02_30993654	A02	30993654	92	G	143	0.77717	0.78571	T	39	0.21196	0.21429	2	0.01087	39	0.42857
788	scaffoldA02_30993726	A02	30993726	92	C	143	0.77717	0.78571	T	39	0.21196	0.21429	2	0.01087	39	0.42857
789	scaffoldA02_31356619	A02	31356619	92	A	92	0.5	0.5	G	92	0.5	0.5	0	0	92	1
790	scaffoldA02_31356643	A02	31356643	92	G	93	0.50543	0.50543	T	91	0.49457	0.49457	0	0	91	0.98913
791	scaffoldA02_31369557	A02	31369557	92	G	146	0.79348	0.8022	T	36	0.19565	0.1978	2	0.01087	36	0.3956
792	scaffoldA02_31623273	A02	31623273	92	C	92	0.5	0.5	G	92	0.5	0.5	0	0	92	1
793	scaffoldA02_31827626	A02	31827626	92	G	148	0.80435	0.80435	A	36	0.19565	0.19565	0	0	36	0.3913
794	scaffoldA02_31861989	A02	31861989	92	C	92	0.5	0.5	T	92	0.5	0.5	0	0	92	1
795	scaffoldA02_31916242	A02	31916242	92	G	148	0.80435	0.80435	C	36	0.19565	0.19565	0	0	36	0.3913
796	scaffoldA02_32021637	A02	32021637	92	A	150	0.81522	0.81522	T	34	0.18478	0.18478	0	0	34	0.36957
797	scaffoldA02_32144602	A02	32144602	92	C	148	0.80435	0.80435	G	36	0.19565	0.19565	0	0	36	0.3913
798	scaffoldA02_32891864	A02	32891864	92	A	92	0.5	0.5	G	92	0.5	0.5	0	0	92	1
799	scaffoldA02_32891888	A02	32891888	92	G	92	0.5	0.50549	T	90	0.48913	0.49451	2	0.01087	90	0.98901
800	scaffoldA02_32940507	A02	32940507	92	A	149	0.80978	0.80978	G	35	0.19022	0.19022	0	0	35	0.38043
801	scaffoldA02_32940577	A02	32940577	92	A	149	0.80978	0.80978	G	35	0.19022	0.19022	0	0	35	0.38043
802	scaffoldA02_32952997	A02	32952997	92	T	149	0.80978	0.80978	C	35	0.19022	0.19022	0	0	35	0.38043
803	scaffoldA02_32953062	A02	32953062	92	A	149	0.80978	0.80978	G	35	0.19022	0.19022	0	0	35	0.38043
804	scaffoldA02_32953092	A02	32953092	92	C	149	0.80978	0.80978	T	35	0.19022	0.19022	0	0	35	0.38043
805	scaffoldA02_33130251	A02	33130251	92	T	149	0.80978	0.80978	G	35	0.19022	0.19022	0	0	35	0.38043
806	scaffoldA02_33130252	A02	33130252	92	A	149	0.80978	0.80978	T	35	0.19022	0.19022	0	0	35	0.38043
807	scaffoldA02_33311007	A02	33311007	92	T	145	0.78804	0.7967	G	37	0.20109	0.2033	2	0.01087	37	0.40659
808	scaffoldA02_33311056	A02	33311056	92	G	149	0.80978	0.80978	T	35	0.19022	0.19022	0	0	35	0.38043
809	scaffoldA02_33617207	A02	33617207	92	A	149	0.80978	0.80978	G	35	0.19022	0.19022	0	0	35	0.38043
810	scaffoldA02_33650946	A02	33650946	92	G	149	0.80978	0.80978	A	35	0.19022	0.19022	0	0	35	0.38043
811	scaffoldA02_33910753	A02	33910753	92	T	149	0.80978	0.80978	C	35	0.19022	0.19022	0	0	35	0.38043
812	scaffoldA02_34202649	A02	34202649	92	C	149	0.80978	0.80978	T	35	0.19022	0.19022	0	0	35	0.38043
813	scaffoldA02_34209107	A02	34209107	92	G	149	0.80978	0.80978	A	35	0.19022	0.19022	0	0	35	0.38043
814	scaffoldA02_34209115	A02	34209115	92	C	149	0.80978	0.80978	A	35	0.19022	0.19022	0	0	35	0.38043
815	scaffoldA02_34209118	A02	34209118	92	C	149	0.80978	0.80978	A	35	0.19022	0.19022	0	0	35	0.38043
816	scaffoldA02_34510610	A02	34510610	92	A	148	0.80435	0.80435	C	36	0.19565	0.19565	0	0	36	0.3913
817	scaffoldA02_34891657	A02	34891657	92	T	148	0.80435	0.80435	G	36	0.19565	0.19565	0	0	36	0.3913
818	scaffoldA02_34891660	A02	34891660	92	G	148	0.80435	0.80435	T	36	0.19565	0.19565	0	0	36	0.3913
819	scaffoldA02_34891669	A02	34891669	92	A	148	0.80435	0.80435	G	36	0.19565	0.19565	0	0	36	0.3913
820	scaffoldA02_34891693	A02	34891693	92	G	148	0.80435	0.80435	A	36	0.19565	0.19565	0	0	36	0.3913
821	scaffoldA02_35118290	A02	35118290	92	G	144	0.78261	0.78261	A	40	0.21739	0.21739	0	0	38	0.41304
822	scaffoldA02_35123725	A02	35123725	92	G	144	0.78261	0.78261	A	40	0.21739	0.21739	0	0	38	0.41304
823	scaffoldA02_35123803	A02	35123803	92	G	144	0.78261	0.78261	C	40	0.21739	0.21739	0	0	38	0.41304
824	scaffoldA02_35344189	A02	35344189	92	A	92	0.5	0.5	C	92	0.5	0.5	0	0	92	1
825	scaffoldA02_35344367	A02	35344367	92	C	145	0.78804	0.78804	T	39	0.21196	0.21196	0	0	39	0.42391
826	scaffoldA02_35355197	A02	35355197	92	T	145	0.78804	0.78804	C	39	0.21196	0.21196	0	0	39	0.42391
827	scaffoldA02_35355312	A02	35355312	92	G	92	0.5	0.5	T	92	0.5	0.5	0	0	92	1
828	scaffoldA02_35355398	A02	35355398	92	G	145	0.78804	0.78804	T	39	0.21196	0.21196	0	0	39	0.42391
829	scaffoldA02_35355404	A02	35355404	92	C	145	0.78804	0.78804	A	39	0.21196	0.21196	0	0	39	0.42391
830	scaffoldA02_35357224	A02	35357224	92	C	145	0.78804	0.78804	G	39	0.21196	0.21196	0	0	39	0.42391
831	scaffoldA02_35357265	A02	35357265	92	C	145	0.78804	0.78804	A	39	0.21196	0.21196	0	0	39	0.42391
832	scaffoldA02_35357282	A02	35357282	92	A	145	0.78804	0.78804	T	39	0.21196	0.21196	0	0	39	0.42391
833	scaffoldA02_35357294	A02	35357294	92	G	145	0.78804	0.78804	A	39	0.21196	0.21196	0	0	39	0.42391
834	scaffoldA02_35377929	A02	35377929	92	C	92	0.5	0.5	G	92	0.5	0.5	0	0	92	1
835	scaffoldA02_35726557	A02	35726557	92	A	92	0.5	0.5	G	92	0.5	0.5	0	0	92	1
836	scaffoldA02_35726637	A02	35726637	92	A	92	0.5	0.5	G	92	0.5	0.5	0	0	92	1
837	scaffoldA02_35744694	A02	35744694	92	C	92	0.5	0.5	T	92	0.5	0.5	0	0	92	1
838	scaffoldA02_35744759	A02	35744759	92	A	92	0.5	0.5	G	92	0.5	0.5	0	0	92	1
839	scaffoldA02_35885055	A02	35885055	92	T	142	0.77174	0.77174	C	42	0.22826	0.22826	0	0	40	0.43478
840	scaffoldA02_35885070	A02	35885070	92	G	142	0.77174	0.77174	A	42	0.22826	0.22826	0	0	40	0.43478
841	scaffoldA02_35885071	A02	35885071	92	C	142	0.77174	0.77174	G	42	0.22826	0.22826	0	0	40	0.43478
842	scaffoldA02_35885077	A02	35885077	92	G	142	0.77174	0.77174	C	42	0.22826	0.22826	0	0	40	0.43478
843	scaffoldA02_35900434	A02	35900434	92	G	144	0.78261	0.78261	C	40	0.21739	0.21739	0	0	40	0.43478
844	scaffoldA02_35900435	A02	35900435	92	A	144	0.78261	0.78261	T	40	0.21739	0.21739	0	0	40	0.43478
845	scaffoldA02_35900441	A02	35900441	92	A	144	0.78261	0.78261	T	40	0.21739	0.21739	0	0	40	0.43478
846	scaffoldA02_35909966	A02	35909966	92	T	144	0.78261	0.78261	A	40	0.21739	0.21739	0	0	40	0.43478
847	scaffoldA02_35934206	A02	35934206	92	C	92	0.5	0.5	T	92	0.5	0.5	0	0	92	1
848	scaffoldA03_4378	A03	4378	92	C	134	0.72826	0.73626	T	48	0.26087	0.26374	2	0.01087	48	0.52747
849	scaffoldA03_17635	A03	17635	92	T	137	0.74457	0.74457	G	47	0.25543	0.25543	0	0	47	0.51087
850	scaffoldA03_17680	A03	17680	92	C	136	0.73913	0.73913	G	48	0.26087	0.26087	0	0	48	0.52174
851	scaffoldA03_56036	A03	56036	92	A	139	0.75543	0.77222	C	41	0.22283	0.22778	4	0.02174	41	0.45556
852	scaffoldA03_64819	A03	64819	92	T	134	0.72826	0.72826	C	50	0.27174	0.27174	0	0	48	0.52174
853	scaffoldA03_64828	A03	64828	92	C	135	0.7337	0.7337	G	49	0.2663	0.2663	0	0	47	0.51087
854	scaffoldA03_289635	A03	289635	92	T	136	0.73913	0.73913	C	48	0.26087	0.26087	0	0	48	0.52174
855	scaffoldA03_322489	A03	322489	92	T	134	0.72826	0.72826	C	50	0.27174	0.27174	0	0	48	0.52174
856	scaffoldA03_322573	A03	322573	92	A	134	0.72826	0.72826	G	50	0.27174	0.27174	0	0	48	0.52174
857	scaffoldA03_424560	A03	424560	92	G	92	0.5	0.5	T	92	0.5	0.5	0	0	92	1
858	scaffoldA03_462632	A03	462632	92	A	92	0.5	0.5	T	92	0.5	0.5	0	0	92	1
859	scaffoldA03_723525	A03	723525	92	T	136	0.73913	0.73913	C	48	0.26087	0.26087	0	0	48	0.52174
860	scaffoldA03_723673	A03	723673	92	C	136	0.73913	0.73913	G	48	0.26087	0.26087	0	0	48	0.52174
861	scaffoldA03_723677	A03	723677	92	T	136	0.73913	0.73913	C	48	0.26087	0.26087	0	0	48	0.52174
862	scaffoldA03_764686	A03	764686	92	A	137	0.74457	0.74457	G	47	0.25543	0.25543	0	0	47	0.51087
863	scaffoldA03_774870	A03	774870	92	G	135	0.7337	0.74176	C	47	0.25543	0.25824	2	0.01087	47	0.51648
864	scaffoldA03_774930	A03	774930	92	G	137	0.74457	0.74457	C	47	0.25543	0.25543	0	0	47	0.51087
865	scaffoldA03_896613	A03	896613	92	G	135	0.7337	0.74176	A	47	0.25543	0.25824	2	0.01087	47	0.51648
866	scaffoldA03_896649	A03	896649	92	T	135	0.7337	0.74176	C	47	0.25543	0.25824	2	0.01087	47	0.51648
867	scaffoldA03_896667	A03	896667	92	T	135	0.7337	0.74176	A	47	0.25543	0.25824	2	0.01087	47	0.51648
868	scaffoldA03_1007397	A03	1007397	92	T	137	0.74457	0.74457	C	47	0.25543	0.25543	0	0	47	0.51087
869	scaffoldA03_1007400	A03	1007400	92	G	137	0.74457	0.74457	A	47	0.25543	0.25543	0	0	47	0.51087
870	scaffoldA03_1007456	A03	1007456	92	C	137	0.74457	0.74457	A	47	0.25543	0.25543	0	0	47	0.51087
871	scaffoldA03_1075517	A03	1075517	92	C	92	0.5	0.50549	T	90	0.48913	0.49451	2	0.01087	90	0.98901
872	scaffoldA03_1075547	A03	1075547	92	C	135	0.7337	0.74176	T	47	0.25543	0.25824	2	0.01087	47	0.51648
873	scaffoldA03_1075574	A03	1075574	92	C	92	0.5	0.50549	T	90	0.48913	0.49451	2	0.01087	90	0.98901
874	scaffoldA03_1075586	A03	1075586	92	A	92	0.5	0.50549	G	90	0.48913	0.49451	2	0.01087	90	0.98901
875	scaffoldA03_1203924	A03	1203924	92	T	140	0.76087	0.76923	C	42	0.22826	0.23077	2	0.01087	42	0.46154
876	scaffoldA03_1203939	A03	1203939	92	T	140	0.76087	0.76923	G	42	0.22826	0.23077	2	0.01087	42	0.46154
877	scaffoldA03_1203960	A03	1203960	92	T	140	0.76087	0.76923	G	42	0.22826	0.23077	2	0.01087	42	0.46154
878	scaffoldA03_1204130	A03	1204130	92	A	140	0.76087	0.76923	C	42	0.22826	0.23077	2	0.01087	42	0.46154
879	scaffoldA03_1204146	A03	1204146	92	C	140	0.76087	0.76923	T	42	0.22826	0.23077	2	0.01087	42	0.46154
880	scaffoldA03_1204206	A03	1204206	92	T	140	0.76087	0.76923	C	42	0.22826	0.23077	2	0.01087	42	0.46154
881	scaffoldA03_1204209	A03	1204209	92	T	140	0.76087	0.76923	C	42	0.22826	0.23077	2	0.01087	42	0.46154
882	scaffoldA03_1489144	A03	1489144	92	C	135	0.7337	0.7337	T	49	0.2663	0.2663	0	0	49	0.53261
883	scaffoldA03_1592109	A03	1592109	92	A	132	0.71739	0.72527	C	50	0.27174	0.27473	2	0.01087	48	0.52747
884	scaffoldA03_1600612	A03	1600612	92	A	130	0.70652	0.71429	G	52	0.28261	0.28571	2	0.01087	46	0.50549
885	scaffoldA03_1600665	A03	1600665	92	A	130	0.70652	0.71429	G	52	0.28261	0.28571	2	0.01087	46	0.50549
886	scaffoldA03_1755437	A03	1755437	92	T	132	0.71739	0.72527	A	50	0.27174	0.27473	2	0.01087	50	0.54945
887	scaffoldA03_1755517	A03	1755517	92	C	132	0.71739	0.72527	A	50	0.27174	0.27473	2	0.01087	50	0.54945
888	scaffoldA03_1770552	A03	1770552	92	T	93	0.50543	0.50543	G	91	0.49457	0.49457	0	0	91	0.98913
889	scaffoldA03_1830331	A03	1830331	92	G	99	0.53804	0.53804	A	85	0.46196	0.46196	0	0	85	0.92391
890	scaffoldA03_1830376	A03	1830376	92	A	132	0.71739	0.72527	G	50	0.27174	0.27473	2	0.01087	50	0.54945
891	scaffoldA03_1830391	A03	1830391	92	C	137	0.74457	0.76111	A	43	0.2337	0.23889	4	0.02174	43	0.47778
892	scaffoldA03_1830400	A03	1830400	92	A	111	0.60326	0.60989	G	71	0.38587	0.39011	2	0.01087	71	0.78022
893	scaffoldA03_1830412	A03	1830412	92	C	111	0.60326	0.60989	T	71	0.38587	0.39011	2	0.01087	71	0.78022
894	scaffoldA03_1830594	A03	1830594	92	T	137	0.74457	0.76111	A	43	0.2337	0.23889	4	0.02174	43	0.47778
895	scaffoldA03_1830601	A03	1830601	92	T	137	0.74457	0.76111	C	43	0.2337	0.23889	4	0.02174	43	0.47778
896	scaffoldA03_1871250	A03	1871250	92	T	132	0.71739	0.72527	C	50	0.27174	0.27473	2	0.01087	50	0.54945
897	scaffoldA03_1871287	A03	1871287	92	T	132	0.71739	0.72527	C	50	0.27174	0.27473	2	0.01087	50	0.54945
898	scaffoldA03_1977209	A03	1977209	92	G	133	0.72283	0.73077	T	49	0.2663	0.26923	2	0.01087	49	0.53846
899	scaffoldA03_2011756	A03	2011756	92	G	133	0.72283	0.73077	A	49	0.2663	0.26923	2	0.01087	49	0.53846
900	scaffoldA03_2162155	A03	2162155	92	C	133	0.72283	0.73077	T	49	0.2663	0.26923	2	0.01087	49	0.53846
901	scaffoldA03_2166308	A03	2166308	92	C	137	0.74457	0.74457	G	47	0.25543	0.25543	0	0	47	0.51087
902	scaffoldA03_2166321	A03	2166321	92	G	137	0.74457	0.74457	A	47	0.25543	0.25543	0	0	47	0.51087
903	scaffoldA03_2166409	A03	2166409	92	T	107	0.58152	0.58791	C	75	0.40761	0.41209	2	0.01087	75	0.82418
904	scaffoldA03_2166464	A03	2166464	92	A	102	0.55435	0.56044	T	80	0.43478	0.43956	2	0.01087	80	0.87912
905	scaffoldA03_2166533	A03	2166533	92	G	137	0.74457	0.74457	A	47	0.25543	0.25543	0	0	47	0.51087
906	scaffoldA03_2166540	A03	2166540	92	A	117	0.63587	0.63587	G	67	0.36413	0.36413	0	0	67	0.72826
907	scaffoldA03_2166547	A03	2166547	92	G	102	0.55435	0.56044	A	80	0.43478	0.43956	2	0.01087	80	0.87912
908	scaffoldA03_2183100	A03	2183100	92	T	134	0.72826	0.73626	C	48	0.26087	0.26374	2	0.01087	48	0.52747
909	scaffoldA03_2183131	A03	2183131	92	A	134	0.72826	0.73626	C	48	0.26087	0.26374	2	0.01087	48	0.52747
910	scaffoldA03_2183134	A03	2183134	92	A	134	0.72826	0.73626	C	48	0.26087	0.26374	2	0.01087	48	0.52747
911	scaffoldA03_2183200	A03	2183200	92	C	135	0.7337	0.7337	A	49	0.2663	0.2663	0	0	49	0.53261
912	scaffoldA03_2183230	A03	2183230	92	G	135	0.7337	0.7337	A	49	0.2663	0.2663	0	0	49	0.53261
913	scaffoldA03_2720015	A03	2720015	92	A	150	0.81522	0.81522	G	34	0.18478	0.18478	0	0	34	0.36957
914	scaffoldA03_2720024	A03	2720024	92	G	150	0.81522	0.81522	T	34	0.18478	0.18478	0	0	34	0.36957
915	scaffoldA03_2720065	A03	2720065	92	T	148	0.80435	0.80435	A	36	0.19565	0.19565	0	0	36	0.3913
916	scaffoldA03_2720186	A03	2720186	92	T	146	0.79348	0.8022	G	36	0.19565	0.1978	2	0.01087	36	0.3956
917	scaffoldA03_2735583	A03	2735583	92	G	146	0.79348	0.79348	A	38	0.20652	0.20652	0	0	38	0.41304
918	scaffoldA03_2735650	A03	2735650	92	G	146	0.79348	0.79348	T	38	0.20652	0.20652	0	0	38	0.41304
919	scaffoldA03_2755491	A03	2755491	92	G	143	0.77717	0.77717	A	41	0.22283	0.22283	0	0	41	0.44565
920	scaffoldA03_2755536	A03	2755536	92	A	143	0.77717	0.77717	C	41	0.22283	0.22283	0	0	41	0.44565
921	scaffoldA03_2755564	A03	2755564	92	G	143	0.77717	0.77717	A	41	0.22283	0.22283	0	0	41	0.44565
922	scaffoldA03_2755596	A03	2755596	92	C	143	0.77717	0.77717	G	41	0.22283	0.22283	0	0	41	0.44565
923	scaffoldA03_2836825	A03	2836825	92	T	144	0.78261	0.78261	C	40	0.21739	0.21739	0	0	40	0.43478
924	scaffoldA03_2904129	A03	2904129	92	A	94	0.51087	0.51087	G	90	0.48913	0.48913	0	0	90	0.97826
925	scaffoldA03_3129414	A03	3129414	92	G	142	0.77174	0.77174	A	42	0.22826	0.22826	0	0	42	0.45652
926	scaffoldA03_3129661	A03	3129661	92	G	142	0.77174	0.77174	C	42	0.22826	0.22826	0	0	42	0.45652
927	scaffoldA03_3129662	A03	3129662	92	C	142	0.77174	0.77174	A	42	0.22826	0.22826	0	0	42	0.45652
928	scaffoldA03_3490990	A03	3490990	92	T	140	0.76087	0.76087	C	44	0.23913	0.23913	0	0	42	0.45652
929	scaffoldA03_3896878	A03	3896878	92	T	140	0.76087	0.76087	A	44	0.23913	0.23913	0	0	42	0.45652
930	scaffoldA03_3911226	A03	3911226	92	C	139	0.75543	0.76374	T	43	0.2337	0.23626	2	0.01087	43	0.47253
931	scaffoldA03_3911247	A03	3911247	92	G	141	0.7663	0.7663	A	43	0.2337	0.2337	0	0	43	0.46739
932	scaffoldA03_3911430	A03	3911430	92	G	139	0.75543	0.76374	C	43	0.2337	0.23626	2	0.01087	43	0.47253
933	scaffoldA03_3913909	A03	3913909	92	C	143	0.77717	0.77717	A	41	0.22283	0.22283	0	0	41	0.44565
934	scaffoldA03_4220690	A03	4220690	92	G	92	0.5	0.50549	A	90	0.48913	0.49451	2	0.01087	90	0.98901
935	scaffoldA03_4220704	A03	4220704	92	C	92	0.5	0.50549	T	90	0.48913	0.49451	2	0.01087	90	0.98901
936	scaffoldA03_4488541	A03	4488541	92	T	161	0.875	0.875	G	23	0.125	0.125	0	0	23	0.25
937	scaffoldA03_4572054	A03	4572054	92	T	142	0.77174	0.77174	C	42	0.22826	0.22826	0	0	42	0.45652
938	scaffoldA03_4572056	A03	4572056	92	G	142	0.77174	0.77174	C	42	0.22826	0.22826	0	0	42	0.45652
939	scaffoldA03_4646796	A03	4646796	92	A	140	0.76087	0.76087	G	44	0.23913	0.23913	0	0	42	0.45652
940	scaffoldA03_4791681	A03	4791681	92	A	140	0.76087	0.76087	T	44	0.23913	0.23913	0	0	42	0.45652
941	scaffoldA03_4793401	A03	4793401	92	C	140	0.76087	0.76087	G	44	0.23913	0.23913	0	0	42	0.45652
942	scaffoldA03_4793447	A03	4793447	92	A	140	0.76087	0.76087	G	44	0.23913	0.23913	0	0	42	0.45652
943	scaffoldA03_4793498	A03	4793498	92	C	140	0.76087	0.76087	G	44	0.23913	0.23913	0	0	42	0.45652
944	scaffoldA03_4861664	A03	4861664	92	A	92	0.5	0.5	C	92	0.5	0.5	0	0	92	1
945	scaffoldA03_4861688	A03	4861688	92	A	93	0.50543	0.50543	C	91	0.49457	0.49457	0	0	91	0.98913
946	scaffoldA03_4861761	A03	4861761	92	G	127	0.69022	0.6978	A	55	0.29891	0.3022	2	0.01087	55	0.6044
947	scaffoldA03_4861762	A03	4861762	92	G	127	0.69022	0.6978	T	55	0.29891	0.3022	2	0.01087	55	0.6044
948	scaffoldA03_4861793	A03	4861793	92	C	146	0.79348	0.83908	G	28	0.15217	0.16092	10	0.05435	28	0.32184
949	scaffoldA03_4958333	A03	4958333	92	T	140	0.76087	0.76087	C	44	0.23913	0.23913	0	0	42	0.45652
950	scaffoldA03_5218808	A03	5218808	92	C	144	0.78261	0.78261	T	40	0.21739	0.21739	0	0	40	0.43478
951	scaffoldA03_5228031	A03	5228031	92	T	144	0.78261	0.78261	C	40	0.21739	0.21739	0	0	40	0.43478
952	scaffoldA03_5228040	A03	5228040	92	A	144	0.78261	0.78261	G	40	0.21739	0.21739	0	0	40	0.43478
953	scaffoldA03_5228106	A03	5228106	92	C	144	0.78261	0.78261	T	40	0.21739	0.21739	0	0	40	0.43478
954	scaffoldA03_5228115	A03	5228115	92	C	144	0.78261	0.78261	A	40	0.21739	0.21739	0	0	40	0.43478
955	scaffoldA03_5228130	A03	5228130	92	G	144	0.78261	0.78261	C	40	0.21739	0.21739	0	0	40	0.43478
956	scaffoldA03_5259865	A03	5259865	92	G	141	0.7663	0.7663	A	43	0.2337	0.2337	0	0	41	0.44565
957	scaffoldA03_5260009	A03	5260009	92	C	141	0.7663	0.7663	T	43	0.2337	0.2337	0	0	41	0.44565
958	scaffoldA03_5260047	A03	5260047	92	G	143	0.77717	0.77717	T	41	0.22283	0.22283	0	0	41	0.44565
959	scaffoldA03_5461261	A03	5461261	92	G	143	0.77717	0.77717	C	41	0.22283	0.22283	0	0	41	0.44565
960	scaffoldA03_5463857	A03	5463857	92	C	143	0.77717	0.77717	T	41	0.22283	0.22283	0	0	41	0.44565
961	scaffoldA03_5585321	A03	5585321	92	G	93	0.50543	0.50543	A	91	0.49457	0.49457	0	0	91	0.98913
962	scaffoldA03_5602975	A03	5602975	92	G	143	0.77717	0.77717	A	41	0.22283	0.22283	0	0	41	0.44565
963	scaffoldA03_5602996	A03	5602996	92	A	143	0.77717	0.77717	T	41	0.22283	0.22283	0	0	41	0.44565
964	scaffoldA03_5603030	A03	5603030	92	C	143	0.77717	0.77717	G	41	0.22283	0.22283	0	0	41	0.44565
965	scaffoldA03_5826438	A03	5826438	92	G	143	0.77717	0.77717	A	41	0.22283	0.22283	0	0	41	0.44565
966	scaffoldA03_5826441	A03	5826441	92	A	143	0.77717	0.77717	T	41	0.22283	0.22283	0	0	41	0.44565
967	scaffoldA03_5826465	A03	5826465	92	A	143	0.77717	0.77717	C	41	0.22283	0.22283	0	0	41	0.44565
968	scaffoldA03_5867413	A03	5867413	92	A	143	0.77717	0.77717	G	41	0.22283	0.22283	0	0	41	0.44565
969	scaffoldA03_5867505	A03	5867505	92	A	143	0.77717	0.77717	T	41	0.22283	0.22283	0	0	41	0.44565
970	scaffoldA03_5867699	A03	5867699	92	T	143	0.77717	0.77717	C	41	0.22283	0.22283	0	0	41	0.44565
971	scaffoldA03_5867731	A03	5867731	92	G	143	0.77717	0.77717	A	41	0.22283	0.22283	0	0	41	0.44565
972	scaffoldA03_5867740	A03	5867740	92	G	143	0.77717	0.77717	A	41	0.22283	0.22283	0	0	41	0.44565
973	scaffoldA03_5933306	A03	5933306	92	G	142	0.77174	0.77174	A	42	0.22826	0.22826	0	0	42	0.45652
974	scaffoldA03_5933502	A03	5933502	92	C	142	0.77174	0.77174	A	42	0.22826	0.22826	0	0	42	0.45652
975	scaffoldA03_5933546	A03	5933546	92	T	142	0.77174	0.77174	A	42	0.22826	0.22826	0	0	42	0.45652
976	scaffoldA03_5933578	A03	5933578	92	T	142	0.77174	0.77174	C	42	0.22826	0.22826	0	0	42	0.45652
977	scaffoldA03_5984279	A03	5984279	92	T	142	0.77174	0.77174	C	42	0.22826	0.22826	0	0	42	0.45652
978	scaffoldA03_6053136	A03	6053136	92	G	142	0.77174	0.77174	T	42	0.22826	0.22826	0	0	42	0.45652
979	scaffoldA03_6053224	A03	6053224	92	G	142	0.77174	0.77174	A	42	0.22826	0.22826	0	0	42	0.45652
980	scaffoldA03_6053227	A03	6053227	92	C	142	0.77174	0.77174	G	42	0.22826	0.22826	0	0	42	0.45652
981	scaffoldA03_6053239	A03	6053239	92	A	142	0.77174	0.77174	G	42	0.22826	0.22826	0	0	42	0.45652
982	scaffoldA03_6081954	A03	6081954	92	G	142	0.77174	0.77174	C	42	0.22826	0.22826	0	0	42	0.45652
983	scaffoldA03_6081975	A03	6081975	92	C	142	0.77174	0.77174	T	42	0.22826	0.22826	0	0	42	0.45652
984	scaffoldA03_6081982	A03	6081982	92	T	142	0.77174	0.77174	G	42	0.22826	0.22826	0	0	42	0.45652
985	scaffoldA03_6089928	A03	6089928	92	C	142	0.77174	0.77174	T	42	0.22826	0.22826	0	0	42	0.45652
986	scaffoldA03_6089991	A03	6089991	92	A	142	0.77174	0.77174	G	42	0.22826	0.22826	0	0	42	0.45652
987	scaffoldA03_6090000	A03	6090000	92	A	142	0.77174	0.77174	T	42	0.22826	0.22826	0	0	42	0.45652
988	scaffoldA03_6090135	A03	6090135	92	G	142	0.77174	0.77174	C	42	0.22826	0.22826	0	0	42	0.45652
989	scaffoldA03_6090145	A03	6090145	92	T	142	0.77174	0.77174	C	42	0.22826	0.22826	0	0	42	0.45652
990	scaffoldA03_6538176	A03	6538176	92	A	143	0.77717	0.77717	G	41	0.22283	0.22283	0	0	41	0.44565
991	scaffoldA03_6538216	A03	6538216	92	T	143	0.77717	0.77717	G	41	0.22283	0.22283	0	0	41	0.44565
992	scaffoldA03_6548736	A03	6548736	92	T	129	0.70109	0.70879	C	53	0.28804	0.29121	2	0.01087	53	0.58242
993	scaffoldA03_6548753	A03	6548753	92	T	129	0.70109	0.70879	G	53	0.28804	0.29121	2	0.01087	53	0.58242
994	scaffoldA03_6548768	A03	6548768	92	T	129	0.70109	0.70879	C	53	0.28804	0.29121	2	0.01087	53	0.58242
995	scaffoldA03_6548788	A03	6548788	92	C	129	0.70109	0.70879	A	53	0.28804	0.29121	2	0.01087	53	0.58242
996	scaffoldA03_6686592	A03	6686592	92	A	143	0.77717	0.77717	C	41	0.22283	0.22283	0	0	41	0.44565
997	scaffoldA03_6932947	A03	6932947	92	T	143	0.77717	0.77717	C	41	0.22283	0.22283	0	0	41	0.44565
998	scaffoldA03_7729202	A03	7729202	92	C	144	0.78261	0.79121	G	38	0.20652	0.20879	2	0.01087	38	0.41758
999	scaffoldA03_7729310	A03	7729310	92	T	162	0.88043	0.88043	G	22	0.11957	0.11957	0	0	22	0.23913
1000	scaffoldA03_7729353	A03	7729353	92	A	144	0.78261	0.79121	C	38	0.20652	0.20879	2	0.01087	38	0.41758
1001	scaffoldA03_7729358	A03	7729358	92	T	144	0.78261	0.79121	C	38	0.20652	0.20879	2	0.01087	38	0.41758
1002	scaffoldA03_7749266	A03	7749266	92	C	149	0.80978	0.83708	G	29	0.15761	0.16292	6	0.03261	29	0.32584
1003	scaffoldA03_7819922	A03	7819922	92	G	122	0.66304	0.66304	T	62	0.33696	0.33696	0	0	62	0.67391
1004	scaffoldA03_8015299	A03	8015299	92	C	143	0.77717	0.78571	T	39	0.21196	0.21429	2	0.01087	39	0.42857
1005	scaffoldA03_8021977	A03	8021977	92	T	164	0.8913	0.8913	A	20	0.1087	0.1087	0	0	20	0.21739
1006	scaffoldA03_8223822	A03	8223822	92	C	140	0.76087	0.76923	T	42	0.22826	0.23077	2	0.01087	40	0.43956
1007	scaffoldA03_8223848	A03	8223848	92	C	140	0.76087	0.76923	T	42	0.22826	0.23077	2	0.01087	40	0.43956
1008	scaffoldA03_8223854	A03	8223854	92	G	140	0.76087	0.76923	A	42	0.22826	0.23077	2	0.01087	40	0.43956
1009	scaffoldA03_8332135	A03	8332135	92	A	140	0.76087	0.76923	T	42	0.22826	0.23077	2	0.01087	40	0.43956
1010	scaffoldA03_8332144	A03	8332144	92	T	140	0.76087	0.76923	G	42	0.22826	0.23077	2	0.01087	40	0.43956
1011	scaffoldA03_8332181	A03	8332181	92	C	140	0.76087	0.76923	A	42	0.22826	0.23077	2	0.01087	40	0.43956
1012	scaffoldA03_8359707	A03	8359707	92	A	141	0.7663	0.77473	G	41	0.22283	0.22527	2	0.01087	41	0.45055
1013	scaffoldA03_8359727	A03	8359727	92	A	141	0.7663	0.77473	T	41	0.22283	0.22527	2	0.01087	41	0.45055
1014	scaffoldA03_8359783	A03	8359783	92	A	141	0.7663	0.77473	T	41	0.22283	0.22527	2	0.01087	41	0.45055
1015	scaffoldA03_8359818	A03	8359818	92	A	141	0.7663	0.77473	G	41	0.22283	0.22527	2	0.01087	41	0.45055
1016	scaffoldA03_8359842	A03	8359842	92	C	141	0.7663	0.77473	T	41	0.22283	0.22527	2	0.01087	41	0.45055
1017	scaffoldA03_8512684	A03	8512684	92	T	160	0.86957	0.86957	G	24	0.13043	0.13043	0	0	24	0.26087
1018	scaffoldA03_8512784	A03	8512784	92	G	140	0.76087	0.76923	A	42	0.22826	0.23077	2	0.01087	40	0.43956
1019	scaffoldA03_8732774	A03	8732774	92	A	92	0.5	0.5	G	92	0.5	0.5	0	0	92	1
1020	scaffoldA03_8732803	A03	8732803	92	C	92	0.5	0.5	T	92	0.5	0.5	0	0	92	1
1021	scaffoldA03_8732807	A03	8732807	92	G	92	0.5	0.5	T	92	0.5	0.5	0	0	92	1
1022	scaffoldA03_8732948	A03	8732948	92	T	133	0.72283	0.72283	C	51	0.27717	0.27717	0	0	51	0.55435
1023	scaffoldA03_9296065	A03	9296065	92	T	141	0.7663	0.7663	A	43	0.2337	0.2337	0	0	41	0.44565
1024	scaffoldA03_9296545	A03	9296545	92	A	146	0.79348	0.79348	G	38	0.20652	0.20652	0	0	36	0.3913
1025	scaffoldA03_9296607	A03	9296607	92	C	93	0.50543	0.50543	G	91	0.49457	0.49457	0	0	91	0.98913
1026	scaffoldA03_9316756	A03	9316756	92	T	139	0.75543	0.76374	C	43	0.2337	0.23626	2	0.01087	41	0.45055
1027	scaffoldA03_9447991	A03	9447991	92	T	138	0.75	0.75824	C	44	0.23913	0.24176	2	0.01087	42	0.46154
1028	scaffoldA03_10352688	A03	10352688	92	A	138	0.75	0.75824	G	44	0.23913	0.24176	2	0.01087	44	0.48352
1029	scaffoldA03_10381964	A03	10381964	92	T	138	0.75	0.75824	C	44	0.23913	0.24176	2	0.01087	44	0.48352
1030	scaffoldA03_10382012	A03	10382012	92	T	138	0.75	0.75824	A	44	0.23913	0.24176	2	0.01087	44	0.48352
1031	scaffoldA03_10382021	A03	10382021	92	A	138	0.75	0.75824	G	44	0.23913	0.24176	2	0.01087	44	0.48352
1032	scaffoldA03_10382955	A03	10382955	92	G	137	0.74457	0.75275	C	45	0.24457	0.24725	2	0.01087	43	0.47253
1033	scaffoldA03_10597296	A03	10597296	92	G	137	0.74457	0.75275	T	45	0.24457	0.24725	2	0.01087	43	0.47253
1034	scaffoldA03_10597307	A03	10597307	92	C	137	0.74457	0.75275	A	45	0.24457	0.24725	2	0.01087	43	0.47253
1035	scaffoldA03_10597318	A03	10597318	92	C	137	0.74457	0.75275	A	45	0.24457	0.24725	2	0.01087	43	0.47253
1036	scaffoldA03_10597507	A03	10597507	92	T	137	0.74457	0.75275	C	45	0.24457	0.24725	2	0.01087	43	0.47253
1037	scaffoldA03_10597508	A03	10597508	92	A	137	0.74457	0.75275	T	45	0.24457	0.24725	2	0.01087	43	0.47253
1038	scaffoldA03_10597549	A03	10597549	92	G	137	0.74457	0.75275	C	45	0.24457	0.24725	2	0.01087	43	0.47253
1039	scaffoldA03_10683268	A03	10683268	92	T	139	0.75543	0.75543	C	45	0.24457	0.24457	0	0	43	0.46739
1040	scaffoldA03_10683339	A03	10683339	92	C	139	0.75543	0.75543	T	45	0.24457	0.24457	0	0	43	0.46739
1041	scaffoldA03_10684040	A03	10684040	92	T	155	0.84239	0.84239	G	29	0.15761	0.15761	0	0	29	0.31522
1042	scaffoldA03_11003219	A03	11003219	92	A	138	0.75	0.75824	G	44	0.23913	0.24176	2	0.01087	42	0.46154
1043	scaffoldA03_11012582	A03	11012582	92	G	141	0.7663	0.77473	T	41	0.22283	0.22527	2	0.01087	39	0.42857
1044	scaffoldA03_11012587	A03	11012587	92	G	141	0.7663	0.77473	C	41	0.22283	0.22527	2	0.01087	39	0.42857
1045	scaffoldA03_11012606	A03	11012606	92	C	141	0.7663	0.77473	G	41	0.22283	0.22527	2	0.01087	39	0.42857
1046	scaffoldA03_11297032	A03	11297032	92	G	140	0.76087	0.76087	T	44	0.23913	0.23913	0	0	42	0.45652
1047	scaffoldA03_11361770	A03	11361770	92	G	142	0.77174	0.77174	T	42	0.22826	0.22826	0	0	42	0.45652
1048	scaffoldA03_11446144	A03	11446144	92	A	138	0.75	0.75824	G	44	0.23913	0.24176	2	0.01087	42	0.46154
1049	scaffoldA03_11507782	A03	11507782	92	C	141	0.7663	0.7663	G	43	0.2337	0.2337	0	0	41	0.44565
1050	scaffoldA03_11507809	A03	11507809	92	T	141	0.7663	0.7663	A	43	0.2337	0.2337	0	0	41	0.44565
1051	scaffoldA03_11508306	A03	11508306	92	T	147	0.79891	0.80769	G	35	0.19022	0.19231	2	0.01087	35	0.38462
1052	scaffoldA03_11508383	A03	11508383	92	C	141	0.7663	0.7663	A	43	0.2337	0.2337	0	0	41	0.44565
1053	scaffoldA03_11508397	A03	11508397	92	T	141	0.7663	0.7663	G	43	0.2337	0.2337	0	0	41	0.44565
1054	scaffoldA03_11570627	A03	11570627	92	C	133	0.72283	0.72283	A	51	0.27717	0.27717	0	0	51	0.55435
1055	scaffoldA03_11762045	A03	11762045	92	A	163	0.88587	0.88587	G	21	0.11413	0.11413	0	0	21	0.22826
1056	scaffoldA03_11762062	A03	11762062	92	A	136	0.73913	0.74725	G	46	0.25	0.25275	2	0.01087	40	0.43956
1057	scaffoldA03_11762098	A03	11762098	92	T	136	0.73913	0.74725	A	46	0.25	0.25275	2	0.01087	40	0.43956
1058	scaffoldA03_11812105	A03	11812105	92	T	125	0.67935	0.68681	C	57	0.30978	0.31319	2	0.01087	57	0.62637
1059	scaffoldA03_11813107	A03	11813107	92	A	141	0.7663	0.7663	T	43	0.2337	0.2337	0	0	43	0.46739
1060	scaffoldA03_11813113	A03	11813113	92	T	141	0.7663	0.7663	G	43	0.2337	0.2337	0	0	43	0.46739
1061	scaffoldA03_11819429	A03	11819429	92	G	141	0.7663	0.7663	A	43	0.2337	0.2337	0	0	43	0.46739
1062	scaffoldA03_11887975	A03	11887975	92	T	140	0.76087	0.76087	G	44	0.23913	0.23913	0	0	42	0.45652
1063	scaffoldA03_11963620	A03	11963620	92	A	138	0.75	0.75824	C	44	0.23913	0.24176	2	0.01087	42	0.46154
1064	scaffoldA03_11963707	A03	11963707	92	C	138	0.75	0.75824	A	44	0.23913	0.24176	2	0.01087	42	0.46154
1065	scaffoldA03_11963872	A03	11963872	92	T	138	0.75	0.75824	C	44	0.23913	0.24176	2	0.01087	42	0.46154
1066	scaffoldA03_11963889	A03	11963889	92	G	138	0.75	0.75824	A	44	0.23913	0.24176	2	0.01087	42	0.46154
1067	scaffoldA03_11963902	A03	11963902	92	T	138	0.75	0.75824	C	44	0.23913	0.24176	2	0.01087	42	0.46154
1068	scaffoldA03_12080502	A03	12080502	92	A	92	0.5	0.50549	G	90	0.48913	0.49451	2	0.01087	90	0.98901
1069	scaffoldA03_12080503	A03	12080503	92	C	92	0.5	0.50549	A	90	0.48913	0.49451	2	0.01087	90	0.98901
1070	scaffoldA03_12080523	A03	12080523	92	T	92	0.5	0.50549	C	90	0.48913	0.49451	2	0.01087	90	0.98901
1071	scaffoldA03_12080561	A03	12080561	92	C	92	0.5	0.50549	A	90	0.48913	0.49451	2	0.01087	90	0.98901
1072	scaffoldA03_12080624	A03	12080624	92	C	92	0.5	0.50549	T	90	0.48913	0.49451	2	0.01087	90	0.98901
1073	scaffoldA03_12080627	A03	12080627	92	A	92	0.5	0.50549	G	90	0.48913	0.49451	2	0.01087	90	0.98901
1074	scaffoldA03_12242959	A03	12242959	92	G	136	0.73913	0.73913	A	48	0.26087	0.26087	0	0	42	0.45652
1075	scaffoldA03_12296830	A03	12296830	92	A	136	0.73913	0.74725	G	46	0.25	0.25275	2	0.01087	44	0.48352
1076	scaffoldA03_12296887	A03	12296887	92	C	137	0.74457	0.75275	T	45	0.24457	0.24725	2	0.01087	43	0.47253
1077	scaffoldA03_12330467	A03	12330467	92	T	139	0.75543	0.75543	C	45	0.24457	0.24457	0	0	45	0.48913
1078	scaffoldA03_12455941	A03	12455941	92	A	140	0.76087	0.76087	G	44	0.23913	0.23913	0	0	44	0.47826
1079	scaffoldA03_12539621	A03	12539621	92	T	139	0.75543	0.75543	C	45	0.24457	0.24457	0	0	45	0.48913
1080	scaffoldA03_12730370	A03	12730370	92	G	141	0.7663	0.7663	C	43	0.2337	0.2337	0	0	43	0.46739
1081	scaffoldA03_12730379	A03	12730379	92	A	141	0.7663	0.7663	T	43	0.2337	0.2337	0	0	43	0.46739
1082	scaffoldA03_12730658	A03	12730658	92	A	141	0.7663	0.7663	T	43	0.2337	0.2337	0	0	43	0.46739
1083	scaffoldA03_12730669	A03	12730669	92	A	141	0.7663	0.7663	T	43	0.2337	0.2337	0	0	43	0.46739
1084	scaffoldA03_12743170	A03	12743170	92	T	141	0.7663	0.7663	G	43	0.2337	0.2337	0	0	43	0.46739
1085	scaffoldA03_12743224	A03	12743224	92	A	141	0.7663	0.7663	T	43	0.2337	0.2337	0	0	43	0.46739
1086	scaffoldA03_12745367	A03	12745367	92	T	152	0.82609	0.82609	G	32	0.17391	0.17391	0	0	32	0.34783
1087	scaffoldA03_12750106	A03	12750106	92	A	141	0.7663	0.7663	G	43	0.2337	0.2337	0	0	43	0.46739
1088	scaffoldA03_12844483	A03	12844483	92	A	144	0.78261	0.78261	T	40	0.21739	0.21739	0	0	40	0.43478
1089	scaffoldA03_12844572	A03	12844572	92	C	143	0.77717	0.77717	T	41	0.22283	0.22283	0	0	41	0.44565
1090	scaffoldA03_12892798	A03	12892798	92	G	142	0.77174	0.77174	A	42	0.22826	0.22826	0	0	42	0.45652
1091	scaffoldA03_12949139	A03	12949139	92	T	142	0.77174	0.77174	G	42	0.22826	0.22826	0	0	42	0.45652
1092	scaffoldA03_12949175	A03	12949175	92	A	142	0.77174	0.77174	T	42	0.22826	0.22826	0	0	42	0.45652
1093	scaffoldA03_12949215	A03	12949215	92	A	142	0.77174	0.77174	G	42	0.22826	0.22826	0	0	42	0.45652
1094	scaffoldA03_12949223	A03	12949223	92	A	142	0.77174	0.77174	G	42	0.22826	0.22826	0	0	42	0.45652
1095	scaffoldA03_12949224	A03	12949224	92	A	162	0.88043	0.88043	G	22	0.11957	0.11957	0	0	22	0.23913
1096	scaffoldA03_12949226	A03	12949226	92	A	161	0.875	0.875	G	23	0.125	0.125	0	0	23	0.25
1097	scaffoldA03_12949244	A03	12949244	92	T	142	0.77174	0.77174	C	42	0.22826	0.22826	0	0	42	0.45652
1098	scaffoldA03_12949300	A03	12949300	92	T	142	0.77174	0.77174	C	42	0.22826	0.22826	0	0	42	0.45652
1099	scaffoldA03_12949322	A03	12949322	92	A	142	0.77174	0.77174	G	42	0.22826	0.22826	0	0	42	0.45652
1100	scaffoldA03_12949498	A03	12949498	92	T	142	0.77174	0.77174	G	42	0.22826	0.22826	0	0	42	0.45652
1101	scaffoldA03_12949524	A03	12949524	92	T	142	0.77174	0.77174	C	42	0.22826	0.22826	0	0	42	0.45652
1102	scaffoldA03_13046169	A03	13046169	92	T	92	0.5	0.50549	A	90	0.48913	0.49451	2	0.01087	90	0.98901
1103	scaffoldA03_13117834	A03	13117834	92	C	149	0.80978	0.81868	G	33	0.17935	0.18132	2	0.01087	33	0.36264
1104	scaffoldA03_13508978	A03	13508978	92	A	93	0.50543	0.50543	G	91	0.49457	0.49457	0	0	91	0.98913
1105	scaffoldA03_13508996	A03	13508996	92	A	92	0.5	0.50549	T	90	0.48913	0.49451	2	0.01087	90	0.98901
1106	scaffoldA03_13511697	A03	13511697	92	A	92	0.5	0.5	T	92	0.5	0.5	0	0	92	1
1107	scaffoldA03_13511729	A03	13511729	92	C	92	0.5	0.5	G	92	0.5	0.5	0	0	92	1
1108	scaffoldA03_13963534	A03	13963534	92	T	137	0.74457	0.74457	C	47	0.25543	0.25543	0	0	47	0.51087
1109	scaffoldA03_13963555	A03	13963555	92	G	137	0.74457	0.74457	A	47	0.25543	0.25543	0	0	47	0.51087
1110	scaffoldA03_14090826	A03	14090826	92	G	141	0.7663	0.7663	T	43	0.2337	0.2337	0	0	43	0.46739
1111	scaffoldA03_14203654	A03	14203654	92	A	92	0.5	0.5	G	92	0.5	0.5	0	0	92	1
1112	scaffoldA03_14203677	A03	14203677	92	A	92	0.5	0.5	T	92	0.5	0.5	0	0	92	1
1113	scaffoldA03_14355916	A03	14355916	92	T	137	0.74457	0.75275	C	45	0.24457	0.24725	2	0.01087	45	0.49451
1114	scaffoldA03_14356147	A03	14356147	92	G	137	0.74457	0.75275	A	45	0.24457	0.24725	2	0.01087	45	0.49451
1115	scaffoldA03_14356169	A03	14356169	92	G	137	0.74457	0.75275	A	45	0.24457	0.24725	2	0.01087	45	0.49451
1116	scaffoldA03_14356196	A03	14356196	92	A	137	0.74457	0.75275	C	45	0.24457	0.24725	2	0.01087	45	0.49451
1117	scaffoldA03_14356201	A03	14356201	92	G	137	0.74457	0.75275	C	45	0.24457	0.24725	2	0.01087	45	0.49451
1118	scaffoldA03_14370424	A03	14370424	92	T	148	0.80435	0.80435	G	36	0.19565	0.19565	0	0	36	0.3913
1119	scaffoldA03_14508116	A03	14508116	92	C	147	0.79891	0.79891	G	37	0.20109	0.20109	0	0	37	0.40217
1120	scaffoldA03_14514935	A03	14514935	92	C	139	0.75543	0.75543	T	45	0.24457	0.24457	0	0	45	0.48913
1121	scaffoldA03_14515081	A03	14515081	92	G	139	0.75543	0.75543	T	45	0.24457	0.24457	0	0	45	0.48913
1122	scaffoldA03_14743577	A03	14743577	92	A	137	0.74457	0.75275	T	45	0.24457	0.24725	2	0.01087	45	0.49451
1123	scaffoldA03_14786856	A03	14786856	92	C	137	0.74457	0.75275	G	45	0.24457	0.24725	2	0.01087	45	0.49451
1124	scaffoldA03_14786858	A03	14786858	92	C	137	0.74457	0.75275	T	45	0.24457	0.24725	2	0.01087	45	0.49451
1125	scaffoldA03_14790718	A03	14790718	92	T	137	0.74457	0.75275	G	45	0.24457	0.24725	2	0.01087	45	0.49451
1126	scaffoldA03_14790741	A03	14790741	92	C	137	0.74457	0.75275	T	45	0.24457	0.24725	2	0.01087	45	0.49451
1127	scaffoldA03_14793855	A03	14793855	92	G	139	0.75543	0.75543	A	45	0.24457	0.24457	0	0	45	0.48913
1128	scaffoldA03_15025739	A03	15025739	92	C	140	0.76087	0.76087	G	44	0.23913	0.23913	0	0	44	0.47826
1129	scaffoldA03_15033767	A03	15033767	92	T	140	0.76087	0.76087	C	44	0.23913	0.23913	0	0	44	0.47826
1130	scaffoldA03_15069101	A03	15069101	92	C	143	0.77717	0.77717	T	41	0.22283	0.22283	0	0	41	0.44565
1131	scaffoldA03_15073768	A03	15073768	92	C	141	0.7663	0.7663	A	43	0.2337	0.2337	0	0	43	0.46739
1132	scaffoldA03_15079636	A03	15079636	92	C	140	0.76087	0.76087	T	44	0.23913	0.23913	0	0	44	0.47826
1133	scaffoldA03_15147905	A03	15147905	92	C	140	0.76087	0.76087	T	44	0.23913	0.23913	0	0	44	0.47826
1134	scaffoldA03_15238012	A03	15238012	92	C	140	0.76087	0.76087	G	44	0.23913	0.23913	0	0	44	0.47826
1135	scaffoldA03_15238024	A03	15238024	92	T	140	0.76087	0.76087	A	44	0.23913	0.23913	0	0	44	0.47826
1136	scaffoldA03_15238035	A03	15238035	92	T	140	0.76087	0.76087	A	44	0.23913	0.23913	0	0	44	0.47826
1137	scaffoldA03_15238038	A03	15238038	92	C	140	0.76087	0.76087	T	44	0.23913	0.23913	0	0	44	0.47826
1138	scaffoldA03_15242357	A03	15242357	92	T	93	0.50543	0.50543	C	91	0.49457	0.49457	0	0	91	0.98913
1139	scaffoldA03_15242414	A03	15242414	92	A	93	0.50543	0.50543	G	91	0.49457	0.49457	0	0	91	0.98913
1140	scaffoldA03_15242557	A03	15242557	92	C	157	0.85326	0.86264	G	25	0.13587	0.13736	2	0.01087	25	0.27473
1141	scaffoldA03_15242592	A03	15242592	92	G	140	0.76087	0.76087	A	44	0.23913	0.23913	0	0	44	0.47826
1142	scaffoldA03_15246473	A03	15246473	92	A	138	0.75	0.75	G	46	0.25	0.25	0	0	44	0.47826
1143	scaffoldA03_15246504	A03	15246504	92	G	138	0.75	0.75	T	46	0.25	0.25	0	0	44	0.47826
1144	scaffoldA03_15248123	A03	15248123	92	T	93	0.50543	0.50543	C	91	0.49457	0.49457	0	0	91	0.98913
1145	scaffoldA03_15248138	A03	15248138	92	T	93	0.50543	0.50543	C	91	0.49457	0.49457	0	0	91	0.98913
1146	scaffoldA03_15248147	A03	15248147	92	A	93	0.50543	0.50543	C	91	0.49457	0.49457	0	0	91	0.98913
1147	scaffoldA03_15248192	A03	15248192	92	T	93	0.50543	0.50543	C	91	0.49457	0.49457	0	0	91	0.98913
1148	scaffoldA03_15248195	A03	15248195	92	C	93	0.50543	0.50543	G	91	0.49457	0.49457	0	0	91	0.98913
1149	scaffoldA03_15248375	A03	15248375	92	T	93	0.50543	0.50543	C	91	0.49457	0.49457	0	0	91	0.98913
1150	scaffoldA03_15248399	A03	15248399	92	C	92	0.5	0.5	G	92	0.5	0.5	0	0	92	1
1151	scaffoldA03_15248414	A03	15248414	92	A	92	0.5	0.5	G	92	0.5	0.5	0	0	92	1
1152	scaffoldA03_15248444	A03	15248444	92	A	92	0.5	0.5	G	92	0.5	0.5	0	0	92	1
1153	scaffoldA03_15543640	A03	15543640	92	G	141	0.7663	0.7663	A	43	0.2337	0.2337	0	0	43	0.46739
1154	scaffoldA03_15543748	A03	15543748	92	C	142	0.77174	0.77174	T	42	0.22826	0.22826	0	0	42	0.45652
1155	scaffoldA03_15543814	A03	15543814	92	C	142	0.77174	0.77174	G	42	0.22826	0.22826	0	0	42	0.45652
1156	scaffoldA03_15658525	A03	15658525	92	C	135	0.7337	0.7337	G	49	0.2663	0.2663	0	0	49	0.53261
1157	scaffoldA03_15658526	A03	15658526	92	T	135	0.7337	0.7337	C	49	0.2663	0.2663	0	0	49	0.53261
1158	scaffoldA03_15671532	A03	15671532	92	T	136	0.73913	0.74725	G	46	0.25	0.25275	2	0.01087	46	0.50549
1159	scaffoldA03_15671615	A03	15671615	92	C	161	0.875	0.875	G	23	0.125	0.125	0	0	23	0.25
1160	scaffoldA03_15671621	A03	15671621	92	C	136	0.73913	0.74725	T	46	0.25	0.25275	2	0.01087	46	0.50549
1161	scaffoldA03_15671689	A03	15671689	92	A	92	0.5	0.5	G	92	0.5	0.5	0	0	92	1
1162	scaffoldA03_15671715	A03	15671715	92	C	137	0.74457	0.74457	T	47	0.25543	0.25543	0	0	47	0.51087
1163	scaffoldA03_15671721	A03	15671721	92	G	137	0.74457	0.74457	T	47	0.25543	0.25543	0	0	47	0.51087
1164	scaffoldA03_15929394	A03	15929394	92	C	92	0.5	0.5	T	92	0.5	0.5	0	0	92	1
1165	scaffoldA03_15929400	A03	15929400	92	C	92	0.5	0.5	G	92	0.5	0.5	0	0	92	1
1166	scaffoldA03_15936155	A03	15936155	92	T	145	0.78804	0.78804	A	39	0.21196	0.21196	0	0	39	0.42391
1167	scaffoldA03_15936255	A03	15936255	92	G	143	0.77717	0.77717	A	41	0.22283	0.22283	0	0	39	0.42391
1168	scaffoldA03_15936790	A03	15936790	92	G	138	0.75	0.75	A	46	0.25	0.25	0	0	44	0.47826
1169	scaffoldA03_15993210	A03	15993210	92	C	140	0.76087	0.76087	T	44	0.23913	0.23913	0	0	44	0.47826
1170	scaffoldA03_15993219	A03	15993219	92	A	141	0.7663	0.7663	G	43	0.2337	0.2337	0	0	43	0.46739
1171	scaffoldA03_15993225	A03	15993225	92	A	141	0.7663	0.7663	G	43	0.2337	0.2337	0	0	43	0.46739
1172	scaffoldA03_15993348	A03	15993348	92	C	140	0.76087	0.76087	T	44	0.23913	0.23913	0	0	44	0.47826
1173	scaffoldA03_15994970	A03	15994970	92	A	163	0.88587	0.88587	G	21	0.11413	0.11413	0	0	21	0.22826
1174	scaffoldA03_16191861	A03	16191861	92	A	140	0.76087	0.76087	T	44	0.23913	0.23913	0	0	42	0.45652
1175	scaffoldA03_16191873	A03	16191873	92	A	140	0.76087	0.76087	T	44	0.23913	0.23913	0	0	42	0.45652
1176	scaffoldA03_16191905	A03	16191905	92	G	140	0.76087	0.76087	C	44	0.23913	0.23913	0	0	42	0.45652
1177	scaffoldA03_16307031	A03	16307031	92	T	140	0.76087	0.77778	C	40	0.21739	0.22222	4	0.02174	36	0.4
1178	scaffoldA03_16307033	A03	16307033	92	T	140	0.76087	0.77778	C	40	0.21739	0.22222	4	0.02174	36	0.4
1179	scaffoldA03_16307041	A03	16307041	92	T	140	0.76087	0.77778	C	40	0.21739	0.22222	4	0.02174	36	0.4
1180	scaffoldA03_16307044	A03	16307044	92	C	140	0.76087	0.77778	G	40	0.21739	0.22222	4	0.02174	36	0.4
1181	scaffoldA03_16428423	A03	16428423	92	C	141	0.7663	0.7663	T	43	0.2337	0.2337	0	0	43	0.46739
1182	scaffoldA03_16495282	A03	16495282	92	C	141	0.7663	0.7663	T	43	0.2337	0.2337	0	0	43	0.46739
1183	scaffoldA03_16497776	A03	16497776	92	C	141	0.7663	0.7663	T	43	0.2337	0.2337	0	0	43	0.46739
1184	scaffoldA03_16497777	A03	16497777	92	G	141	0.7663	0.7663	A	43	0.2337	0.2337	0	0	43	0.46739
1185	scaffoldA03_16786989	A03	16786989	92	A	141	0.7663	0.7663	G	43	0.2337	0.2337	0	0	43	0.46739
1186	scaffoldA03_16838143	A03	16838143	92	G	127	0.69022	0.6978	T	55	0.29891	0.3022	2	0.01087	55	0.6044
1187	scaffoldA03_16994300	A03	16994300	92	C	141	0.7663	0.7663	G	43	0.2337	0.2337	0	0	43	0.46739
1188	scaffoldA03_17031050	A03	17031050	92	T	141	0.7663	0.7663	C	43	0.2337	0.2337	0	0	43	0.46739
1189	scaffoldA03_17031073	A03	17031073	92	G	141	0.7663	0.7663	A	43	0.2337	0.2337	0	0	43	0.46739
1190	scaffoldA03_17031097	A03	17031097	92	G	141	0.7663	0.7663	T	43	0.2337	0.2337	0	0	43	0.46739
1191	scaffoldA03_17031216	A03	17031216	92	T	141	0.7663	0.7663	G	43	0.2337	0.2337	0	0	43	0.46739
1192	scaffoldA03_17031248	A03	17031248	92	C	141	0.7663	0.7663	A	43	0.2337	0.2337	0	0	43	0.46739
1193	scaffoldA03_17031263	A03	17031263	92	C	141	0.7663	0.7663	T	43	0.2337	0.2337	0	0	43	0.46739
1194	scaffoldA03_17254208	A03	17254208	92	C	141	0.7663	0.7663	T	43	0.2337	0.2337	0	0	43	0.46739
1195	scaffoldA03_17254220	A03	17254220	92	G	141	0.7663	0.7663	C	43	0.2337	0.2337	0	0	43	0.46739
1196	scaffoldA03_17254231	A03	17254231	92	A	141	0.7663	0.7663	G	43	0.2337	0.2337	0	0	43	0.46739
1197	scaffoldA03_17304836	A03	17304836	92	G	142	0.77174	0.77174	C	42	0.22826	0.22826	0	0	42	0.45652
1198	scaffoldA03_17304855	A03	17304855	92	T	142	0.77174	0.77174	G	42	0.22826	0.22826	0	0	42	0.45652
1199	scaffoldA03_17441024	A03	17441024	92	G	142	0.77174	0.77174	T	42	0.22826	0.22826	0	0	42	0.45652
1200	scaffoldA03_17441245	A03	17441245	92	C	142	0.77174	0.77174	T	42	0.22826	0.22826	0	0	42	0.45652
1201	scaffoldA03_17441248	A03	17441248	92	T	142	0.77174	0.77174	C	42	0.22826	0.22826	0	0	42	0.45652
1202	scaffoldA03_17441257	A03	17441257	92	C	142	0.77174	0.77174	T	42	0.22826	0.22826	0	0	42	0.45652
1203	scaffoldA03_18081768	A03	18081768	92	G	142	0.77174	0.77174	T	42	0.22826	0.22826	0	0	40	0.43478
1204	scaffoldA03_18081774	A03	18081774	92	T	142	0.77174	0.77174	G	42	0.22826	0.22826	0	0	40	0.43478
1205	scaffoldA03_18113925	A03	18113925	92	T	93	0.50543	0.50543	C	91	0.49457	0.49457	0	0	91	0.98913
1206	scaffoldA03_18113945	A03	18113945	92	T	94	0.51087	0.51087	C	90	0.48913	0.48913	0	0	90	0.97826
1207	scaffoldA03_18999250	A03	18999250	92	T	137	0.74457	0.75275	C	45	0.24457	0.24725	2	0.01087	43	0.47253
1208	scaffoldA03_18999314	A03	18999314	92	A	137	0.74457	0.75275	G	45	0.24457	0.24725	2	0.01087	43	0.47253
1209	scaffoldA03_18999326	A03	18999326	92	C	137	0.74457	0.75275	T	45	0.24457	0.24725	2	0.01087	43	0.47253
1210	scaffoldA03_19122785	A03	19122785	92	G	164	0.8913	0.8913	A	20	0.1087	0.1087	0	0	20	0.21739
1211	scaffoldA03_19166930	A03	19166930	92	A	142	0.77174	0.78022	G	40	0.21739	0.21978	2	0.01087	40	0.43956
1212	scaffoldA03_19249140	A03	19249140	92	C	92	0.5	0.5	G	92	0.5	0.5	0	0	92	1
1213	scaffoldA03_19424957	A03	19424957	92	G	140	0.76087	0.76923	A	42	0.22826	0.23077	2	0.01087	40	0.43956
1214	scaffoldA03_19425081	A03	19425081	92	T	140	0.76087	0.76923	C	42	0.22826	0.23077	2	0.01087	40	0.43956
1215	scaffoldA03_19829276	A03	19829276	92	A	144	0.78261	0.78261	G	40	0.21739	0.21739	0	0	40	0.43478
1216	scaffoldA03_19829283	A03	19829283	92	C	144	0.78261	0.78261	A	40	0.21739	0.21739	0	0	40	0.43478
1217	scaffoldA03_19851184	A03	19851184	92	A	144	0.78261	0.78261	T	40	0.21739	0.21739	0	0	40	0.43478
1218	scaffoldA03_20043053	A03	20043053	92	T	141	0.7663	0.77473	G	41	0.22283	0.22527	2	0.01087	39	0.42857
1219	scaffoldA03_20796584	A03	20796584	92	A	143	0.77717	0.77717	C	41	0.22283	0.22283	0	0	41	0.44565
1220	scaffoldA03_20802849	A03	20802849	92	G	93	0.50543	0.50543	A	91	0.49457	0.49457	0	0	91	0.98913
1221	scaffoldA03_20955612	A03	20955612	92	G	144	0.78261	0.79121	T	38	0.20652	0.20879	2	0.01087	38	0.41758
1222	scaffoldA03_20955628	A03	20955628	92	C	144	0.78261	0.79121	A	38	0.20652	0.20879	2	0.01087	38	0.41758
1223	scaffoldA03_20955904	A03	20955904	92	G	144	0.78261	0.79121	T	38	0.20652	0.20879	2	0.01087	38	0.41758
1224	scaffoldA03_20955934	A03	20955934	92	C	144	0.78261	0.78261	G	40	0.21739	0.21739	0	0	38	0.41304
1225	scaffoldA03_20968808	A03	20968808	92	G	144	0.78261	0.78261	A	40	0.21739	0.21739	0	0	38	0.41304
1226	scaffoldA03_20971904	A03	20971904	92	T	144	0.78261	0.79121	A	38	0.20652	0.20879	2	0.01087	38	0.41758
1227	scaffoldA03_21046852	A03	21046852	92	A	92	0.5	0.5	G	92	0.5	0.5	0	0	92	1
1228	scaffoldA03_21046876	A03	21046876	92	A	92	0.5	0.5	G	92	0.5	0.5	0	0	92	1
1229	scaffoldA03_21046894	A03	21046894	92	C	92	0.5	0.5	G	92	0.5	0.5	0	0	92	1
1230	scaffoldA03_21100775	A03	21100775	92	A	144	0.78261	0.79121	T	38	0.20652	0.20879	2	0.01087	38	0.41758
1231	scaffoldA03_21245246	A03	21245246	92	G	145	0.78804	0.78804	A	39	0.21196	0.21196	0	0	39	0.42391
1232	scaffoldA03_21620391	A03	21620391	92	G	145	0.78804	0.7967	T	37	0.20109	0.2033	2	0.01087	37	0.40659
1233	scaffoldA03_21625950	A03	21625950	92	T	143	0.77717	0.79444	A	37	0.20109	0.20556	4	0.02174	37	0.41111
1234	scaffoldA03_21735698	A03	21735698	92	C	145	0.78804	0.7967	A	37	0.20109	0.2033	2	0.01087	37	0.40659
1235	scaffoldA03_22013771	A03	22013771	92	T	146	0.79348	0.8022	G	36	0.19565	0.1978	2	0.01087	36	0.3956
1236	scaffoldA03_22017665	A03	22017665	92	C	145	0.78804	0.7967	T	37	0.20109	0.2033	2	0.01087	35	0.38462
1237	scaffoldA03_22017668	A03	22017668	92	C	145	0.78804	0.7967	A	37	0.20109	0.2033	2	0.01087	35	0.38462
1238	scaffoldA03_22017770	A03	22017770	92	T	145	0.78804	0.7967	C	37	0.20109	0.2033	2	0.01087	35	0.38462
1239	scaffoldA03_22017830	A03	22017830	92	C	145	0.78804	0.7967	G	37	0.20109	0.2033	2	0.01087	35	0.38462
1240	scaffoldA03_22017875	A03	22017875	92	C	145	0.78804	0.7967	T	37	0.20109	0.2033	2	0.01087	35	0.38462
1241	scaffoldA03_22312450	A03	22312450	92	T	140	0.76087	0.76923	C	42	0.22826	0.23077	2	0.01087	42	0.46154
1242	scaffoldA03_22312462	A03	22312462	92	T	92	0.5	0.50549	G	90	0.48913	0.49451	2	0.01087	90	0.98901
1243	scaffoldA03_22312516	A03	22312516	92	G	140	0.76087	0.76923	A	42	0.22826	0.23077	2	0.01087	42	0.46154
1244	scaffoldA03_22312550	A03	22312550	92	G	140	0.76087	0.76923	T	42	0.22826	0.23077	2	0.01087	42	0.46154
1245	scaffoldA03_22312603	A03	22312603	92	A	140	0.76087	0.76923	C	42	0.22826	0.23077	2	0.01087	42	0.46154
1246	scaffoldA03_22312609	A03	22312609	92	A	140	0.76087	0.76923	G	42	0.22826	0.23077	2	0.01087	42	0.46154
1247	scaffoldA03_22482972	A03	22482972	92	G	145	0.78804	0.7967	A	37	0.20109	0.2033	2	0.01087	37	0.40659
1248	scaffoldA03_22532392	A03	22532392	92	G	133	0.72283	0.73077	C	49	0.2663	0.26923	2	0.01087	49	0.53846
1249	scaffoldA03_22576594	A03	22576594	92	G	112	0.6087	0.6087	A	72	0.3913	0.3913	0	0	70	0.76087
1250	scaffoldA03_22576618	A03	22576618	92	T	136	0.73913	0.74725	C	46	0.25	0.25275	2	0.01087	46	0.50549
1251	scaffoldA03_22576665	A03	22576665	92	G	100	0.54348	0.54945	A	82	0.44565	0.45055	2	0.01087	80	0.87912
1252	scaffoldA03_22642410	A03	22642410	92	C	93	0.50543	0.50543	T	91	0.49457	0.49457	0	0	91	0.98913
1253	scaffoldA03_22642415	A03	22642415	92	C	93	0.50543	0.50543	T	91	0.49457	0.49457	0	0	91	0.98913
1254	scaffoldA03_22642555	A03	22642555	92	A	94	0.51087	0.51087	G	90	0.48913	0.48913	0	0	90	0.97826
1255	scaffoldA03_22642623	A03	22642623	92	A	149	0.80978	0.81868	C	33	0.17935	0.18132	2	0.01087	33	0.36264
1256	scaffoldA03_22642658	A03	22642658	92	C	93	0.50543	0.50543	T	91	0.49457	0.49457	0	0	91	0.98913
1257	scaffoldA03_22753825	A03	22753825	92	A	144	0.78261	0.79121	T	38	0.20652	0.20879	2	0.01087	38	0.41758
1258	scaffoldA03_22753854	A03	22753854	92	A	144	0.78261	0.79121	G	38	0.20652	0.20879	2	0.01087	38	0.41758
1259	scaffoldA03_22753875	A03	22753875	92	A	144	0.78261	0.79121	T	38	0.20652	0.20879	2	0.01087	38	0.41758
1260	scaffoldA03_22753905	A03	22753905	92	G	144	0.78261	0.79121	T	38	0.20652	0.20879	2	0.01087	38	0.41758
1261	scaffoldA03_22827556	A03	22827556	92	C	145	0.78804	0.78804	T	39	0.21196	0.21196	0	0	39	0.42391
1262	scaffoldA03_22827571	A03	22827571	92	A	145	0.78804	0.78804	G	39	0.21196	0.21196	0	0	39	0.42391
1263	scaffoldA03_23453027	A03	23453027	92	C	136	0.73913	0.73913	A	48	0.26087	0.26087	0	0	48	0.52174
1264	scaffoldA03_23940394	A03	23940394	92	A	92	0.5	0.5	C	92	0.5	0.5	0	0	92	1
1265	scaffoldA03_23940398	A03	23940398	92	A	92	0.5	0.5	C	92	0.5	0.5	0	0	92	1
1266	scaffoldA03_24109817	A03	24109817	92	T	141	0.7663	0.7663	C	43	0.2337	0.2337	0	0	43	0.46739
1267	scaffoldA03_24109873	A03	24109873	92	C	141	0.7663	0.7663	T	43	0.2337	0.2337	0	0	43	0.46739
1268	scaffoldA03_24212158	A03	24212158	92	C	92	0.5	0.50549	T	90	0.48913	0.49451	2	0.01087	90	0.98901
1269	scaffoldA03_24212160	A03	24212160	92	T	92	0.5	0.50549	C	90	0.48913	0.49451	2	0.01087	90	0.98901
1270	scaffoldA03_24577150	A03	24577150	92	G	140	0.76087	0.76087	A	44	0.23913	0.23913	0	0	44	0.47826
1271	scaffoldA03_24579332	A03	24579332	92	C	142	0.77174	0.77174	G	42	0.22826	0.22826	0	0	42	0.45652
1272	scaffoldA03_24633553	A03	24633553	92	T	140	0.76087	0.76087	C	44	0.23913	0.23913	0	0	44	0.47826
1273	scaffoldA03_24633633	A03	24633633	92	T	140	0.76087	0.76087	G	44	0.23913	0.23913	0	0	44	0.47826
1274	scaffoldA03_24720187	A03	24720187	92	A	132	0.71739	0.72527	T	50	0.27174	0.27473	2	0.01087	50	0.54945
1275	scaffoldA03_24720209	A03	24720209	92	T	132	0.71739	0.72527	C	50	0.27174	0.27473	2	0.01087	50	0.54945
1276	scaffoldA03_24858688	A03	24858688	92	T	142	0.77174	0.77174	A	42	0.22826	0.22826	0	0	42	0.45652
1277	scaffoldA03_24897169	A03	24897169	92	G	142	0.77174	0.77174	T	42	0.22826	0.22826	0	0	42	0.45652
1278	scaffoldA03_25012798	A03	25012798	92	C	131	0.71196	0.71978	A	51	0.27717	0.28022	2	0.01087	49	0.53846
1279	scaffoldA03_25068363	A03	25068363	92	T	161	0.875	0.875	G	23	0.125	0.125	0	0	23	0.25
1280	scaffoldA03_25104962	A03	25104962	92	C	139	0.75543	0.75543	G	45	0.24457	0.24457	0	0	45	0.48913
1281	scaffoldA03_25104991	A03	25104991	92	A	139	0.75543	0.75543	G	45	0.24457	0.24457	0	0	45	0.48913
1282	scaffoldA03_25105000	A03	25105000	92	A	139	0.75543	0.75543	T	45	0.24457	0.24457	0	0	45	0.48913
1283	scaffoldA03_25241242	A03	25241242	92	C	92	0.5	0.5	T	92	0.5	0.5	0	0	92	1
1284	scaffoldA03_25241457	A03	25241457	92	A	92	0.5	0.5	G	92	0.5	0.5	0	0	92	1
1285	scaffoldA03_25241462	A03	25241462	92	A	92	0.5	0.5	G	92	0.5	0.5	0	0	92	1
1286	scaffoldA03_25751409	A03	25751409	92	A	134	0.72826	0.72826	G	50	0.27174	0.27174	0	0	50	0.54348
1287	scaffoldA03_25751419	A03	25751419	92	T	134	0.72826	0.72826	C	50	0.27174	0.27174	0	0	50	0.54348
1288	scaffoldA03_25775226	A03	25775226	92	T	145	0.78804	0.7967	G	37	0.20109	0.2033	2	0.01087	37	0.40659
1289	scaffoldA03_25967398	A03	25967398	92	G	132	0.71739	0.72527	T	50	0.27174	0.27473	2	0.01087	50	0.54945
1290	scaffoldA03_26084390	A03	26084390	92	G	147	0.79891	0.79891	A	37	0.20109	0.20109	0	0	37	0.40217
1291	scaffoldA03_26158437	A03	26158437	92	C	139	0.75543	0.75543	A	45	0.24457	0.24457	0	0	45	0.48913
1292	scaffoldA03_26222389	A03	26222389	92	C	139	0.75543	0.75543	T	45	0.24457	0.24457	0	0	45	0.48913
1293	scaffoldA03_26304196	A03	26304196	92	T	139	0.75543	0.75543	A	45	0.24457	0.24457	0	0	45	0.48913
1294	scaffoldA03_26304197	A03	26304197	92	G	139	0.75543	0.75543	T	45	0.24457	0.24457	0	0	45	0.48913
1295	scaffoldA03_26391250	A03	26391250	92	T	139	0.75543	0.75543	C	45	0.24457	0.24457	0	0	45	0.48913
1296	scaffoldA03_26391262	A03	26391262	92	A	139	0.75543	0.75543	G	45	0.24457	0.24457	0	0	45	0.48913
1297	scaffoldA03_26391430	A03	26391430	92	T	145	0.78804	0.7967	G	37	0.20109	0.2033	2	0.01087	37	0.40659
1298	scaffoldA03_26391441	A03	26391441	92	G	139	0.75543	0.75543	A	45	0.24457	0.24457	0	0	45	0.48913
1299	scaffoldA03_26423623	A03	26423623	92	A	139	0.75543	0.75543	G	45	0.24457	0.24457	0	0	45	0.48913
1300	scaffoldA03_26516419	A03	26516419	92	C	139	0.75543	0.75543	T	45	0.24457	0.24457	0	0	45	0.48913
1301	scaffoldA03_26584182	A03	26584182	92	T	139	0.75543	0.75543	A	45	0.24457	0.24457	0	0	45	0.48913
1302	scaffoldA03_26584293	A03	26584293	92	T	138	0.75	0.75	C	46	0.25	0.25	0	0	44	0.47826
1303	scaffoldA03_26620030	A03	26620030	92	A	147	0.79891	0.79891	G	37	0.20109	0.20109	0	0	37	0.40217
1304	scaffoldA03_26642392	A03	26642392	92	A	139	0.75543	0.75543	G	45	0.24457	0.24457	0	0	45	0.48913
1305	scaffoldA03_26642395	A03	26642395	92	T	139	0.75543	0.75543	A	45	0.24457	0.24457	0	0	45	0.48913
1306	scaffoldA03_26642401	A03	26642401	92	T	139	0.75543	0.75543	A	45	0.24457	0.24457	0	0	45	0.48913
1307	scaffoldA03_26727181	A03	26727181	92	G	140	0.76087	0.76087	C	44	0.23913	0.23913	0	0	44	0.47826
1308	scaffoldA03_26857111	A03	26857111	92	T	145	0.78804	0.78804	G	39	0.21196	0.21196	0	0	39	0.42391
1309	scaffoldA03_27262001	A03	27262001	92	T	141	0.7663	0.7663	G	43	0.2337	0.2337	0	0	43	0.46739
1310	scaffoldA03_27262010	A03	27262010	92	A	141	0.7663	0.7663	G	43	0.2337	0.2337	0	0	43	0.46739
1311	scaffoldA03_27502759	A03	27502759	92	A	92	0.5	0.5	G	92	0.5	0.5	0	0	92	1
1312	scaffoldA03_27502783	A03	27502783	92	G	92	0.5	0.50549	T	90	0.48913	0.49451	2	0.01087	90	0.98901
1313	scaffoldA03_27602545	A03	27602545	92	A	136	0.73913	0.73913	G	48	0.26087	0.26087	0	0	46	0.5
1314	scaffoldA03_27611233	A03	27611233	92	G	136	0.73913	0.73913	T	48	0.26087	0.26087	0	0	46	0.5
1315	scaffoldA03_27787180	A03	27787180	92	C	136	0.73913	0.73913	A	48	0.26087	0.26087	0	0	46	0.5
1316	scaffoldA03_27787215	A03	27787215	92	T	135	0.7337	0.7337	C	49	0.2663	0.2663	0	0	47	0.51087
1317	scaffoldA03_27787253	A03	27787253	92	G	135	0.7337	0.7337	T	49	0.2663	0.2663	0	0	47	0.51087
1318	scaffoldA03_27810284	A03	27810284	92	C	92	0.5	0.5	T	92	0.5	0.5	0	0	92	1
1319	scaffoldA03_27810533	A03	27810533	92	T	92	0.5	0.50549	C	90	0.48913	0.49451	2	0.01087	90	0.98901
1320	scaffoldA03_27834137	A03	27834137	92	C	162	0.88043	0.88043	G	22	0.11957	0.11957	0	0	22	0.23913
1321	scaffoldA03_27834138	A03	27834138	92	T	161	0.875	0.875	G	23	0.125	0.125	0	0	23	0.25
1322	scaffoldA03_27928461	A03	27928461	92	G	137	0.74457	0.74457	A	47	0.25543	0.25543	0	0	47	0.51087
1323	scaffoldA03_28051349	A03	28051349	92	A	137	0.74457	0.74457	G	47	0.25543	0.25543	0	0	45	0.48913
1324	scaffoldA03_28051438	A03	28051438	92	A	135	0.7337	0.74176	G	47	0.25543	0.25824	2	0.01087	45	0.49451
1325	scaffoldA03_28051439	A03	28051439	92	A	135	0.7337	0.74176	T	47	0.25543	0.25824	2	0.01087	45	0.49451
1326	scaffoldA03_28051468	A03	28051468	92	G	135	0.7337	0.74176	T	47	0.25543	0.25824	2	0.01087	45	0.49451
1327	scaffoldA03_28179397	A03	28179397	92	C	137	0.74457	0.74457	T	47	0.25543	0.25543	0	0	45	0.48913
1328	scaffoldA03_28179410	A03	28179410	92	A	137	0.74457	0.74457	G	47	0.25543	0.25543	0	0	45	0.48913
1329	scaffoldA03_28206282	A03	28206282	92	G	144	0.78261	0.79121	A	38	0.20652	0.20879	2	0.01087	38	0.41758
1330	scaffoldA03_28206852	A03	28206852	92	T	142	0.77174	0.78022	C	40	0.21739	0.21978	2	0.01087	40	0.43956
1331	scaffoldA03_28206868	A03	28206868	92	T	143	0.77717	0.78571	A	39	0.21196	0.21429	2	0.01087	39	0.42857
1332	scaffoldA03_28206913	A03	28206913	92	T	142	0.77174	0.78022	C	40	0.21739	0.21978	2	0.01087	40	0.43956
1333	scaffoldA03_28206925	A03	28206925	92	A	92	0.5	0.5	T	92	0.5	0.5	0	0	92	1
1334	scaffoldA03_28206939	A03	28206939	92	C	91	0.49457	0.5	T	91	0.49457	0.5	2	0.01087	91	1
1335	scaffoldA03_28207068	A03	28207068	92	C	142	0.77174	0.78022	T	40	0.21739	0.21978	2	0.01087	40	0.43956
1336	scaffoldA03_28263879	A03	28263879	92	C	134	0.72826	0.73626	G	48	0.26087	0.26374	2	0.01087	46	0.50549
1337	scaffoldA03_28808878	A03	28808878	92	C	138	0.75	0.75824	T	44	0.23913	0.24176	2	0.01087	44	0.48352
1338	scaffoldA03_28855522	A03	28855522	92	G	134	0.72826	0.72826	C	50	0.27174	0.27174	0	0	50	0.54348
1339	scaffoldA03_28855615	A03	28855615	92	G	135	0.7337	0.7337	A	49	0.2663	0.2663	0	0	49	0.53261
1340	scaffoldA03_28855645	A03	28855645	92	G	134	0.72826	0.72826	T	50	0.27174	0.27174	0	0	50	0.54348
1341	scaffoldA03_28983481	A03	28983481	92	C	94	0.51087	0.51087	T	90	0.48913	0.48913	0	0	90	0.97826
1342	scaffoldA03_29325633	A03	29325633	92	T	136	0.73913	0.74725	C	46	0.25	0.25275	2	0.01087	46	0.50549
1343	scaffoldA03_30801929	A03	30801929	92	A	134	0.72826	0.73626	G	48	0.26087	0.26374	2	0.01087	46	0.50549
1344	scaffoldA03_30802013	A03	30802013	92	T	134	0.72826	0.73626	C	48	0.26087	0.26374	2	0.01087	46	0.50549
1345	scaffoldA03_30802054	A03	30802054	92	G	134	0.72826	0.73626	A	48	0.26087	0.26374	2	0.01087	46	0.50549
1346	scaffoldA03_30802063	A03	30802063	92	G	134	0.72826	0.73626	A	48	0.26087	0.26374	2	0.01087	46	0.50549
1347	scaffoldA03_30802158	A03	30802158	92	C	134	0.72826	0.73626	T	48	0.26087	0.26374	2	0.01087	48	0.52747
1348	scaffoldA03_30802197	A03	30802197	92	G	134	0.72826	0.73626	A	48	0.26087	0.26374	2	0.01087	48	0.52747
1349	scaffoldA03_30802201	A03	30802201	92	T	134	0.72826	0.73626	C	48	0.26087	0.26374	2	0.01087	48	0.52747
1350	scaffoldA03_30824489	A03	30824489	92	T	129	0.70109	0.70879	C	53	0.28804	0.29121	2	0.01087	53	0.58242
1351	scaffoldA03_30824550	A03	30824550	92	G	129	0.70109	0.70879	T	53	0.28804	0.29121	2	0.01087	53	0.58242
1352	scaffoldA03_30824607	A03	30824607	92	T	134	0.72826	0.73626	C	48	0.26087	0.26374	2	0.01087	46	0.50549
1353	scaffoldA03_30854249	A03	30854249	92	G	93	0.50543	0.50543	T	91	0.49457	0.49457	0	0	91	0.98913
1354	scaffoldA03_30854293	A03	30854293	92	C	93	0.50543	0.50543	T	91	0.49457	0.49457	0	0	91	0.98913
1355	scaffoldA03_30854377	A03	30854377	92	A	91	0.49457	0.5	G	91	0.49457	0.5	2	0.01087	89	0.97802
1356	scaffoldA03_31035703	A03	31035703	92	G	92	0.5	0.5	T	92	0.5	0.5	0	0	92	1
1357	scaffoldA03_31057077	A03	31057077	92	T	144	0.78261	0.79121	G	38	0.20652	0.20879	2	0.01087	36	0.3956
1358	scaffoldA03_31057254	A03	31057254	92	G	143	0.77717	0.78571	T	39	0.21196	0.21429	2	0.01087	39	0.42857
1359	scaffoldA03_31057288	A03	31057288	92	C	118	0.6413	0.64835	G	64	0.34783	0.35165	2	0.01087	62	0.68132
1360	scaffoldA03_31057297	A03	31057297	92	C	143	0.77717	0.78571	A	39	0.21196	0.21429	2	0.01087	39	0.42857
1361	scaffoldA03_31057332	A03	31057332	92	G	143	0.77717	0.78571	C	39	0.21196	0.21429	2	0.01087	39	0.42857
1362	scaffoldA03_31241614	A03	31241614	92	G	136	0.73913	0.74725	A	46	0.25	0.25275	2	0.01087	46	0.50549
1363	scaffoldA03_31241638	A03	31241638	92	A	136	0.73913	0.74725	C	46	0.25	0.25275	2	0.01087	46	0.50549
1364	scaffoldA03_31241745	A03	31241745	92	G	136	0.73913	0.74725	A	46	0.25	0.25275	2	0.01087	46	0.50549
1365	scaffoldA03_31308058	A03	31308058	92	C	92	0.5	0.5	T	92	0.5	0.5	0	0	92	1
1366	scaffoldA03_31308248	A03	31308248	92	A	92	0.5	0.5	G	92	0.5	0.5	0	0	92	1
1367	scaffoldA03_31343592	A03	31343592	92	T	92	0.5	0.50549	A	90	0.48913	0.49451	2	0.01087	90	0.98901
1368	scaffoldA03_31343644	A03	31343644	92	G	147	0.79891	0.80769	A	35	0.19022	0.19231	2	0.01087	35	0.38462
1369	scaffoldA03_31346837	A03	31346837	92	T	92	0.5	0.50549	A	90	0.48913	0.49451	2	0.01087	90	0.98901
1370	scaffoldA03_31346889	A03	31346889	92	G	151	0.82065	0.82065	A	33	0.17935	0.17935	0	0	33	0.3587
1371	scaffoldA03_31600918	A03	31600918	92	C	118	0.6413	0.64835	G	64	0.34783	0.35165	2	0.01087	64	0.7033
1372	scaffoldA03_31839746	A03	31839746	92	G	142	0.77174	0.78022	A	40	0.21739	0.21978	2	0.01087	40	0.43956
1373	scaffoldA03_31839752	A03	31839752	92	C	142	0.77174	0.78022	T	40	0.21739	0.21978	2	0.01087	40	0.43956
1374	scaffoldA03_31839791	A03	31839791	92	G	142	0.77174	0.78022	T	40	0.21739	0.21978	2	0.01087	40	0.43956
1375	scaffoldA03_31988321	A03	31988321	92	A	137	0.74457	0.74457	T	47	0.25543	0.25543	0	0	47	0.51087
1376	scaffoldA03_32643712	A03	32643712	92	T	135	0.7337	0.74176	C	47	0.25543	0.25824	2	0.01087	47	0.51648
1377	scaffoldA03_32666120	A03	32666120	92	T	135	0.7337	0.74176	C	47	0.25543	0.25824	2	0.01087	47	0.51648
1378	scaffoldA03_32666206	A03	32666206	92	T	135	0.7337	0.74176	C	47	0.25543	0.25824	2	0.01087	47	0.51648
1379	scaffoldA03_32719725	A03	32719725	92	T	134	0.72826	0.73626	G	48	0.26087	0.26374	2	0.01087	48	0.52747
1380	scaffoldA03_32719757	A03	32719757	92	G	134	0.72826	0.73626	A	48	0.26087	0.26374	2	0.01087	48	0.52747
1381	scaffoldA03_32719802	A03	32719802	92	G	134	0.72826	0.73626	C	48	0.26087	0.26374	2	0.01087	48	0.52747
1382	scaffoldA03_32719948	A03	32719948	92	T	134	0.72826	0.73626	C	48	0.26087	0.26374	2	0.01087	48	0.52747
1383	scaffoldA03_32720021	A03	32720021	92	G	134	0.72826	0.73626	A	48	0.26087	0.26374	2	0.01087	48	0.52747
1384	scaffoldA03_32825759	A03	32825759	92	A	92	0.5	0.5	G	92	0.5	0.5	0	0	92	1
1385	scaffoldA03_32825801	A03	32825801	92	C	91	0.49457	0.5	T	91	0.49457	0.5	2	0.01087	91	1
1386	scaffoldA03_33224940	A03	33224940	92	G	135	0.7337	0.74176	T	47	0.25543	0.25824	2	0.01087	47	0.51648
1387	scaffoldA03_33224969	A03	33224969	92	A	135	0.7337	0.74176	C	47	0.25543	0.25824	2	0.01087	47	0.51648
1388	scaffoldA03_33224972	A03	33224972	92	G	135	0.7337	0.74176	T	47	0.25543	0.25824	2	0.01087	47	0.51648
1389	scaffoldA03_33228585	A03	33228585	92	A	135	0.7337	0.74176	T	47	0.25543	0.25824	2	0.01087	47	0.51648
1390	scaffoldA03_33228737	A03	33228737	92	A	135	0.7337	0.74176	C	47	0.25543	0.25824	2	0.01087	47	0.51648
1391	scaffoldA03_33228808	A03	33228808	92	A	135	0.7337	0.74176	G	47	0.25543	0.25824	2	0.01087	47	0.51648
1392	scaffoldA03_33466937	A03	33466937	92	A	133	0.72283	0.73077	G	49	0.2663	0.26923	2	0.01087	47	0.51648
1393	scaffoldA03_33700027	A03	33700027	92	A	135	0.7337	0.7337	C	49	0.2663	0.2663	0	0	47	0.51087
1394	scaffoldA03_33716506	A03	33716506	92	A	92	0.5	0.5	G	92	0.5	0.5	0	0	92	1
1395	scaffoldA03_33716525	A03	33716525	92	G	92	0.5	0.5	T	92	0.5	0.5	0	0	92	1
1396	scaffoldA03_33716556	A03	33716556	92	C	92	0.5	0.50549	A	90	0.48913	0.49451	2	0.01087	90	0.98901
1397	scaffoldA03_34081410	A03	34081410	92	C	138	0.75	0.75	G	46	0.25	0.25	0	0	46	0.5
1398	scaffoldA03_34081656	A03	34081656	92	A	92	0.5	0.50549	G	90	0.48913	0.49451	2	0.01087	90	0.98901
1399	scaffoldA03_34096506	A03	34096506	92	A	133	0.72283	0.73077	T	49	0.2663	0.26923	2	0.01087	47	0.51648
1400	scaffoldA03_34118599	A03	34118599	92	T	135	0.7337	0.74176	G	47	0.25543	0.25824	2	0.01087	47	0.51648
1401	scaffoldA03_34380668	A03	34380668	92	G	133	0.72283	0.73077	A	49	0.2663	0.26923	2	0.01087	47	0.51648
1402	scaffoldA03_34613353	A03	34613353	92	T	133	0.72283	0.73077	G	49	0.2663	0.26923	2	0.01087	47	0.51648
1403	scaffoldA03_39068493	A03	39068493	92	T	134	0.72826	0.73626	C	48	0.26087	0.26374	2	0.01087	48	0.52747
1404	scaffoldA03_39068545	A03	39068545	92	C	136	0.73913	0.74725	T	46	0.25	0.25275	2	0.01087	46	0.50549
1405	scaffoldA03_39085770	A03	39085770	92	G	93	0.50543	0.50543	A	91	0.49457	0.49457	0	0	91	0.98913
1406	scaffoldA03_39085818	A03	39085818	92	A	92	0.5	0.5	C	92	0.5	0.5	0	0	92	1
1407	scaffoldA03_39085937	A03	39085937	92	A	92	0.5	0.5	G	92	0.5	0.5	0	0	92	1
1408	scaffoldA03_39086616	A03	39086616	92	C	92	0.5	0.5	G	92	0.5	0.5	0	0	92	1
1409	scaffoldA03_39088255	A03	39088255	92	A	92	0.5	0.5	G	92	0.5	0.5	0	0	92	1
1410	scaffoldA03_39088294	A03	39088294	92	A	92	0.5	0.5	G	92	0.5	0.5	0	0	92	1
1411	scaffoldA03_39088295	A03	39088295	92	G	92	0.5	0.5	T	92	0.5	0.5	0	0	92	1
1412	scaffoldA03_39089082	A03	39089082	92	G	92	0.5	0.5	T	92	0.5	0.5	0	0	92	1
1413	scaffoldA03_39091846	A03	39091846	92	A	92	0.5	0.5	G	92	0.5	0.5	0	0	92	1
1414	scaffoldA03_39091976	A03	39091976	92	A	93	0.50543	0.50543	T	91	0.49457	0.49457	0	0	91	0.98913
1415	scaffoldA03_39092005	A03	39092005	92	A	93	0.50543	0.50543	T	91	0.49457	0.49457	0	0	91	0.98913
1416	scaffoldA03_39092006	A03	39092006	92	T	93	0.50543	0.50543	A	91	0.49457	0.49457	0	0	91	0.98913
1417	scaffoldA03_39093603	A03	39093603	92	C	92	0.5	0.5	T	92	0.5	0.5	0	0	92	1
1418	scaffoldA03_39094636	A03	39094636	92	C	92	0.5	0.50549	G	90	0.48913	0.49451	2	0.01087	90	0.98901
1419	scaffoldA03_39098972	A03	39098972	92	C	92	0.5	0.50549	G	90	0.48913	0.49451	2	0.01087	90	0.98901
1420	scaffoldA03_39103894	A03	39103894	92	C	93	0.50543	0.50543	T	91	0.49457	0.49457	0	0	91	0.98913
1421	scaffoldA03_39103915	A03	39103915	92	A	92	0.5	0.5	T	92	0.5	0.5	0	0	92	1
1422	scaffoldA03_39104018	A03	39104018	92	C	92	0.5	0.5	G	92	0.5	0.5	0	0	92	1
1423	scaffoldA03_39105155	A03	39105155	92	G	94	0.51087	0.51648	C	88	0.47826	0.48352	2	0.01087	88	0.96703
1424	scaffoldA03_39105157	A03	39105157	92	A	92	0.5	0.5	G	92	0.5	0.5	0	0	92	1
1425	scaffoldA03_39105205	A03	39105205	92	C	93	0.50543	0.51099	A	89	0.4837	0.48901	2	0.01087	89	0.97802
1426	scaffoldA03_39105324	A03	39105324	92	A	93	0.50543	0.51099	G	89	0.4837	0.48901	2	0.01087	89	0.97802
1427	scaffoldA03_39106393	A03	39106393	92	A	92	0.5	0.5	C	92	0.5	0.5	0	0	92	1
1428	scaffoldA03_39106401	A03	39106401	92	A	92	0.5	0.5	T	92	0.5	0.5	0	0	92	1
1429	scaffoldA03_39106414	A03	39106414	92	C	92	0.5	0.5	T	92	0.5	0.5	0	0	92	1
1430	scaffoldA03_39106557	A03	39106557	92	G	96	0.52174	0.52174	C	88	0.47826	0.47826	0	0	88	0.95652
1431	scaffoldA03_39106890	A03	39106890	92	C	92	0.5	0.5	T	92	0.5	0.5	0	0	92	1
1432	scaffoldA03_39106935	A03	39106935	92	A	92	0.5	0.5	G	92	0.5	0.5	0	0	92	1
1433	scaffoldA03_39107145	A03	39107145	92	G	92	0.5	0.50549	A	90	0.48913	0.49451	2	0.01087	90	0.98901
1434	scaffoldA03_39107193	A03	39107193	92	C	92	0.5	0.50549	A	90	0.48913	0.49451	2	0.01087	90	0.98901
1435	scaffoldA03_39107312	A03	39107312	92	A	92	0.5	0.50549	G	90	0.48913	0.49451	2	0.01087	90	0.98901
1436	scaffoldA03_39108863	A03	39108863	92	A	92	0.5	0.5	G	92	0.5	0.5	0	0	92	1
1437	scaffoldA03_39108867	A03	39108867	92	A	92	0.5	0.5	G	92	0.5	0.5	0	0	92	1
1438	scaffoldA03_39108883	A03	39108883	92	A	92	0.5	0.5	T	92	0.5	0.5	0	0	92	1
1439	scaffoldA03_39109014	A03	39109014	92	A	92	0.5	0.5	G	92	0.5	0.5	0	0	92	1
1440	scaffoldA03_39109030	A03	39109030	92	A	92	0.5	0.5	G	92	0.5	0.5	0	0	92	1
1441	scaffoldA03_39109360	A03	39109360	92	G	136	0.73913	0.73913	T	48	0.26087	0.26087	0	0	48	0.52174
1442	scaffoldA03_39111356	A03	39111356	92	C	92	0.5	0.5	T	92	0.5	0.5	0	0	92	1
1443	scaffoldA03_39111358	A03	39111358	92	A	92	0.5	0.5	G	92	0.5	0.5	0	0	92	1
1444	scaffoldA03_39111361	A03	39111361	92	A	92	0.5	0.5	T	92	0.5	0.5	0	0	92	1
1445	scaffoldA03_39111567	A03	39111567	92	A	92	0.5	0.5	G	92	0.5	0.5	0	0	92	1
1446	scaffoldA03_39112956	A03	39112956	92	C	92	0.5	0.5	G	92	0.5	0.5	0	0	92	1
1447	scaffoldA03_39113105	A03	39113105	92	A	92	0.5	0.5	G	92	0.5	0.5	0	0	92	1
1448	scaffoldA03_39113144	A03	39113144	92	A	92	0.5	0.5	G	92	0.5	0.5	0	0	92	1
1449	scaffoldA03_39113145	A03	39113145	92	G	92	0.5	0.5	T	92	0.5	0.5	0	0	92	1
1450	scaffoldA03_39113282	A03	39113282	92	A	92	0.5	0.5	G	92	0.5	0.5	0	0	92	1
1451	scaffoldA03_39116578	A03	39116578	92	A	123	0.66848	0.67582	G	59	0.32065	0.32418	2	0.01087	59	0.64835
1452	scaffoldA03_39116586	A03	39116586	92	C	123	0.66848	0.67582	T	59	0.32065	0.32418	2	0.01087	59	0.64835
1453	scaffoldA03_39116653	A03	39116653	92	T	123	0.66848	0.67582	C	59	0.32065	0.32418	2	0.01087	59	0.64835
1454	scaffoldA03_39116700	A03	39116700	92	G	123	0.66848	0.67582	C	59	0.32065	0.32418	2	0.01087	59	0.64835
1455	scaffoldA03_39117463	A03	39117463	92	A	92	0.5	0.5	T	92	0.5	0.5	0	0	92	1
1456	scaffoldA03_39117494	A03	39117494	92	A	92	0.5	0.5	T	92	0.5	0.5	0	0	92	1
1457	scaffoldA03_39118096	A03	39118096	92	C	91	0.49457	0.50556	G	89	0.4837	0.49444	4	0.02174	89	0.98889
1458	scaffoldA03_39118332	A03	39118332	92	A	92	0.5	0.5	T	92	0.5	0.5	0	0	92	1
1459	scaffoldA03_39118417	A03	39118417	92	G	92	0.5	0.5	T	92	0.5	0.5	0	0	92	1
1460	scaffoldA03_39119842	A03	39119842	92	C	93	0.50543	0.50543	G	91	0.49457	0.49457	0	0	91	0.98913
1461	scaffoldA03_39120078	A03	39120078	92	A	92	0.5	0.5	T	92	0.5	0.5	0	0	92	1
1462	scaffoldA03_39120163	A03	39120163	92	G	92	0.5	0.5	T	92	0.5	0.5	0	0	92	1
1463	scaffoldA03_39123539	A03	39123539	92	G	133	0.72283	0.73077	T	49	0.2663	0.26923	2	0.01087	47	0.51648
1464	scaffoldA03_39149683	A03	39149683	92	C	92	0.5	0.5	T	92	0.5	0.5	0	0	92	1
1465	scaffoldA03_39149688	A03	39149688	92	C	92	0.5	0.5	G	92	0.5	0.5	0	0	92	1
1466	scaffoldA03_39149980	A03	39149980	92	G	133	0.72283	0.73077	C	49	0.2663	0.26923	2	0.01087	47	0.51648
1467	scaffoldA03_39152183	A03	39152183	92	G	136	0.73913	0.73913	A	48	0.26087	0.26087	0	0	48	0.52174
1468	scaffoldA03_39153125	A03	39153125	92	A	92	0.5	0.5	T	92	0.5	0.5	0	0	92	1
1469	scaffoldA03_39159979	A03	39159979	92	A	133	0.72283	0.73077	G	49	0.2663	0.26923	2	0.01087	47	0.51648
1470	scaffoldA03_39161807	A03	39161807	92	A	135	0.7337	0.7337	G	49	0.2663	0.2663	0	0	47	0.51087
1471	scaffoldA03_39161969	A03	39161969	92	G	93	0.50543	0.50543	A	91	0.49457	0.49457	0	0	91	0.98913
1472	scaffoldA03_39162019	A03	39162019	92	G	92	0.5	0.5	T	92	0.5	0.5	0	0	92	1
1473	scaffoldA03_39163108	A03	39163108	92	T	138	0.75	0.75824	G	44	0.23913	0.24176	2	0.01087	44	0.48352
1474	scaffoldA03_39163116	A03	39163116	92	A	92	0.5	0.5	G	92	0.5	0.5	0	0	92	1
1475	scaffoldA03_39163132	A03	39163132	92	A	92	0.5	0.5	T	92	0.5	0.5	0	0	92	1
1476	scaffoldA03_39163481	A03	39163481	92	G	134	0.72826	0.73626	A	48	0.26087	0.26374	2	0.01087	48	0.52747
1477	scaffoldA03_39163494	A03	39163494	92	A	92	0.5	0.5	G	92	0.5	0.5	0	0	92	1
1478	scaffoldA03_39163499	A03	39163499	92	A	92	0.5	0.5	G	92	0.5	0.5	0	0	92	1
1479	scaffoldA03_39163501	A03	39163501	92	A	92	0.5	0.5	C	92	0.5	0.5	0	0	92	1
1480	scaffoldA03_39163633	A03	39163633	92	A	92	0.5	0.5	G	92	0.5	0.5	0	0	92	1
1481	scaffoldA03_39164188	A03	39164188	92	A	91	0.49457	0.50556	G	89	0.4837	0.49444	4	0.02174	89	0.98889
1482	scaffoldA03_39164480	A03	39164480	92	C	134	0.72826	0.73626	A	48	0.26087	0.26374	2	0.01087	48	0.52747
1483	scaffoldA03_39183469	A03	39183469	92	G	93	0.50543	0.50543	A	91	0.49457	0.49457	0	0	91	0.98913
1484	scaffoldA03_39183508	A03	39183508	92	A	93	0.50543	0.50543	G	91	0.49457	0.49457	0	0	91	0.98913
1485	scaffoldA03_39183509	A03	39183509	92	T	93	0.50543	0.50543	G	91	0.49457	0.49457	0	0	91	0.98913
1486	scaffoldA03_39191377	A03	39191377	92	C	92	0.5	0.5	G	92	0.5	0.5	0	0	92	1
1487	scaffoldA03_39191466	A03	39191466	92	C	133	0.72283	0.73077	T	49	0.2663	0.26923	2	0.01087	47	0.51648
1488	scaffoldA03_39192072	A03	39192072	92	A	92	0.5	0.5	G	92	0.5	0.5	0	0	92	1
1489	scaffoldA03_39201996	A03	39201996	92	G	134	0.72826	0.73626	T	48	0.26087	0.26374	2	0.01087	48	0.52747
1490	scaffoldA03_39202110	A03	39202110	92	C	143	0.77717	0.82184	T	31	0.16848	0.17816	10	0.05435	31	0.35632
1491	scaffoldA03_39202157	A03	39202157	92	T	143	0.77717	0.82184	C	31	0.16848	0.17816	10	0.05435	31	0.35632
1492	scaffoldA03_39202172	A03	39202172	92	T	143	0.77717	0.82184	C	31	0.16848	0.17816	10	0.05435	31	0.35632
1493	scaffoldA03_39202287	A03	39202287	92	A	92	0.5	0.5	T	92	0.5	0.5	0	0	92	1
1494	scaffoldA03_39202298	A03	39202298	92	C	92	0.5	0.5	T	92	0.5	0.5	0	0	92	1
1495	scaffoldA03_39202378	A03	39202378	92	A	92	0.5	0.5	G	92	0.5	0.5	0	0	92	1
1496	scaffoldA03_39204563	A03	39204563	92	G	134	0.72826	0.73626	A	48	0.26087	0.26374	2	0.01087	48	0.52747
1497	scaffoldA03_39205132	A03	39205132	92	T	92	0.5	0.50549	G	90	0.48913	0.49451	2	0.01087	90	0.98901
1498	scaffoldA03_39206601	A03	39206601	92	C	134	0.72826	0.73626	T	48	0.26087	0.26374	2	0.01087	48	0.52747
1499	scaffoldA03_39206758	A03	39206758	92	A	92	0.5	0.5	T	92	0.5	0.5	0	0	92	1
1500	scaffoldA03_39207552	A03	39207552	92	G	136	0.73913	0.73913	A	48	0.26087	0.26087	0	0	48	0.52174
1501	scaffoldA03_39257293	A03	39257293	92	T	134	0.72826	0.73626	G	48	0.26087	0.26374	2	0.01087	48	0.52747
1502	scaffoldA03_39257295	A03	39257295	92	T	134	0.72826	0.73626	G	48	0.26087	0.26374	2	0.01087	48	0.52747
1503	scaffoldA03_39257300	A03	39257300	92	T	134	0.72826	0.73626	G	48	0.26087	0.26374	2	0.01087	48	0.52747
1504	scaffoldA03_39257352	A03	39257352	92	C	134	0.72826	0.73626	T	48	0.26087	0.26374	2	0.01087	48	0.52747
1505	scaffoldA03_39298511	A03	39298511	92	C	92	0.5	0.5	T	92	0.5	0.5	0	0	92	1
1506	scaffoldA03_39300119	A03	39300119	92	C	92	0.5	0.5	G	92	0.5	0.5	0	0	92	1
1507	scaffoldA03_39300185	A03	39300185	92	G	91	0.49457	0.50556	A	89	0.4837	0.49444	4	0.02174	89	0.98889
1508	scaffoldA03_39300227	A03	39300227	92	G	92	0.5	0.5	T	92	0.5	0.5	0	0	92	1
1509	scaffoldA03_39300258	A03	39300258	92	G	93	0.50543	0.50543	A	91	0.49457	0.49457	0	0	91	0.98913
1510	scaffoldA03_39301087	A03	39301087	92	A	92	0.5	0.50549	G	90	0.48913	0.49451	2	0.01087	90	0.98901
1511	scaffoldA03_39301669	A03	39301669	92	A	92	0.5	0.5	G	92	0.5	0.5	0	0	92	1
1512	scaffoldA03_39301685	A03	39301685	92	A	92	0.5	0.5	G	92	0.5	0.5	0	0	92	1
1513	scaffoldA03_39301695	A03	39301695	92	C	92	0.5	0.5	G	92	0.5	0.5	0	0	92	1
1514	scaffoldA03_39301753	A03	39301753	92	A	92	0.5	0.5	T	92	0.5	0.5	0	0	92	1
1515	scaffoldA03_39302172	A03	39302172	92	A	91	0.49457	0.50556	G	89	0.4837	0.49444	4	0.02174	89	0.98889
1516	scaffoldA03_39302216	A03	39302216	92	C	92	0.5	0.5	T	92	0.5	0.5	0	0	92	1
1517	scaffoldA03_39311023	A03	39311023	92	T	91	0.49457	0.50556	C	89	0.4837	0.49444	4	0.02174	89	0.98889
1518	scaffoldA03_39311142	A03	39311142	92	G	92	0.5	0.5	T	92	0.5	0.5	0	0	92	1
1519	scaffoldA03_39311190	A03	39311190	92	C	92	0.5	0.5	T	92	0.5	0.5	0	0	92	1
1520	scaffoldA03_39312014	A03	39312014	92	C	92	0.5	0.5	T	92	0.5	0.5	0	0	92	1
1521	scaffoldA03_39312133	A03	39312133	92	G	92	0.5	0.5	T	92	0.5	0.5	0	0	92	1
1522	scaffoldA03_39312181	A03	39312181	92	C	92	0.5	0.5	T	92	0.5	0.5	0	0	92	1
1523	scaffoldA03_39312509	A03	39312509	92	C	94	0.51087	0.51648	A	88	0.47826	0.48352	2	0.01087	88	0.96703
1524	scaffoldA03_39312551	A03	39312551	92	C	94	0.51087	0.51648	T	88	0.47826	0.48352	2	0.01087	88	0.96703
1525	scaffoldA03_39313356	A03	39313356	92	G	134	0.72826	0.73626	T	48	0.26087	0.26374	2	0.01087	48	0.52747
1526	scaffoldA03_39313913	A03	39313913	92	T	93	0.50543	0.51099	A	89	0.4837	0.48901	2	0.01087	89	0.97802
1527	scaffoldA03_39315881	A03	39315881	92	A	92	0.5	0.5	G	92	0.5	0.5	0	0	92	1
1528	scaffoldA03_39315894	A03	39315894	92	A	92	0.5	0.5	T	92	0.5	0.5	0	0	92	1
1529	scaffoldA03_39315902	A03	39315902	92	G	92	0.5	0.5	T	92	0.5	0.5	0	0	92	1
1530	scaffoldA03_39316475	A03	39316475	92	T	92	0.5	0.50549	C	90	0.48913	0.49451	2	0.01087	90	0.98901
1531	scaffoldA03_39316594	A03	39316594	92	G	93	0.50543	0.50543	T	91	0.49457	0.49457	0	0	91	0.98913
1532	scaffoldA03_39316642	A03	39316642	92	C	92	0.5	0.5	T	92	0.5	0.5	0	0	92	1
1533	scaffoldA03_39320526	A03	39320526	92	A	92	0.5	0.5	G	92	0.5	0.5	0	0	92	1
1534	scaffoldA03_39320537	A03	39320537	92	A	92	0.5	0.5	T	92	0.5	0.5	0	0	92	1
1535	scaffoldA03_39320544	A03	39320544	92	A	92	0.5	0.5	G	92	0.5	0.5	0	0	92	1
1536	scaffoldA03_39320574	A03	39320574	92	A	92	0.5	0.5	G	92	0.5	0.5	0	0	92	1
1537	scaffoldA03_39320584	A03	39320584	92	C	92	0.5	0.5	T	92	0.5	0.5	0	0	92	1
1538	scaffoldA03_39321919	A03	39321919	92	C	95	0.5163	0.52198	A	87	0.47283	0.47802	2	0.01087	87	0.95604
1539	scaffoldA03_39321961	A03	39321961	92	C	95	0.5163	0.52198	T	87	0.47283	0.47802	2	0.01087	87	0.95604
1540	scaffoldA03_39324024	A03	39324024	92	C	133	0.72283	0.73077	T	49	0.2663	0.26923	2	0.01087	47	0.51648
1541	scaffoldA03_39324941	A03	39324941	92	A	92	0.5	0.5	T	92	0.5	0.5	0	0	92	1
1542	scaffoldA03_39324950	A03	39324950	92	A	92	0.5	0.5	C	92	0.5	0.5	0	0	92	1
1543	scaffoldA03_39324953	A03	39324953	92	C	92	0.5	0.5	G	92	0.5	0.5	0	0	92	1
1544	scaffoldA03_39324979	A03	39324979	92	A	92	0.5	0.5	C	92	0.5	0.5	0	0	92	1
1545	scaffoldA03_39325002	A03	39325002	92	A	92	0.5	0.5	G	92	0.5	0.5	0	0	92	1
1546	scaffoldA03_39325017	A03	39325017	92	T	92	0.5	0.50549	C	90	0.48913	0.49451	2	0.01087	90	0.98901
1547	scaffoldA03_39329430	A03	39329430	92	G	135	0.7337	0.74176	A	47	0.25543	0.25824	2	0.01087	47	0.51648
1548	scaffoldA03_39329452	A03	39329452	92	C	137	0.74457	0.74457	T	47	0.25543	0.25543	0	0	47	0.51087
1549	scaffoldA03_39329456	A03	39329456	92	G	137	0.74457	0.74457	C	47	0.25543	0.25543	0	0	47	0.51087
1550	scaffoldA03_39329535	A03	39329535	92	A	92	0.5	0.5	C	92	0.5	0.5	0	0	92	1
1551	scaffoldA03_39329587	A03	39329587	92	A	92	0.5	0.5	G	92	0.5	0.5	0	0	92	1
1552	scaffoldA03_39329631	A03	39329631	92	T	94	0.51087	0.51087	C	90	0.48913	0.48913	0	0	90	0.97826
1553	scaffoldA03_39329883	A03	39329883	92	A	134	0.72826	0.73626	C	48	0.26087	0.26374	2	0.01087	48	0.52747
1554	scaffoldA03_39331811	A03	39331811	92	A	92	0.5	0.5	G	92	0.5	0.5	0	0	92	1
1555	scaffoldA03_39331837	A03	39331837	92	C	92	0.5	0.50549	T	90	0.48913	0.49451	2	0.01087	90	0.98901
1556	scaffoldA03_39339297	A03	39339297	92	C	92	0.5	0.5	G	92	0.5	0.5	0	0	92	1
1557	scaffoldA03_39339344	A03	39339344	92	C	92	0.5	0.5	T	92	0.5	0.5	0	0	92	1
1558	scaffoldA03_39339501	A03	39339501	92	A	93	0.50543	0.50543	T	91	0.49457	0.49457	0	0	91	0.98913
1559	scaffoldA03_39339520	A03	39339520	92	C	92	0.5	0.5	T	92	0.5	0.5	0	0	92	1
1560	scaffoldA03_39341970	A03	39341970	92	G	92	0.5	0.5	T	92	0.5	0.5	0	0	92	1
1561	scaffoldA03_39341977	A03	39341977	92	C	92	0.5	0.5	T	92	0.5	0.5	0	0	92	1
1562	scaffoldA03_39341979	A03	39341979	92	A	92	0.5	0.5	G	92	0.5	0.5	0	0	92	1
1563	scaffoldA03_39341994	A03	39341994	92	A	92	0.5	0.5	G	92	0.5	0.5	0	0	92	1
1564	scaffoldA03_39342041	A03	39342041	92	A	92	0.5	0.5	G	92	0.5	0.5	0	0	92	1
1565	scaffoldA03_39349948	A03	39349948	92	C	92	0.5	0.5	T	92	0.5	0.5	0	0	92	1
1566	scaffoldA03_39350091	A03	39350091	92	A	92	0.5	0.5	G	92	0.5	0.5	0	0	92	1
1567	scaffoldA03_39351699	A03	39351699	92	C	92	0.5	0.5	T	92	0.5	0.5	0	0	92	1
1568	scaffoldA03_39351772	A03	39351772	92	A	92	0.5	0.5	G	92	0.5	0.5	0	0	92	1
1569	scaffoldA03_39351777	A03	39351777	92	G	92	0.5	0.5	T	92	0.5	0.5	0	0	92	1
1570	scaffoldA03_39353677	A03	39353677	92	C	92	0.5	0.5	T	92	0.5	0.5	0	0	92	1
1571	scaffoldA03_39353750	A03	39353750	92	G	92	0.5	0.50549	A	90	0.48913	0.49451	2	0.01087	90	0.98901
1572	scaffoldA03_39353755	A03	39353755	92	G	92	0.5	0.5	T	92	0.5	0.5	0	0	92	1
1573	scaffoldA03_39354412	A03	39354412	92	C	92	0.5	0.5	T	92	0.5	0.5	0	0	92	1
1574	scaffoldA03_39354413	A03	39354413	92	A	92	0.5	0.5	T	92	0.5	0.5	0	0	92	1
1575	scaffoldA03_39367258	A03	39367258	92	G	134	0.72826	0.73626	A	48	0.26087	0.26374	2	0.01087	48	0.52747
1576	scaffoldA03_39370214	A03	39370214	92	G	134	0.72826	0.73626	A	48	0.26087	0.26374	2	0.01087	48	0.52747
1577	scaffoldA03_39373027	A03	39373027	92	T	123	0.66848	0.67582	G	59	0.32065	0.32418	2	0.01087	59	0.64835
1578	scaffoldA03_39385102	A03	39385102	92	A	106	0.57609	0.57609	G	78	0.42391	0.42391	0	0	78	0.84783
1579	scaffoldA03_39385424	A03	39385424	92	A	93	0.50543	0.50543	G	91	0.49457	0.49457	0	0	91	0.98913
1580	scaffoldA03_39390882	A03	39390882	92	C	135	0.7337	0.74176	A	47	0.25543	0.25824	2	0.01087	47	0.51648
1581	scaffoldA03_39398790	A03	39398790	92	A	92	0.5	0.5	T	92	0.5	0.5	0	0	92	1
1582	scaffoldA03_39400134	A03	39400134	92	A	133	0.72283	0.73077	G	49	0.2663	0.26923	2	0.01087	47	0.51648
1583	scaffoldA03_39404688	A03	39404688	92	C	92	0.5	0.5	T	92	0.5	0.5	0	0	92	1
1584	scaffoldA03_39404724	A03	39404724	92	C	92	0.5	0.5	T	92	0.5	0.5	0	0	92	1
1585	scaffoldA03_39409965	A03	39409965	92	A	133	0.72283	0.73077	G	49	0.2663	0.26923	2	0.01087	47	0.51648
1586	scaffoldA03_39422027	A03	39422027	92	G	134	0.72826	0.73626	A	48	0.26087	0.26374	2	0.01087	48	0.52747
1587	scaffoldA03_39423209	A03	39423209	92	T	135	0.7337	0.74176	A	47	0.25543	0.25824	2	0.01087	47	0.51648
1588	scaffoldA03_39431956	A03	39431956	92	A	92	0.5	0.5	T	92	0.5	0.5	0	0	92	1
1589	scaffoldA03_39432053	A03	39432053	92	G	162	0.88043	0.88043	C	22	0.11957	0.11957	0	0	22	0.23913
1590	scaffoldA03_39432061	A03	39432061	92	C	136	0.73913	0.73913	T	48	0.26087	0.26087	0	0	48	0.52174
1591	scaffoldA03_39432269	A03	39432269	92	C	92	0.5	0.5	G	92	0.5	0.5	0	0	92	1
1592	scaffoldA03_39432998	A03	39432998	92	A	92	0.5	0.5	C	92	0.5	0.5	0	0	92	1
1593	scaffoldA03_39491380	A03	39491380	92	A	134	0.72826	0.73626	G	48	0.26087	0.26374	2	0.01087	48	0.52747
1594	scaffoldA03_39491544	A03	39491544	92	T	134	0.72826	0.73626	A	48	0.26087	0.26374	2	0.01087	48	0.52747
1595	scaffoldA03_39491634	A03	39491634	92	C	134	0.72826	0.73626	T	48	0.26087	0.26374	2	0.01087	48	0.52747
1596	scaffoldA03_39494888	A03	39494888	92	C	92	0.5	0.5	T	92	0.5	0.5	0	0	92	1
1597	scaffoldA03_39495074	A03	39495074	92	A	92	0.5	0.5	C	92	0.5	0.5	0	0	92	1
1598	scaffoldA03_39495118	A03	39495118	92	T	136	0.73913	0.73913	C	48	0.26087	0.26087	0	0	48	0.52174
1599	scaffoldA03_39495183	A03	39495183	92	A	92	0.5	0.5	G	92	0.5	0.5	0	0	92	1
1600	scaffoldA03_39495280	A03	39495280	92	C	92	0.5	0.5	G	92	0.5	0.5	0	0	92	1
1601	scaffoldA03_39495313	A03	39495313	92	A	92	0.5	0.5	C	92	0.5	0.5	0	0	92	1
1602	scaffoldA03_39496550	A03	39496550	92	A	92	0.5	0.5	T	92	0.5	0.5	0	0	92	1
1603	scaffoldA03_39500575	A03	39500575	92	T	136	0.73913	0.73913	C	48	0.26087	0.26087	0	0	48	0.52174
1604	scaffoldA03_39500640	A03	39500640	92	A	92	0.5	0.5	G	92	0.5	0.5	0	0	92	1
1605	scaffoldA03_39500737	A03	39500737	92	C	92	0.5	0.5	G	92	0.5	0.5	0	0	92	1
1606	scaffoldA03_39500770	A03	39500770	92	A	92	0.5	0.5	C	92	0.5	0.5	0	0	92	1
1607	scaffoldA03_39501972	A03	39501972	92	A	92	0.5	0.5	G	92	0.5	0.5	0	0	92	1
1608	scaffoldA03_39502475	A03	39502475	92	A	92	0.5	0.50549	T	90	0.48913	0.49451	2	0.01087	90	0.98901
1609	scaffoldA03_39505327	A03	39505327	92	T	134	0.72826	0.73626	C	48	0.26087	0.26374	2	0.01087	48	0.52747
1610	scaffoldA03_39515624	A03	39515624	92	T	134	0.72826	0.73626	C	48	0.26087	0.26374	2	0.01087	48	0.52747
1611	scaffoldA03_39518484	A03	39518484	92	A	92	0.5	0.5	G	92	0.5	0.5	0	0	92	1
1612	scaffoldA03_39518552	A03	39518552	92	T	92	0.5	0.50549	A	90	0.48913	0.49451	2	0.01087	90	0.98901
1613	scaffoldA03_39518651	A03	39518651	92	G	92	0.5	0.50549	T	90	0.48913	0.49451	2	0.01087	90	0.98901
1614	scaffoldA03_39518715	A03	39518715	92	A	92	0.5	0.50549	C	90	0.48913	0.49451	2	0.01087	90	0.98901
1615	scaffoldA03_39529227	A03	39529227	92	G	134	0.72826	0.73626	A	48	0.26087	0.26374	2	0.01087	48	0.52747
1616	scaffoldA03_39529237	A03	39529237	92	G	134	0.72826	0.73626	T	48	0.26087	0.26374	2	0.01087	48	0.52747
1617	scaffoldA03_39530339	A03	39530339	92	G	92	0.5	0.50549	T	90	0.48913	0.49451	2	0.01087	90	0.98901
1618	scaffoldA03_39531338	A03	39531338	92	C	135	0.7337	0.74176	T	47	0.25543	0.25824	2	0.01087	47	0.51648
1619	scaffoldA03_39532436	A03	39532436	92	G	136	0.73913	0.73913	C	48	0.26087	0.26087	0	0	48	0.52174
1620	scaffoldA03_39533018	A03	39533018	92	C	92	0.5	0.5	T	92	0.5	0.5	0	0	92	1
1621	scaffoldA03_39534207	A03	39534207	92	G	92	0.5	0.5	T	92	0.5	0.5	0	0	92	1
1622	scaffoldA03_39534800	A03	39534800	92	G	92	0.5	0.5	T	92	0.5	0.5	0	0	92	1
1623	scaffoldA03_39536163	A03	39536163	92	A	94	0.51087	0.51087	G	90	0.48913	0.48913	0	0	90	0.97826
1624	scaffoldA03_39537743	A03	39537743	92	C	135	0.7337	0.74176	T	47	0.25543	0.25824	2	0.01087	47	0.51648
1625	scaffoldA03_39539355	A03	39539355	92	G	92	0.5	0.50549	A	90	0.48913	0.49451	2	0.01087	90	0.98901
1626	scaffoldA03_39548625	A03	39548625	92	G	133	0.72283	0.73077	T	49	0.2663	0.26923	2	0.01087	47	0.51648
1627	scaffoldA03_39567906	A03	39567906	92	C	92	0.5	0.5	T	92	0.5	0.5	0	0	92	1
1628	scaffoldA03_39568000	A03	39568000	92	T	93	0.50543	0.50543	C	91	0.49457	0.49457	0	0	91	0.98913
1629	scaffoldA03_39568033	A03	39568033	92	A	93	0.50543	0.50543	G	91	0.49457	0.49457	0	0	91	0.98913
1630	scaffoldA03_39568058	A03	39568058	92	A	93	0.50543	0.50543	G	91	0.49457	0.49457	0	0	91	0.98913
1631	scaffoldA03_39595249	A03	39595249	92	G	134	0.72826	0.73626	A	48	0.26087	0.26374	2	0.01087	48	0.52747
1632	scaffoldA03_39595284	A03	39595284	92	T	134	0.72826	0.73626	C	48	0.26087	0.26374	2	0.01087	48	0.52747
1633	scaffoldA03_39595294	A03	39595294	92	G	134	0.72826	0.73626	T	48	0.26087	0.26374	2	0.01087	48	0.52747
1634	scaffoldA03_39595450	A03	39595450	92	A	134	0.72826	0.73626	C	48	0.26087	0.26374	2	0.01087	48	0.52747
1635	scaffoldA03_39595513	A03	39595513	92	A	133	0.72283	0.73077	T	49	0.2663	0.26923	2	0.01087	47	0.51648
1636	scaffoldA03_39595637	A03	39595637	92	A	134	0.72826	0.73626	G	48	0.26087	0.26374	2	0.01087	48	0.52747
1637	scaffoldA03_39595641	A03	39595641	92	A	134	0.72826	0.73626	T	48	0.26087	0.26374	2	0.01087	48	0.52747
1638	scaffoldA03_39595679	A03	39595679	92	T	134	0.72826	0.73626	C	48	0.26087	0.26374	2	0.01087	48	0.52747
1639	scaffoldA03_39595780	A03	39595780	92	C	134	0.72826	0.73626	A	48	0.26087	0.26374	2	0.01087	48	0.52747
1640	scaffoldA03_39595866	A03	39595866	92	C	134	0.72826	0.73626	T	48	0.26087	0.26374	2	0.01087	48	0.52747
1641	scaffoldA03_39595897	A03	39595897	92	A	134	0.72826	0.73626	T	48	0.26087	0.26374	2	0.01087	48	0.52747
1642	scaffoldA03_39595931	A03	39595931	92	G	134	0.72826	0.73626	C	48	0.26087	0.26374	2	0.01087	48	0.52747
1643	scaffoldA03_39596074	A03	39596074	92	T	133	0.72283	0.73077	A	49	0.2663	0.26923	2	0.01087	47	0.51648
1644	scaffoldA03_39596396	A03	39596396	92	A	135	0.7337	0.74176	G	47	0.25543	0.25824	2	0.01087	47	0.51648
1645	scaffoldA03_39596431	A03	39596431	92	C	134	0.72826	0.73626	G	48	0.26087	0.26374	2	0.01087	48	0.52747
1646	scaffoldA03_39597954	A03	39597954	92	C	136	0.73913	0.73913	A	48	0.26087	0.26087	0	0	48	0.52174
1647	scaffoldA03_39598036	A03	39598036	92	C	92	0.5	0.5	T	92	0.5	0.5	0	0	92	1
1648	scaffoldA03_39598072	A03	39598072	92	A	134	0.72826	0.73626	T	48	0.26087	0.26374	2	0.01087	48	0.52747
1649	scaffoldA03_39599749	A03	39599749	92	G	92	0.5	0.5	T	92	0.5	0.5	0	0	92	1
1650	scaffoldA03_39599960	A03	39599960	92	C	134	0.72826	0.73626	T	48	0.26087	0.26374	2	0.01087	48	0.52747
1651	scaffoldA03_39600026	A03	39600026	92	C	134	0.72826	0.73626	T	48	0.26087	0.26374	2	0.01087	48	0.52747
1652	scaffoldA03_39600056	A03	39600056	92	A	134	0.72826	0.73626	G	48	0.26087	0.26374	2	0.01087	48	0.52747
1653	scaffoldA03_39600109	A03	39600109	92	C	134	0.72826	0.73626	G	48	0.26087	0.26374	2	0.01087	48	0.52747
1654	scaffoldA03_39600122	A03	39600122	92	T	134	0.72826	0.73626	C	48	0.26087	0.26374	2	0.01087	48	0.52747
1655	scaffoldA03_39600368	A03	39600368	92	A	135	0.7337	0.74176	G	47	0.25543	0.25824	2	0.01087	47	0.51648
1656	scaffoldA03_39600403	A03	39600403	92	C	134	0.72826	0.73626	G	48	0.26087	0.26374	2	0.01087	48	0.52747
1657	scaffoldA03_39602012	A03	39602012	92	C	92	0.5	0.5	T	92	0.5	0.5	0	0	92	1
1658	scaffoldA03_39603276	A03	39603276	92	G	133	0.72283	0.73077	A	49	0.2663	0.26923	2	0.01087	47	0.51648
1659	scaffoldA03_39608203	A03	39608203	92	C	134	0.72826	0.73626	A	48	0.26087	0.26374	2	0.01087	48	0.52747
1660	scaffoldA03_39608221	A03	39608221	92	T	134	0.72826	0.73626	C	48	0.26087	0.26374	2	0.01087	48	0.52747
1661	scaffoldA03_39608289	A03	39608289	92	C	134	0.72826	0.73626	T	48	0.26087	0.26374	2	0.01087	48	0.52747
1662	scaffoldA03_39608302	A03	39608302	92	C	134	0.72826	0.73626	A	48	0.26087	0.26374	2	0.01087	48	0.52747
1663	scaffoldA03_39608354	A03	39608354	92	G	134	0.72826	0.73626	C	48	0.26087	0.26374	2	0.01087	48	0.52747
1664	scaffoldA03_39608760	A03	39608760	92	C	92	0.5	0.5	T	92	0.5	0.5	0	0	92	1
1665	scaffoldA03_39608766	A03	39608766	92	A	92	0.5	0.5	G	92	0.5	0.5	0	0	92	1
1666	scaffoldA03_39608835	A03	39608835	92	G	92	0.5	0.5	T	92	0.5	0.5	0	0	92	1
1667	scaffoldA03_39608855	A03	39608855	92	C	92	0.5	0.5	T	92	0.5	0.5	0	0	92	1
1668	scaffoldA03_39610069	A03	39610069	92	G	91	0.49457	0.50556	T	89	0.4837	0.49444	4	0.02174	89	0.98889
1669	scaffoldA03_39610085	A03	39610085	92	T	91	0.49457	0.50556	C	89	0.4837	0.49444	4	0.02174	89	0.98889
1670	scaffoldA03_39610089	A03	39610089	92	C	91	0.49457	0.50556	T	89	0.4837	0.49444	4	0.02174	89	0.98889
1671	scaffoldA03_39612047	A03	39612047	92	A	133	0.72283	0.73077	G	49	0.2663	0.26923	2	0.01087	47	0.51648
1672	scaffoldA03_39647572	A03	39647572	92	A	135	0.7337	0.74176	T	47	0.25543	0.25824	2	0.01087	47	0.51648
1673	scaffoldA03_39714840	A03	39714840	92	A	94	0.51087	0.51087	T	90	0.48913	0.48913	0	0	90	0.97826
1674	scaffoldA03_39714934	A03	39714934	92	C	94	0.51087	0.51087	G	90	0.48913	0.48913	0	0	90	0.97826
1675	scaffoldA03_39714951	A03	39714951	92	A	94	0.51087	0.51087	G	90	0.48913	0.48913	0	0	90	0.97826
1676	scaffoldA03_39909476	A03	39909476	92	G	92	0.5	0.50549	A	90	0.48913	0.49451	2	0.01087	90	0.98901
1677	scaffoldA03_39909489	A03	39909489	92	G	92	0.5	0.50549	A	90	0.48913	0.49451	2	0.01087	90	0.98901
1678	scaffoldA03_39909645	A03	39909645	92	G	92	0.5	0.50549	A	90	0.48913	0.49451	2	0.01087	90	0.98901
1679	scaffoldA03_40279706	A03	40279706	92	T	92	0.5	0.50549	C	90	0.48913	0.49451	2	0.01087	90	0.98901
1680	scaffoldA03_40279744	A03	40279744	92	C	93	0.50543	0.51099	T	89	0.4837	0.48901	2	0.01087	89	0.97802
1681	scaffoldA03_40655575	A03	40655575	92	A	133	0.72283	0.73077	G	49	0.2663	0.26923	2	0.01087	47	0.51648
1682	scaffoldA03_40655626	A03	40655626	92	A	133	0.72283	0.73077	C	49	0.2663	0.26923	2	0.01087	47	0.51648
1683	scaffoldA03_41275635	A03	41275635	92	G	135	0.7337	0.74176	A	47	0.25543	0.25824	2	0.01087	47	0.51648
1684	scaffoldA03_41275687	A03	41275687	92	A	134	0.72826	0.73626	G	48	0.26087	0.26374	2	0.01087	48	0.52747
1685	scaffoldA03_41343119	A03	41343119	92	A	93	0.50543	0.50543	C	91	0.49457	0.49457	0	0	91	0.98913
1686	scaffoldA03_41343127	A03	41343127	92	T	93	0.50543	0.50543	C	91	0.49457	0.49457	0	0	91	0.98913
1687	scaffoldA03_41343312	A03	41343312	92	G	93	0.50543	0.50543	C	91	0.49457	0.49457	0	0	91	0.98913
1688	scaffoldA03_41343319	A03	41343319	92	T	93	0.50543	0.50543	A	91	0.49457	0.49457	0	0	91	0.98913
1689	scaffoldA03_41344620	A03	41344620	92	A	93	0.50543	0.50543	C	91	0.49457	0.49457	0	0	91	0.98913
1690	scaffoldA03_41344628	A03	41344628	92	T	93	0.50543	0.50543	C	91	0.49457	0.49457	0	0	91	0.98913
1691	scaffoldA03_41344813	A03	41344813	92	G	93	0.50543	0.50543	C	91	0.49457	0.49457	0	0	91	0.98913
1692	scaffoldA03_41344820	A03	41344820	92	T	93	0.50543	0.50543	A	91	0.49457	0.49457	0	0	91	0.98913
1693	scaffoldA03_41345152	A03	41345152	92	C	92	0.5	0.50549	A	90	0.48913	0.49451	2	0.01087	90	0.98901
1694	scaffoldA03_41345657	A03	41345657	92	C	92	0.5	0.50549	A	90	0.48913	0.49451	2	0.01087	90	0.98901
1695	scaffoldA03_41346162	A03	41346162	92	C	92	0.5	0.50549	A	90	0.48913	0.49451	2	0.01087	90	0.98901
1696	scaffoldA03_41346373	A03	41346373	92	A	135	0.7337	0.7337	T	49	0.2663	0.2663	0	0	47	0.51087
1697	scaffoldA03_41346454	A03	41346454	92	T	135	0.7337	0.7337	G	49	0.2663	0.2663	0	0	47	0.51087
1698	scaffoldA03_41346557	A03	41346557	92	A	133	0.72283	0.73077	C	49	0.2663	0.26923	2	0.01087	47	0.51648
1699	scaffoldA03_41351643	A03	41351643	92	A	92	0.5	0.50549	C	90	0.48913	0.49451	2	0.01087	90	0.98901
1700	scaffoldA03_41351651	A03	41351651	92	T	92	0.5	0.50549	C	90	0.48913	0.49451	2	0.01087	90	0.98901
1701	scaffoldA03_41410999	A03	41410999	92	C	92	0.5	0.5	T	92	0.5	0.5	0	0	92	1
1702	scaffoldA03_41675152	A03	41675152	92	G	94	0.51087	0.51648	T	88	0.47826	0.48352	2	0.01087	88	0.96703
1703	scaffoldA03_41675193	A03	41675193	92	T	94	0.51087	0.51648	C	88	0.47826	0.48352	2	0.01087	88	0.96703
1704	scaffoldA03_41675226	A03	41675226	92	A	94	0.51087	0.51648	G	88	0.47826	0.48352	2	0.01087	88	0.96703
1705	scaffoldA03_41726027	A03	41726027	92	G	135	0.7337	0.74176	C	47	0.25543	0.25824	2	0.01087	47	0.51648
1706	scaffoldA03_41726055	A03	41726055	92	T	135	0.7337	0.74176	C	47	0.25543	0.25824	2	0.01087	47	0.51648
1707	scaffoldA03_41726067	A03	41726067	92	C	136	0.73913	0.74725	A	46	0.25	0.25275	2	0.01087	46	0.50549
1708	scaffoldA03_41894389	A03	41894389	92	G	142	0.77174	0.77174	A	42	0.22826	0.22826	0	0	42	0.45652
1709	scaffoldA03_42017273	A03	42017273	92	C	135	0.7337	0.7337	G	49	0.2663	0.2663	0	0	47	0.51087
1710	scaffoldA03_42115025	A03	42115025	92	G	92	0.5	0.50549	A	90	0.48913	0.49451	2	0.01087	90	0.98901
1711	scaffoldA03_42115034	A03	42115034	92	A	92	0.5	0.50549	T	90	0.48913	0.49451	2	0.01087	90	0.98901
1712	scaffoldA03_42380012	A03	42380012	92	A	133	0.72283	0.73077	G	49	0.2663	0.26923	2	0.01087	47	0.51648
1713	scaffoldA03_42380322	A03	42380322	92	A	134	0.72826	0.73626	T	48	0.26087	0.26374	2	0.01087	48	0.52747
1714	scaffoldA03_42380366	A03	42380366	92	C	92	0.5	0.5	G	92	0.5	0.5	0	0	92	1
1715	scaffoldA03_42380404	A03	42380404	92	A	92	0.5	0.5	G	92	0.5	0.5	0	0	92	1
1716	scaffoldA03_42380480	A03	42380480	92	C	92	0.5	0.5	T	92	0.5	0.5	0	0	92	1
1717	scaffoldA03_43031455	A03	43031455	92	C	133	0.72283	0.73077	T	49	0.2663	0.26923	2	0.01087	47	0.51648
1718	scaffoldA03_43088616	A03	43088616	92	G	133	0.72283	0.73077	T	49	0.2663	0.26923	2	0.01087	47	0.51648
1719	scaffoldA03_43940468	A03	43940468	92	C	92	0.5	0.50549	A	90	0.48913	0.49451	2	0.01087	90	0.98901
1720	scaffoldA03_43940568	A03	43940568	92	T	92	0.5	0.50549	C	90	0.48913	0.49451	2	0.01087	90	0.98901
1721	scaffoldA03_44201370	A03	44201370	92	A	92	0.5	0.5	G	92	0.5	0.5	0	0	92	1
1722	scaffoldA03_44201471	A03	44201471	92	G	94	0.51087	0.51087	T	90	0.48913	0.48913	0	0	90	0.97826
1723	scaffoldA03_44201571	A03	44201571	92	G	92	0.5	0.5	T	92	0.5	0.5	0	0	92	1
1724	scaffoldA04_67721	A04	67721	92	A	92	0.5	0.5	C	92	0.5	0.5	0	0	92	1
1725	scaffoldA04_67777	A04	67777	92	A	92	0.5	0.5	T	92	0.5	0.5	0	0	92	1
1726	scaffoldA04_67814	A04	67814	92	G	92	0.5	0.5	T	92	0.5	0.5	0	0	92	1
1727	scaffoldA04_67839	A04	67839	92	A	92	0.5	0.5	G	92	0.5	0.5	0	0	92	1
1728	scaffoldA04_147726	A04	147726	92	A	143	0.77717	0.78571	G	39	0.21196	0.21429	2	0.01087	39	0.42857
1729	scaffoldA04_288641	A04	288641	92	C	144	0.78261	0.78261	T	40	0.21739	0.21739	0	0	40	0.43478
1730	scaffoldA04_288650	A04	288650	92	G	144	0.78261	0.78261	A	40	0.21739	0.21739	0	0	40	0.43478
1731	scaffoldA04_288687	A04	288687	92	G	144	0.78261	0.78261	A	40	0.21739	0.21739	0	0	40	0.43478
1732	scaffoldA04_784413	A04	784413	92	T	121	0.65761	0.66484	A	61	0.33152	0.33516	2	0.01087	33	0.36264
1733	scaffoldA04_784455	A04	784455	92	G	143	0.77717	0.78571	T	39	0.21196	0.21429	2	0.01087	39	0.42857
1734	scaffoldA04_784487	A04	784487	92	C	143	0.77717	0.78571	T	39	0.21196	0.21429	2	0.01087	39	0.42857
1735	scaffoldA04_784496	A04	784496	92	C	143	0.77717	0.78571	T	39	0.21196	0.21429	2	0.01087	39	0.42857
1736	scaffoldA04_784530	A04	784530	92	T	143	0.77717	0.78571	C	39	0.21196	0.21429	2	0.01087	39	0.42857
1737	scaffoldA04_963697	A04	963697	92	G	145	0.78804	0.78804	C	39	0.21196	0.21196	0	0	37	0.40217
1738	scaffoldA04_963725	A04	963725	92	G	145	0.78804	0.78804	A	39	0.21196	0.21196	0	0	37	0.40217
1739	scaffoldA04_1083468	A04	1083468	92	G	92	0.5	0.5	T	92	0.5	0.5	0	0	92	1
1740	scaffoldA04_1142619	A04	1142619	92	A	143	0.77717	0.78571	T	39	0.21196	0.21429	2	0.01087	39	0.42857
1741	scaffoldA04_1142620	A04	1142620	92	A	140	0.76087	0.76923	C	42	0.22826	0.23077	2	0.01087	40	0.43956
1742	scaffoldA04_1142681	A04	1142681	92	G	143	0.77717	0.78571	A	39	0.21196	0.21429	2	0.01087	39	0.42857
1743	scaffoldA04_1142687	A04	1142687	92	G	143	0.77717	0.78571	T	39	0.21196	0.21429	2	0.01087	39	0.42857
1744	scaffoldA04_1142690	A04	1142690	92	T	143	0.77717	0.78571	C	39	0.21196	0.21429	2	0.01087	39	0.42857
1745	scaffoldA04_1366723	A04	1366723	92	C	93	0.50543	0.50543	T	91	0.49457	0.49457	0	0	91	0.98913
1746	scaffoldA04_1366731	A04	1366731	92	C	92	0.5	0.5	T	92	0.5	0.5	0	0	92	1
1747	scaffoldA04_1366850	A04	1366850	92	A	92	0.5	0.5	T	92	0.5	0.5	0	0	92	1
1748	scaffoldA04_1549009	A04	1549009	92	T	142	0.77174	0.77174	C	42	0.22826	0.22826	0	0	40	0.43478
1749	scaffoldA04_1549025	A04	1549025	92	G	142	0.77174	0.77174	A	42	0.22826	0.22826	0	0	40	0.43478
1750	scaffoldA04_1549160	A04	1549160	92	C	142	0.77174	0.77174	G	42	0.22826	0.22826	0	0	40	0.43478
1751	scaffoldA04_1549162	A04	1549162	92	A	142	0.77174	0.77174	C	42	0.22826	0.22826	0	0	40	0.43478
1752	scaffoldA04_2078006	A04	2078006	92	T	92	0.5	0.50549	G	90	0.48913	0.49451	2	0.01087	90	0.98901
1753	scaffoldA04_2078017	A04	2078017	92	G	92	0.5	0.50549	C	90	0.48913	0.49451	2	0.01087	90	0.98901
1754	scaffoldA04_2314906	A04	2314906	92	A	145	0.78804	0.78804	G	39	0.21196	0.21196	0	0	37	0.40217
1755	scaffoldA04_2361509	A04	2361509	92	C	145	0.78804	0.78804	T	39	0.21196	0.21196	0	0	37	0.40217
1756	scaffoldA04_2567857	A04	2567857	92	G	145	0.78804	0.78804	C	39	0.21196	0.21196	0	0	37	0.40217
1757	scaffoldA04_2567937	A04	2567937	92	T	145	0.78804	0.78804	C	39	0.21196	0.21196	0	0	37	0.40217
1758	scaffoldA04_2860631	A04	2860631	92	A	143	0.77717	0.78571	T	39	0.21196	0.21429	2	0.01087	37	0.40659
1759	scaffoldA04_3168563	A04	3168563	92	T	142	0.77174	0.77174	A	42	0.22826	0.22826	0	0	42	0.45652
1760	scaffoldA04_3168575	A04	3168575	92	C	142	0.77174	0.77174	T	42	0.22826	0.22826	0	0	42	0.45652
1761	scaffoldA04_3168581	A04	3168581	92	A	142	0.77174	0.77174	C	42	0.22826	0.22826	0	0	42	0.45652
1762	scaffoldA04_3209762	A04	3209762	92	G	145	0.78804	0.7967	A	37	0.20109	0.2033	2	0.01087	37	0.40659
1763	scaffoldA04_3209777	A04	3209777	92	G	145	0.78804	0.7967	T	37	0.20109	0.2033	2	0.01087	37	0.40659
1764	scaffoldA04_3209798	A04	3209798	92	T	146	0.79348	0.8022	C	36	0.19565	0.1978	2	0.01087	36	0.3956
1765	scaffoldA04_3210002	A04	3210002	92	A	145	0.78804	0.7967	T	37	0.20109	0.2033	2	0.01087	37	0.40659
1766	scaffoldA04_3210016	A04	3210016	92	A	145	0.78804	0.7967	G	37	0.20109	0.2033	2	0.01087	37	0.40659
1767	scaffoldA04_3210023	A04	3210023	92	G	145	0.78804	0.7967	A	37	0.20109	0.2033	2	0.01087	37	0.40659
1768	scaffoldA04_3210029	A04	3210029	92	T	145	0.78804	0.7967	A	37	0.20109	0.2033	2	0.01087	37	0.40659
1769	scaffoldA04_3346919	A04	3346919	92	T	143	0.77717	0.78571	C	39	0.21196	0.21429	2	0.01087	37	0.40659
1770	scaffoldA04_3644615	A04	3644615	92	A	92	0.5	0.5	G	92	0.5	0.5	0	0	92	1
1771	scaffoldA04_3649505	A04	3649505	92	C	142	0.77174	0.78022	T	40	0.21739	0.21978	2	0.01087	38	0.41758
1772	scaffoldA04_3649531	A04	3649531	92	G	142	0.77174	0.78022	A	40	0.21739	0.21978	2	0.01087	38	0.41758
1773	scaffoldA04_3649536	A04	3649536	92	A	141	0.7663	0.77473	C	41	0.22283	0.22527	2	0.01087	37	0.40659
1774	scaffoldA04_3649639	A04	3649639	92	C	142	0.77174	0.78022	G	40	0.21739	0.21978	2	0.01087	38	0.41758
1775	scaffoldA04_3649777	A04	3649777	92	C	142	0.77174	0.78022	T	40	0.21739	0.21978	2	0.01087	38	0.41758
1776	scaffoldA04_3649780	A04	3649780	92	A	142	0.77174	0.78022	G	40	0.21739	0.21978	2	0.01087	38	0.41758
1777	scaffoldA04_3649892	A04	3649892	92	T	103	0.55978	0.56593	G	79	0.42935	0.43407	2	0.01087	79	0.86813
1778	scaffoldA04_3652917	A04	3652917	92	G	142	0.77174	0.78022	C	40	0.21739	0.21978	2	0.01087	38	0.41758
1779	scaffoldA04_3725479	A04	3725479	92	G	145	0.78804	0.78804	T	39	0.21196	0.21196	0	0	39	0.42391
1780	scaffoldA04_3725481	A04	3725481	92	C	145	0.78804	0.78804	A	39	0.21196	0.21196	0	0	39	0.42391
1781	scaffoldA04_3827445	A04	3827445	92	T	153	0.83152	0.83152	G	31	0.16848	0.16848	0	0	31	0.33696
1782	scaffoldA04_3848417	A04	3848417	92	G	145	0.78804	0.7967	A	37	0.20109	0.2033	2	0.01087	37	0.40659
1783	scaffoldA04_3973976	A04	3973976	92	G	143	0.77717	0.78571	A	39	0.21196	0.21429	2	0.01087	37	0.40659
1784	scaffoldA04_4683349	A04	4683349	92	T	144	0.78261	0.79121	C	38	0.20652	0.20879	2	0.01087	38	0.41758
1785	scaffoldA04_4722437	A04	4722437	92	T	143	0.77717	0.78571	C	39	0.21196	0.21429	2	0.01087	37	0.40659
1786	scaffoldA04_4837820	A04	4837820	92	A	145	0.78804	0.7967	G	37	0.20109	0.2033	2	0.01087	37	0.40659
1787	scaffoldA04_4837887	A04	4837887	92	T	144	0.78261	0.79121	C	38	0.20652	0.20879	2	0.01087	38	0.41758
1788	scaffoldA04_4837890	A04	4837890	92	C	145	0.78804	0.7967	T	37	0.20109	0.2033	2	0.01087	37	0.40659
1789	scaffoldA04_5573291	A04	5573291	92	G	92	0.5	0.5	T	92	0.5	0.5	0	0	92	1
1790	scaffoldA04_5701637	A04	5701637	92	G	146	0.79348	0.79348	T	38	0.20652	0.20652	0	0	38	0.41304
1791	scaffoldA04_6100822	A04	6100822	92	C	92	0.5	0.50549	T	90	0.48913	0.49451	2	0.01087	90	0.98901
1792	scaffoldA04_6100865	A04	6100865	92	C	92	0.5	0.50549	T	90	0.48913	0.49451	2	0.01087	90	0.98901
1793	scaffoldA04_6100876	A04	6100876	92	T	92	0.5	0.50549	C	90	0.48913	0.49451	2	0.01087	90	0.98901
1794	scaffoldA04_6100881	A04	6100881	92	C	92	0.5	0.50549	T	90	0.48913	0.49451	2	0.01087	90	0.98901
1795	scaffoldA04_6146245	A04	6146245	92	T	143	0.77717	0.78571	C	39	0.21196	0.21429	2	0.01087	37	0.40659
1796	scaffoldA04_6146251	A04	6146251	92	A	143	0.77717	0.78571	G	39	0.21196	0.21429	2	0.01087	37	0.40659
1797	scaffoldA04_6146290	A04	6146290	92	A	143	0.77717	0.78571	C	39	0.21196	0.21429	2	0.01087	37	0.40659
1798	scaffoldA04_6146315	A04	6146315	92	T	143	0.77717	0.78571	C	39	0.21196	0.21429	2	0.01087	37	0.40659
1799	scaffoldA04_6146328	A04	6146328	92	A	143	0.77717	0.78571	G	39	0.21196	0.21429	2	0.01087	37	0.40659
1800	scaffoldA04_6146329	A04	6146329	92	C	143	0.77717	0.78571	T	39	0.21196	0.21429	2	0.01087	37	0.40659
1801	scaffoldA04_6146459	A04	6146459	92	C	143	0.77717	0.78571	A	39	0.21196	0.21429	2	0.01087	37	0.40659
1802	scaffoldA04_6146468	A04	6146468	92	C	143	0.77717	0.78571	T	39	0.21196	0.21429	2	0.01087	37	0.40659
1803	scaffoldA04_6201328	A04	6201328	92	G	144	0.78261	0.78261	A	40	0.21739	0.21739	0	0	38	0.41304
1804	scaffoldA04_6213934	A04	6213934	92	A	143	0.77717	0.78571	G	39	0.21196	0.21429	2	0.01087	37	0.40659
1805	scaffoldA04_6275485	A04	6275485	92	G	144	0.78261	0.78261	C	40	0.21739	0.21739	0	0	38	0.41304
1806	scaffoldA04_6275572	A04	6275572	92	T	144	0.78261	0.79121	C	38	0.20652	0.20879	2	0.01087	38	0.41758
1807	scaffoldA04_6275657	A04	6275657	92	G	144	0.78261	0.79121	A	38	0.20652	0.20879	2	0.01087	38	0.41758
1808	scaffoldA04_6275792	A04	6275792	92	G	144	0.78261	0.78261	A	40	0.21739	0.21739	0	0	38	0.41304
1809	scaffoldA04_6275798	A04	6275798	92	T	144	0.78261	0.78261	A	40	0.21739	0.21739	0	0	38	0.41304
1810	scaffoldA04_6433547	A04	6433547	92	G	143	0.77717	0.78571	A	39	0.21196	0.21429	2	0.01087	37	0.40659
1811	scaffoldA04_6433580	A04	6433580	92	A	143	0.77717	0.78571	G	39	0.21196	0.21429	2	0.01087	37	0.40659
1812	scaffoldA04_6433587	A04	6433587	92	T	143	0.77717	0.78571	A	39	0.21196	0.21429	2	0.01087	37	0.40659
1813	scaffoldA04_6508952	A04	6508952	92	A	143	0.77717	0.78571	T	39	0.21196	0.21429	2	0.01087	37	0.40659
1814	scaffoldA04_6628425	A04	6628425	92	C	144	0.78261	0.78261	G	40	0.21739	0.21739	0	0	38	0.41304
1815	scaffoldA04_6860217	A04	6860217	92	T	93	0.50543	0.50543	G	91	0.49457	0.49457	0	0	91	0.98913
1816	scaffoldA04_6860222	A04	6860222	92	A	93	0.50543	0.50543	G	91	0.49457	0.49457	0	0	91	0.98913
1817	scaffoldA04_7038189	A04	7038189	92	A	142	0.77174	0.77174	G	42	0.22826	0.22826	0	0	42	0.45652
1818	scaffoldA04_7038331	A04	7038331	92	A	92	0.5	0.5	G	92	0.5	0.5	0	0	92	1
1819	scaffoldA04_7227548	A04	7227548	92	T	143	0.77717	0.78571	C	39	0.21196	0.21429	2	0.01087	37	0.40659
1820	scaffoldA04_7541717	A04	7541717	92	C	92	0.5	0.5	T	92	0.5	0.5	0	0	92	1
1821	scaffoldA04_8198717	A04	8198717	92	C	92	0.5	0.5	T	92	0.5	0.5	0	0	92	1
1822	scaffoldA04_10368887	A04	10368887	92	G	95	0.5163	0.5163	A	89	0.4837	0.4837	0	0	89	0.96739
1823	scaffoldA04_10368939	A04	10368939	92	A	94	0.51087	0.51087	T	90	0.48913	0.48913	0	0	90	0.97826
1824	scaffoldA04_10368981	A04	10368981	92	A	92	0.5	0.50549	T	90	0.48913	0.49451	2	0.01087	90	0.98901
1825	scaffoldA04_10368990	A04	10368990	92	A	94	0.51087	0.51648	G	88	0.47826	0.48352	2	0.01087	88	0.96703
1826	scaffoldA04_10368996	A04	10368996	92	C	95	0.5163	0.5163	T	89	0.4837	0.4837	0	0	89	0.96739
1827	scaffoldA04_10462122	A04	10462122	92	C	145	0.78804	0.7967	T	37	0.20109	0.2033	2	0.01087	37	0.40659
1828	scaffoldA04_10762933	A04	10762933	92	G	147	0.79891	0.79891	T	37	0.20109	0.20109	0	0	37	0.40217
1829	scaffoldA04_10856119	A04	10856119	92	T	93	0.50543	0.50543	C	91	0.49457	0.49457	0	0	91	0.98913
1830	scaffoldA04_10856141	A04	10856141	92	G	93	0.50543	0.50543	A	91	0.49457	0.49457	0	0	91	0.98913
1831	scaffoldA04_11168731	A04	11168731	92	A	145	0.78804	0.78804	G	39	0.21196	0.21196	0	0	39	0.42391
1832	scaffoldA04_11168776	A04	11168776	92	A	145	0.78804	0.78804	G	39	0.21196	0.21196	0	0	39	0.42391
1833	scaffoldA04_11168789	A04	11168789	92	A	145	0.78804	0.78804	G	39	0.21196	0.21196	0	0	39	0.42391
1834	scaffoldA04_11168888	A04	11168888	92	G	145	0.78804	0.78804	A	39	0.21196	0.21196	0	0	39	0.42391
1835	scaffoldA04_11168894	A04	11168894	92	C	145	0.78804	0.78804	A	39	0.21196	0.21196	0	0	39	0.42391
1836	scaffoldA04_11168895	A04	11168895	92	A	145	0.78804	0.78804	C	39	0.21196	0.21196	0	0	39	0.42391
1837	scaffoldA04_11253385	A04	11253385	92	T	143	0.77717	0.78571	C	39	0.21196	0.21429	2	0.01087	39	0.42857
1838	scaffoldA04_11466443	A04	11466443	92	C	144	0.78261	0.78261	A	40	0.21739	0.21739	0	0	40	0.43478
1839	scaffoldA04_11481455	A04	11481455	92	A	143	0.77717	0.78571	G	39	0.21196	0.21429	2	0.01087	39	0.42857
1840	scaffoldA04_11481607	A04	11481607	92	T	143	0.77717	0.78571	C	39	0.21196	0.21429	2	0.01087	39	0.42857
1841	scaffoldA04_11481639	A04	11481639	92	C	143	0.77717	0.78571	T	39	0.21196	0.21429	2	0.01087	39	0.42857
1842	scaffoldA04_11481682	A04	11481682	92	T	143	0.77717	0.78571	A	39	0.21196	0.21429	2	0.01087	39	0.42857
1843	scaffoldA04_11547183	A04	11547183	92	A	145	0.78804	0.7967	G	37	0.20109	0.2033	2	0.01087	37	0.40659
1844	scaffoldA04_11547185	A04	11547185	92	A	145	0.78804	0.7967	C	37	0.20109	0.2033	2	0.01087	37	0.40659
1845	scaffoldA04_11547219	A04	11547219	92	G	144	0.78261	0.79121	A	38	0.20652	0.20879	2	0.01087	38	0.41758
1846	scaffoldA04_11573600	A04	11573600	92	C	141	0.7663	0.77473	T	41	0.22283	0.22527	2	0.01087	39	0.42857
1847	scaffoldA04_11573636	A04	11573636	92	C	142	0.77174	0.78022	T	40	0.21739	0.21978	2	0.01087	38	0.41758
1848	scaffoldA04_11573662	A04	11573662	92	G	142	0.77174	0.78022	A	40	0.21739	0.21978	2	0.01087	38	0.41758
1849	scaffoldA04_11573685	A04	11573685	92	A	142	0.77174	0.78022	C	40	0.21739	0.21978	2	0.01087	38	0.41758
1850	scaffoldA04_11589021	A04	11589021	92	C	92	0.5	0.50549	A	90	0.48913	0.49451	2	0.01087	90	0.98901
1851	scaffoldA04_11589073	A04	11589073	92	C	92	0.5	0.50549	T	90	0.48913	0.49451	2	0.01087	90	0.98901
1852	scaffoldA04_11589099	A04	11589099	92	A	92	0.5	0.50549	G	90	0.48913	0.49451	2	0.01087	90	0.98901
1853	scaffoldA04_11589176	A04	11589176	92	A	92	0.5	0.50549	G	90	0.48913	0.49451	2	0.01087	90	0.98901
1854	scaffoldA04_11589249	A04	11589249	92	A	92	0.5	0.50549	G	90	0.48913	0.49451	2	0.01087	90	0.98901
1855	scaffoldA04_11677239	A04	11677239	92	A	142	0.77174	0.78022	C	40	0.21739	0.21978	2	0.01087	38	0.41758
1856	scaffoldA04_11724779	A04	11724779	92	G	143	0.77717	0.78571	T	39	0.21196	0.21429	2	0.01087	39	0.42857
[truncated: 12,201 more rows]

## Sheet: Table S3
TABLE S3 Statistics of the linkage map of the A- and C-genome chromosomes with the Brassica napus reference genome sequence ‘ZS11’ using the GBS-SNP-CROP pipeline for SNP discovery in the BC1 plants derived from [DHT1516 × (DHT1516 × ECD10)].
Linkage group	Chrom. length(Mb)	No. of SNPs in 92 BC1 (Filter: 5- 0.1-1)	No. of polymorphic SNPs identified and used in JoinMap (Missing <5)	No. of SNPs mapped in JoinMap	No. of SNPs after Bin in IciMapping	Total length (cM)	Mean length/SNP (cM)
A1	37.937	386	148	126	37	67.3157	1.81934
A2	35.9396	462	232	183	43	86.5807	2.0135
A3	44.7354	876	364	321	89	157.408	1.76863
A4	25.6577	326	224	178	44	64.4254	1.46421
A5	45.7358	591	247	211	57	101.888	1.7875
A6	48.7022	752	235	162	44	54.7787	1.24497
A7	32.2764	415	202	155	28	50.8729	1.81689
A8	28.3248	364	208	186	42	74.073	1.76364
A9	65.8606	940	385	288	62	99.1383	1.599
A10	26.5843	316	167	127	34	73.359	2.15762
C1	57.8799	682	239	172	61	49.0493	0.804087
C2	65.2933	978	431	367	43	78.7829	1.83216
C3	79.0528	1009	442	356	98	184.152	1.8791
C4	71.1786	2151	629	561	73	134.518	1.84271
C5	59.0026	769	309	257	44	126.678	2.87904
C6	52.5087	648	235	221	53	86.9181	1.63996
C7	60.909	960	421	380	83	108.738	1.3101
C8	53.6331	618	312	269	43	85.3825	1.98564
C9	68.4155	812	292	261	71	128.505	1.80992
Total	959.627	14055	5722	4781	1049	1812.56	33.418
Minimum	25.6577	316	148	126	28	49.0493	0.804087
Maximum	79.0528	2151	629	561	98	184.152	2.87904
Average	50.5067	739.737	301.158	251.632	55.2105	95.398	1.75884
No. of SNPs mapped in JoinMap
	BC01	BC02	BC03	BC04	BC05	BC06	BC07	BC08	BC09	BC10	BC11	BC12	BC14	BC15	BC16	BC17	BC18	BC19	BC20	BC21	BC22	BC23	BC24	BC25	BC26	BC27	BC28	BC29	BC30	BC31	BC32	BC33	BC34	BC35	BC36	BC37	BC38	BC39	BC40	BC41	BC42	BC43	BC44	BC45	BC46	BC47	BC48	BC49	BC50
ZS11-L_A01_2193135	a	h	h	h	a	h	a	a	h	a	h	a	a	a	h	h	h	a	a	a	a	a	h	a	a	h	h	a	h	a	h	a	h	a	h	h	a	a	h	a	a	a	h	a	h	h	h	h	h
ZS11-L_A01_2193126	a	h	h	h	a	h	a	a	h	a	h	a	a	a	h	h	h	a	a	a	a	a	h	a	a	h	h	a	h	a	h	a	h	a	h	h	a	a	h	a	a	a	h	a	h	h	h	h	h
ZS11-L_A01_2463416	a	h	h	h	a	h	h	a	h	a	h	a	a	a	h	h	h	a	h	a	a	a	h	a	a	h	h	a	h	a	h	a	h	a	h	h	a	a	h	a	a	a	h	a	h	h	h	h	h
ZS11-L_A01_3247232	a	h	a	h	a	h	h	h	h	a	a	a	h	a	h	h	h	a	h	h	a	a	h	a	a	h	h	a	h	a	h	a	h	a	h	h	a	a	h	a	h	a	h	a	h	h	h	h	h
ZS11-L_A01_3299239	a	h	a	h	a	h	h	h	h	a	a	a	h	a	h	h	h	a	h	h	a	a	h	a	a	h	h	a	h	a	h	a	h	a	h	h	a	a	h	a	h	a	h	a	h	h	h	h	h
ZS11-L_A01_3299238	a	h	a	h	a	h	h	h	h	a	a	a	h	a	h	h	h	a	h	h	a	a	h	a	a	h	h	a	h	a	h	a	h	a	h	h	a	a	h	a	h	a	h	a	h	h	h	h	h
ZS11-L_A01_4520411	a	h	a	h	a	h	h	h	h	a	a	a	h	a	h	a	h	a	h	h	a	a	h	a	a	h	h	a	h	a	h	a	h	a	h	h	a	a	h	a	h	h	h	a	h	h	h	h	h
ZS11-L_A01_4807546	a	h	a	h	a	h	h	h	h	a	a	a	h	a	h	a	h	a	h	h	a	a	h	a	a	h	h	a	h	a	h	a	h	a	h	h	a	a	h	a	h	h	h	a	h	h	h	h	h
ZS11-L_A01_4802328	a	h	a	h	a	h	h	h	h	a	a	a	h	a	h	a	h	a	h	h	a	a	h	a	a	h	h	a	h	a	h	a	h	a	h	h	a	a	h	a	h	h	h	a	h	h	h	h	h
ZS11-L_A01_6170710	a	h	a	h	a	h	h	h	h	a	a	a	h	a	h	a	h	a	h	h	a	a	h	a	a	h	h	a	h	a	h	h	h	a	h	h	a	a	h	a	h	h	h	a	h	h	h	h	h
ZS11-L_A01_6170674	a	h	a	h	a	h	h	h	h	a	a	a	h	a	h	a	h	a	h	h	a	a	h	a	a	h	h	a	h	a	h	h	h	a	h	h	a	a	h	a	h	h	h	a	h	h	h	h	h
ZS11-L_A01_6170689	a	h	a	h	a	h	h	h	h	a	a	a	h	a	h	a	h	a	h	h	a	a	h	a	a	h	h	a	h	a	h	h	h	a	h	h	a	a	h	a	h	h	h	a	h	h	h	h	h
ZS11-L_A01_6170803	a	h	a	h	a	h	h	h	h	a	a	a	h	a	h	a	h	a	h	h	a	a	h	a	a	h	h	a	h	a	h	h	-	a	h	h	a	a	h	a	h	h	h	a	h	h	h	h	h
ZS11-L_A01_6170707	a	h	a	h	a	h	h	h	h	a	a	a	h	a	h	a	h	a	h	h	a	a	h	a	a	h	h	a	h	a	h	h	h	a	h	h	a	a	h	a	h	h	h	a	h	h	h	h	h
ZS11-L_A01_6403631	a	h	a	h	a	h	h	h	h	a	a	a	h	a	h	a	h	a	h	h	a	a	h	a	a	h	h	a	h	a	h	h	h	a	h	h	a	a	h	a	h	h	h	a	h	h	h	h	h
ZS11-L_A01_6492923	a	h	a	h	a	h	h	h	h	a	a	a	h	a	h	a	h	a	h	h	a	a	h	a	a	h	a	a	h	a	h	h	h	a	a	h	a	a	h	a	h	h	h	a	h	h	h	h	h
ZS11-L_A01_6492883	a	h	a	h	a	h	h	h	h	a	a	a	h	a	h	a	h	a	h	h	a	a	h	a	a	h	a	a	h	a	h	h	h	a	a	h	a	a	h	a	h	h	h	a	h	h	h	h	h
ZS11-L_A01_6613202	a	h	a	h	a	h	h	h	h	a	a	a	h	a	h	a	h	a	h	h	a	a	h	a	a	h	a	a	h	a	h	h	h	a	a	h	a	a	h	a	h	h	h	a	h	h	h	h	h
ZS11-L_A01_6613399	a	h	a	h	a	h	h	h	h	a	a	a	h	a	h	a	h	a	h	h	a	a	h	a	a	h	a	a	h	a	h	h	-	a	a	h	a	a	h	a	h	h	h	a	h	h	h	h	h
ZS11-L_A01_6613155	a	h	a	h	a	h	h	h	h	a	a	a	h	a	h	a	h	a	h	h	a	a	h	a	a	h	a	a	h	a	h	h	h	a	a	h	a	a	h	a	h	h	h	a	h	h	h	h	h
ZS11-L_A01_6788948	a	h	a	h	a	h	h	h	h	a	a	a	h	a	h	a	h	a	h	h	a	a	h	h	a	h	a	a	h	a	h	h	h	a	a	h	a	a	h	a	h	h	h	a	h	h	h	h	h
ZS11-L_A01_7214649	a	h	a	h	a	h	h	h	h	a	a	a	h	a	h	a	h	a	h	h	a	a	h	h	a	h	a	a	h	a	h	h	h	a	a	h	a	a	h	a	h	h	h	a	h	h	h	h	h
ZS11-L_A01_7169155	a	h	a	h	a	h	h	h	h	a	a	a	h	a	h	a	h	a	h	h	a	a	h	h	a	h	a	a	h	a	h	h	h	a	a	h	a	a	h	a	h	h	h	a	h	h	h	h	h
ZS11-L_A01_7140369	a	h	a	h	a	h	h	h	h	a	a	a	h	a	h	a	h	a	h	h	a	a	h	h	a	h	a	a	h	a	h	h	h	a	a	h	a	a	h	a	h	h	h	a	h	h	h	h	h
ZS11-L_A01_6789156	a	h	a	h	a	h	h	h	h	a	a	a	h	a	h	a	h	a	h	h	a	a	h	h	a	h	a	a	h	a	h	h	h	a	a	h	a	a	h	a	h	h	h	a	h	h	h	h	h
ZS11-L_A01_7681676	a	a	a	h	a	h	h	h	h	a	a	a	h	a	h	a	h	a	h	h	a	a	h	h	a	h	a	a	h	a	h	h	h	a	a	h	a	a	h	a	h	h	h	a	h	h	h	h	h
ZS11-L_A01_8105327	a	a	a	h	a	h	h	h	h	a	a	a	h	a	h	a	h	a	h	h	a	a	h	h	a	h	a	a	h	a	h	h	h	a	a	h	a	a	h	a	h	h	h	a	h	h	h	h	h
ZS11-L_A01_8095512	a	a	a	h	a	h	h	h	h	a	a	a	h	a	h	a	h	a	h	h	a	a	h	h	a	h	a	a	h	a	h	h	h	a	a	h	a	a	h	a	h	h	h	a	h	h	h	h	h
ZS11-L_A01_10010487	a	a	a	h	a	h	h	h	h	a	a	a	h	a	h	a	h	h	h	h	a	a	a	h	a	h	a	a	h	a	h	h	h	a	a	h	a	a	h	a	h	h	h	a	h	a	a	h	h
ZS11-L_A01_10010479	a	a	a	h	a	h	h	h	h	a	a	a	h	a	h	a	h	h	h	h	a	a	a	h	a	h	a	a	h	a	h	h	h	a	a	h	a	a	h	a	h	h	h	a	h	a	a	h	h
ZS11-L_A01_10612290	a	a	a	h	a	h	h	h	h	a	a	a	h	a	h	a	h	h	h	h	a	h	a	h	a	h	a	a	h	a	h	h	h	a	a	h	a	a	h	a	h	h	h	a	h	a	a	h	h
ZS11-L_A01_10612271	a	a	a	h	a	h	h	h	h	a	a	a	h	a	h	a	h	h	h	h	a	h	a	h	a	h	a	a	h	a	h	h	h	a	a	h	a	a	h	a	h	h	h	a	h	a	a	h	h
ZS11-L_A01_10612349	a	a	a	h	a	h	h	h	h	a	a	a	h	a	h	a	h	h	h	h	a	h	a	h	a	h	a	a	h	a	h	h	h	a	a	h	a	a	h	a	h	h	h	a	h	a	a	h	h
ZS11-L_A01_11299178	a	a	a	h	a	h	h	h	h	a	a	a	h	a	h	a	h	h	h	h	a	h	a	h	a	h	a	a	h	a	h	h	h	a	a	h	a	a	h	a	h	h	h	a	h	a	a	h	h
ZS11-L_A01_11218609	a	a	a	h	a	h	h	h	h	a	a	a	h	a	h	a	h	h	h	h	a	h	a	h	a	h	a	a	h	a	h	h	h	a	a	h	a	a	h	a	h	h	h	a	h	a	a	h	h
ZS11-L_A01_12087778	a	a	a	h	a	h	h	h	h	a	a	a	h	a	h	a	h	h	h	h	a	h	a	h	a	h	a	a	h	a	h	h	h	a	a	h	a	a	h	a	h	h	h	a	h	a	a	h	h
ZS11-L_A01_11221981	a	a	a	h	a	h	h	h	h	a	a	a	h	a	h	a	h	h	h	h	a	h	a	h	a	h	a	a	h	a	h	h	h	a	a	h	a	a	h	a	h	h	h	a	h	a	a	h	h
ZS11-L_A01_11218394	a	a	a	h	a	h	h	h	h	a	a	a	h	a	h	a	h	h	h	h	a	h	a	h	a	h	a	a	h	a	h	h	h	a	a	h	a	a	h	a	h	h	h	a	h	a	a	h	h
ZS11-L_A01_11972288	a	a	a	h	a	h	h	h	h	a	a	a	h	a	h	a	h	h	h	h	a	h	a	h	a	h	a	a	h	a	h	h	h	a	a	h	a	a	h	a	h	h	h	a	h	a	a	h	h
ZS11-L_A01_11299115	a	a	a	h	a	h	h	h	h	a	a	a	h	a	h	a	h	h	h	h	a	h	a	h	a	h	a	a	h	a	h	h	h	a	a	h	a	a	h	a	h	h	h	a	h	a	a	h	h
ZS11-L_A01_11298872	a	a	a	h	a	h	h	h	h	a	a	a	h	a	h	a	h	h	h	h	a	h	a	h	a	h	a	a	h	a	h	h	h	a	a	h	a	a	h	a	h	h	h	a	h	a	a	h	h
ZS11-L_A01_11218384	a	a	a	h	a	h	h	h	h	a	a	a	h	a	h	a	h	h	h	h	a	h	a	h	a	h	a	a	h	a	h	h	h	a	a	h	a	a	h	a	h	h	h	a	h	a	a	h	h
ZS11-L_A01_11218387	a	a	a	h	a	h	h	h	h	a	a	a	h	a	h	a	h	h	h	h	a	h	a	h	a	h	a	a	h	a	h	h	h	a	a	h	a	a	h	a	h	h	h	a	h	a	a	h	h
ZS11-L_A01_11298946	a	a	a	h	a	h	h	h	h	a	a	a	h	a	h	a	h	h	h	h	a	h	a	h	a	h	a	a	h	a	h	h	h	a	a	h	a	a	h	a	h	h	h	a	h	a	a	h	h
ZS11-L_A01_11221916	a	a	a	h	a	h	h	h	h	a	a	a	h	a	h	a	h	h	h	h	a	h	a	h	a	h	a	a	h	a	h	h	h	a	a	h	a	a	h	a	h	h	h	a	h	a	a	h	h
ZS11-L_A01_12266675	a	a	a	h	a	h	h	h	h	a	a	a	h	a	h	a	a	h	h	h	a	h	a	h	a	h	a	a	h	a	h	h	h	a	a	h	a	a	h	a	h	h	h	a	h	a	a	h	h
ZS11-L_A01_12260150	a	a	a	h	a	h	h	h	h	a	a	a	h	a	h	a	a	h	h	h	a	h	a	h	a	h	a	a	h	a	h	h	h	a	a	h	a	a	h	a	h	h	h	a	h	a	a	h	h
ZS11-L_A01_12512493	a	a	a	h	a	h	h	h	h	a	a	a	h	a	h	a	a	h	h	h	a	h	a	h	a	h	a	a	h	a	a	h	h	a	a	h	a	a	h	a	h	h	h	a	h	a	a	h	h
ZS11-L_A01_13107128	a	a	a	h	a	h	h	-	h	a	a	a	h	a	h	a	a	h	h	h	a	h	a	h	a	h	a	a	-	a	a	h	h	a	a	h	a	a	h	a	h	h	h	a	h	a	a	h	h
ZS11-L_A01_13136607	a	a	a	h	a	h	h	h	h	a	a	a	h	a	h	a	a	h	h	h	a	h	a	h	a	h	a	a	h	a	a	h	h	a	a	h	a	a	h	a	h	h	h	a	h	a	a	h	h
ZS11-L_A01_13136512	a	a	a	h	a	h	h	h	h	a	a	a	h	a	h	a	a	h	h	h	a	h	a	h	a	h	a	a	h	a	a	h	h	a	a	h	a	a	h	a	h	h	h	a	h	a	a	h	h
ZS11-L_A01_13148897	a	a	a	h	a	h	h	h	h	a	a	a	h	a	h	a	a	h	h	h	a	h	a	h	a	h	a	a	h	a	a	h	h	a	a	h	a	a	h	a	h	h	h	a	h	a	a	h	h
ZS11-L_A01_13136380	a	a	a	h	a	h	h	h	h	a	a	a	h	a	h	a	a	h	h	h	a	h	a	h	a	h	a	a	h	a	a	h	h	a	a	h	a	a	h	a	h	h	h	a	h	a	a	h	h
ZS11-L_A01_12512385	a	a	a	h	a	h	h	h	h	a	a	a	h	a	h	a	a	h	h	h	a	h	a	h	a	h	a	a	h	a	a	h	h	a	a	h	a	a	h	a	h	h	h	a	h	a	a	h	h
ZS11-L_A01_13153258	a	a	a	h	a	h	h	h	h	a	a	a	h	a	h	a	a	h	h	h	a	h	a	h	a	h	a	a	h	a	a	h	h	a	a	h	a	a	h	a	h	h	h	a	h	a	a	h	-
ZS11-L_A01_13107065	a	a	a	h	a	h	h	h	h	a	a	a	h	a	h	a	a	h	h	h	a	h	a	h	a	h	a	a	h	a	a	h	h	a	a	h	a	a	h	a	h	h	h	a	h	a	a	h	h
ZS11-L_A01_13107033	a	a	a	h	a	h	h	h	h	a	a	a	h	a	h	a	a	h	h	h	a	h	a	h	a	h	a	a	h	a	a	h	h	a	a	h	a	a	h	a	h	h	h	a	h	a	a	h	h
ZS11-L_A01_13106956	a	a	a	h	a	h	h	h	h	a	a	a	h	a	h	a	a	h	h	h	a	h	a	h	a	h	a	a	h	a	a	h	h	a	a	h	a	a	h	a	h	h	h	a	h	a	a	h	h
ZS11-L_A01_13136521	a	a	a	h	a	h	h	h	h	a	a	a	h	a	h	a	a	h	h	h	a	h	a	h	a	h	a	a	h	a	a	h	h	a	a	h	a	a	h	a	h	h	h	a	h	a	a	h	h
ZS11-L_A01_13107029	a	a	a	h	a	h	h	h	h	a	a	a	h	a	h	a	a	h	h	h	a	h	a	h	a	h	a	a	h	a	a	h	h	a	a	h	a	a	h	a	h	h	h	a	h	a	a	h	h
ZS11-L_A01_25766362	a	a	a	h	a	h	h	h	h	a	a	a	h	a	h	a	a	h	h	h	a	h	a	h	a	a	a	a	h	a	a	h	h	a	a	h	a	a	h	a	h	h	h	a	h	a	a	h	h
ZS11-L_A01_25872559	a	a	a	h	a	h	h	h	h	a	a	a	h	a	h	a	a	h	h	h	a	h	a	h	a	a	a	a	h	a	a	h	h	a	a	h	a	a	h	a	h	h	h	a	h	a	a	h	h
ZS11-L_A01_14266563	a	a	a	h	a	h	h	h	h	a	a	a	h	a	h	a	a	h	h	h	a	h	a	h	a	a	a	a	h	a	a	h	h	a	a	h	a	a	h	a	h	h	h	a	h	a	a	h	h
ZS11-L_A01_25766261	a	a	a	h	a	h	h	h	h	a	a	a	h	a	h	a	a	h	h	h	a	h	a	h	a	a	a	a	h	a	a	h	h	a	a	h	a	a	h	a	h	h	h	a	h	a	a	h	h
ZS11-L_A01_25766211	a	a	a	h	a	h	h	h	h	a	a	a	h	a	h	a	a	h	h	h	a	h	a	h	a	a	a	a	h	a	a	h	h	a	a	h	a	a	h	a	h	h	h	a	h	a	a	h	h
ZS11-L_A01_26565157	a	a	a	h	a	h	h	h	h	a	a	a	h	a	h	a	a	h	h	h	a	h	a	h	a	a	a	a	h	a	a	h	h	a	a	h	a	a	h	a	h	h	h	a	h	a	a	h	h
ZS11-L_A01_26565152	a	a	a	h	a	h	h	h	h	a	a	a	h	a	h	a	a	h	h	h	a	h	a	h	a	a	a	a	h	a	a	h	h	a	a	h	a	a	h	a	h	h	h	a	h	a	a	h	h
ZS11-L_A01_25872539	a	a	a	h	a	h	h	h	h	a	a	a	h	a	h	a	a	h	h	h	a	h	a	h	a	a	a	a	h	a	a	h	h	a	a	h	a	a	h	a	h	h	h	a	h	a	a	h	h
ZS11-L_A01_25815376	a	a	a	h	a	h	h	h	h	a	a	a	h	a	h	a	a	h	h	h	a	h	a	h	a	a	a	a	h	a	a	h	h	a	a	h	a	a	h	a	h	h	h	a	h	a	a	h	h
ZS11-L_A01_13889035	a	a	a	h	a	h	h	h	h	a	a	a	h	a	h	a	a	h	h	h	a	h	a	h	a	a	a	a	h	a	a	h	h	a	a	h	a	a	h	a	h	h	h	a	h	a	a	h	h
ZS11-L_A01_23889482	a	a	a	h	a	h	h	h	h	a	a	a	h	a	h	a	a	h	h	h	a	h	a	h	a	a	a	a	h	a	a	h	h	a	a	h	a	a	h	a	h	h	h	a	h	a	a	h	h
ZS11-L_A01_25766328	a	a	a	h	a	h	h	h	h	a	a	a	h	a	h	a	a	h	h	h	a	h	a	h	a	a	a	a	h	a	a	h	h	a	a	h	a	a	h	a	h	h	h	a	h	a	a	h	h
ZS11-L_A01_13879587	a	a	a	h	a	h	h	h	h	a	a	a	h	a	h	a	a	h	h	h	a	h	a	h	a	a	a	a	h	a	a	h	h	a	a	h	a	a	h	a	h	h	h	a	h	a	a	h	-
ZS11-L_A01_26565173	a	a	a	h	a	h	h	h	h	a	a	a	h	a	h	a	a	h	h	h	a	h	a	h	a	a	a	a	h	a	a	h	h	a	a	h	a	a	h	a	h	h	h	a	h	a	a	h	h
ZS11-L_A01_13767822	a	a	a	h	a	h	h	h	h	a	a	a	h	a	h	a	a	h	h	h	a	h	a	h	a	a	a	a	h	a	a	h	h	a	a	h	a	a	h	a	h	h	h	a	h	a	a	h	h
ZS11-L_A01_25362097	a	a	a	h	a	h	h	h	h	a	a	a	h	a	h	a	a	h	h	h	a	h	a	h	a	a	a	a	h	a	a	h	h	a	a	h	a	a	h	a	h	h	h	a	h	a	a	h	h
ZS11-L_A01_26565197	a	a	a	h	a	h	h	h	h	a	a	a	h	a	h	a	a	h	h	h	a	h	a	h	a	a	a	a	h	a	a	h	h	a	a	h	a	a	h	a	h	h	h	a	h	a	a	h	h
ZS11-L_A01_25815418	a	a	a	h	a	h	h	h	h	a	a	a	h	a	h	a	a	h	h	h	a	h	a	h	a	a	a	a	h	a	a	h	h	a	a	h	a	a	h	a	h	h	h	a	h	a	a	h	h
ZS11-L_A01_25815401	a	a	a	h	a	h	h	h	h	a	a	a	h	a	h	a	a	h	h	h	a	h	a	h	a	a	a	a	h	a	a	h	h	a	a	h	a	a	h	a	h	h	h	a	h	a	a	h	h
ZS11-L_A01_25426223	a	a	a	h	a	h	h	h	h	a	a	a	h	a	h	a	a	h	h	h	a	h	a	h	a	a	a	a	h	a	a	h	h	a	a	h	a	a	h	a	h	h	h	a	h	a	a	h	-
ZS11-L_A01_15546178	a	a	a	h	a	h	h	h	h	a	a	a	h	a	h	a	a	h	h	h	a	h	a	h	a	a	a	a	h	a	a	h	h	a	a	h	a	a	h	a	h	h	h	a	h	a	a	h	h
ZS11-L_A01_25220380	a	a	a	h	a	h	h	h	h	a	a	a	h	a	h	a	a	h	h	h	a	h	a	h	a	a	a	a	h	a	a	h	h	a	a	h	a	a	h	a	h	h	h	a	h	a	a	h	h
ZS11-L_A01_25766180	a	a	a	h	a	h	h	h	h	a	a	a	h	a	h	a	a	h	h	h	a	h	a	h	a	a	a	a	h	a	a	h	h	a	a	h	a	a	h	a	h	h	h	a	h	a	a	h	h
ZS11-L_A01_25370220	a	a	a	h	a	h	h	h	h	a	a	a	h	a	h	a	a	h	h	h	a	h	a	h	a	a	a	a	h	a	a	h	h	a	a	h	a	a	h	a	h	h	h	a	h	a	a	h	h
ZS11-L_A01_13888984	a	a	a	h	a	h	h	h	h	a	a	a	h	a	h	a	a	h	h	h	a	h	a	h	a	a	a	a	h	a	a	h	h	a	a	h	a	a	h	a	h	h	h	a	h	a	a	h	h
ZS11-L_A01_25362101	a	a	a	h	a	h	h	h	h	a	a	a	h	a	h	a	a	h	h	h	a	h	a	h	a	a	a	a	h	a	a	h	h	a	a	h	a	a	h	a	h	h	h	a	h	a	a	h	h
ZS11-L_A01_25426231	a	a	a	h	a	h	h	h	h	a	a	a	h	a	h	a	a	h	h	h	a	h	a	h	a	a	a	a	h	a	a	h	h	a	a	h	a	a	h	a	h	h	h	a	h	a	a	h	-
ZS11-L_A01_25766133	a	a	a	h	a	h	h	h	h	a	a	a	h	a	h	a	a	h	h	h	a	h	a	h	a	a	a	a	h	a	a	h	h	a	a	h	a	a	h	a	h	h	h	a	h	a	a	h	h
ZS11-L_A01_25766346	a	a	a	h	a	h	h	h	h	a	a	a	h	a	h	a	a	h	h	h	a	h	a	h	a	a	a	a	h	a	a	h	h	a	a	h	a	a	h	a	h	h	h	a	h	a	a	h	h
ZS11-L_A01_25220363	a	a	a	h	a	h	h	h	h	a	a	a	h	a	h	a	a	h	h	h	a	h	a	h	a	a	a	a	h	a	a	h	h	a	a	h	a	a	h	a	h	h	h	a	h	a	a	h	h
ZS11-L_A01_25766224	a	a	a	h	a	h	h	h	h	a	a	a	h	a	h	a	a	h	h	h	a	h	a	h	a	a	a	a	h	a	a	h	h	a	a	h	a	a	h	a	h	h	h	a	h	a	a	h	h
ZS11-L_A01_25370245	a	a	a	h	a	h	h	h	h	a	a	a	h	a	h	a	a	h	h	h	a	h	a	h	a	a	a	a	h	a	a	h	h	a	a	h	a	a	h	a	h	h	h	a	h	a	a	h	h
ZS11-L_A01_25220343	a	a	a	h	a	h	h	h	h	a	a	a	h	a	h	a	a	h	h	h	a	h	a	h	a	a	a	a	h	a	a	h	h	a	a	h	a	a	h	a	h	h	h	a	h	a	a	h	h
ZS11-L_A01_27748227	a	a	a	h	a	h	h	h	h	a	a	a	h	a	h	a	a	h	h	h	a	h	a	h	a	a	a	a	h	a	a	h	h	a	a	h	a	a	h	a	h	h	h	a	h	a	a	h	h
ZS11-L_A01_27983829	a	a	a	h	a	h	h	h	h	a	a	a	h	a	h	a	a	h	h	h	h	h	a	h	a	a	a	a	h	a	a	h	h	a	a	h	a	a	h	a	h	h	h	a	h	a	a	h	h
ZS11-L_A01_27327106	a	a	a	h	a	h	h	h	h	a	a	a	h	a	h	a	a	h	h	h	h	h	a	h	a	a	a	a	h	a	a	h	h	a	a	h	a	a	h	a	h	h	h	a	h	a	a	h	h
ZS11-L_A01_27984058	a	a	a	h	a	h	h	h	h	a	a	a	h	a	h	a	a	h	h	h	h	h	a	h	a	a	a	a	h	a	a	h	h	a	a	h	a	a	h	a	h	h	h	a	h	a	a	h	h
ZS11-L_A01_27327104	a	a	a	h	a	h	h	h	h	a	a	a	h	a	h	a	a	h	h	h	h	h	a	h	a	a	a	a	h	a	a	h	h	a	a	h	a	a	h	a	h	h	h	a	h	a	a	h	h
ZS11-L_A01_27983831	a	a	a	h	a	h	h	h	h	a	a	a	h	a	h	a	a	h	h	h	h	h	a	h	a	a	a	a	h	a	a	h	h	a	a	h	a	a	h	a	h	h	h	a	h	a	a	h	h
ZS11-L_A01_27983833	a	a	a	h	a	h	h	h	h	a	a	a	h	a	h	a	a	h	h	h	h	h	a	h	a	a	a	a	h	a	a	h	h	a	a	h	a	a	h	a	h	h	h	a	h	a	a	h	h
ZS11-L_A01_27748195	a	a	a	h	a	h	h	h	h	a	a	a	h	a	h	a	a	h	h	h	h	h	a	h	a	a	a	a	h	a	a	h	h	a	a	h	a	a	h	a	h	h	h	a	h	a	a	h	h
ZS11-L_A01_27748150	a	a	a	h	a	h	h	h	h	a	a	a	h	a	h	a	a	h	h	h	h	h	a	h	a	a	a	a	h	a	a	h	h	a	a	h	a	a	h	a	h	h	h	a	h	a	a	h	h
ZS11-L_A01_28580818	a	a	a	h	a	h	h	h	h	a	a	a	h	a	h	a	a	h	h	h	h	h	a	h	a	a	a	a	h	a	a	h	h	a	a	h	a	a	h	a	h	h	h	a	h	h	a	h	h
ZS11-L_A01_30715027	a	a	a	h	a	h	h	h	h	a	a	a	h	a	h	a	h	h	h	h	h	h	h	h	h	a	a	a	h	a	a	h	h	a	a	h	a	h	h	a	h	h	h	a	h	h	a	h	h
ZS11-L_A01_30632179	a	a	a	h	a	h	h	h	h	a	a	a	h	a	h	a	h	h	h	h	h	h	h	h	h	a	a	a	h	a	a	h	h	a	a	h	a	h	h	a	h	h	h	a	h	h	a	h	h
ZS11-L_A01_29910143	a	a	a	h	a	h	h	h	h	a	a	a	h	a	h	a	h	h	h	h	h	h	h	h	h	a	a	a	h	a	a	h	h	a	a	h	a	a	h	a	h	h	h	a	h	h	a	h	h
ZS11-L_A01_29762397	a	a	a	h	a	h	h	h	h	a	a	a	h	a	h	a	h	h	h	h	h	h	h	h	h	a	a	a	h	a	a	h	h	a	a	h	a	a	h	a	h	h	h	a	h	h	a	h	h
ZS11-L_A01_29762406	a	a	a	h	a	h	h	h	h	a	a	a	h	a	h	a	h	h	h	h	h	h	h	h	h	a	a	a	h	a	a	h	h	a	a	h	a	a	h	a	h	h	h	a	h	h	a	h	h
ZS11-L_A01_29762245	a	a	a	h	a	h	h	h	h	a	a	a	h	a	h	a	h	h	h	h	h	h	h	h	h	a	a	a	h	a	a	h	h	a	a	h	a	a	h	a	h	h	h	a	h	h	a	h	h
ZS11-L_A01_29800049	a	a	a	h	a	h	h	h	h	a	a	a	h	a	h	a	h	h	h	h	h	h	h	h	h	a	a	a	h	a	a	h	h	a	a	h	a	a	h	a	h	h	h	a	h	h	a	h	h
ZS11-L_A01_30118160	a	a	a	h	a	h	h	h	h	a	a	a	h	a	h	a	h	h	h	h	h	h	h	h	h	a	a	a	h	a	a	h	h	a	a	h	a	a	h	a	h	h	h	a	h	h	a	h	a
ZS11-L_A01_30118340	a	a	a	h	a	h	h	h	h	a	a	a	h	a	h	a	h	h	h	h	h	h	h	h	h	a	a	a	h	a	a	h	h	a	a	h	a	a	h	a	h	h	h	a	h	h	a	h	a
ZS11-L_A01_30791172	a	a	a	h	a	h	h	h	h	a	a	a	h	a	h	a	h	h	h	h	h	h	h	h	h	a	a	a	h	a	a	h	h	a	a	h	a	h	h	a	h	h	h	a	h	h	a	h	a
ZS11-L_A01_30501685	a	a	a	h	a	h	h	h	h	a	a	a	h	a	h	a	h	h	h	h	h	h	h	h	h	a	a	a	h	a	a	h	h	a	a	h	a	h	h	a	h	h	h	a	h	h	a	h	a
ZS11-L_A01_30501788	a	a	a	h	a	h	h	h	h	a	a	a	h	a	h	a	h	h	h	h	h	h	h	h	h	a	a	a	h	a	a	h	h	a	a	h	a	h	h	a	h	h	h	a	h	h	a	h	a
ZS11-L_A01_30973816	a	a	a	h	a	h	h	h	h	a	a	a	h	a	h	a	h	h	h	h	h	h	h	h	h	a	a	a	h	a	a	h	a	a	a	h	a	h	h	a	h	h	h	a	h	h	a	h	a
ZS11-L_A01_30973758	a	a	a	h	a	h	h	h	h	a	a	a	h	a	h	a	h	h	h	h	h	h	h	h	h	a	a	a	h	a	a	h	a	a	a	h	a	h	h	a	h	h	h	a	h	h	a	h	a
ZS11-L_A01_31211888	a	a	a	h	a	h	h	h	h	a	a	a	h	a	h	a	h	h	h	h	h	h	h	h	h	a	a	a	h	a	a	h	a	a	a	h	a	h	h	a	h	h	h	a	h	h	a	h	a
ZS11-L_A01_31166906	a	a	a	h	a	h	h	h	h	a	a	a	h	a	h	a	h	h	h	h	h	h	h	h	h	a	a	a	h	a	a	h	a	a	a	h	a	h	h	a	h	h	h	a	h	h	a	h	a
ZS11-L_A01_31166932	a	a	a	h	a	h	h	h	h	a	a	a	h	a	h	a	h	h	h	a	h	h	h	h	h	a	a	a	h	a	a	h	a	a	a	h	a	h	h	a	h	h	h	a	h	h	a	h	a
ZS11-L_A01_31813969	a	a	a	h	a	h	h	h	h	a	a	a	h	a	h	a	h	h	h	a	h	h	h	h	h	a	a	a	h	a	h	h	a	a	a	h	a	h	h	a	h	a	h	a	h	h	a	h	a
ZS11-L_A01_31626815	a	a	a	h	a	h	h	h	h	a	a	a	h	a	h	a	h	h	h	a	h	h	h	h	h	a	a	a	h	a	h	h	a	a	a	h	a	h	h	a	h	a	h	a	h	h	a	h	a
ZS11-L_A01_31664020	a	a	a	h	a	h	h	h	h	a	a	a	h	a	h	a	h	h	h	a	h	h	h	h	h	a	a	a	h	a	h	h	a	a	a	h	a	h	h	a	h	a	h	a	h	h	a	h	a
ZS11-L_A01_31626884	a	a	a	h	a	h	h	h	h	a	a	a	h	a	h	a	h	h	h	a	h	h	h	h	h	a	a	a	h	a	h	h	a	a	a	h	a	h	h	a	h	a	h	a	h	h	a	h	a
ZS11-L_A01_31663973	a	a	a	h	a	h	h	h	h	a	a	a	h	a	h	a	h	h	h	a	h	h	h	h	h	a	a	a	h	a	h	h	a	a	a	h	a	h	h	a	h	a	h	a	h	h	a	h	a
ZS11-L_A01_31814087	a	a	a	h	a	h	h	h	h	a	a	a	h	a	h	a	h	h	h	a	h	h	h	h	h	a	a	a	h	a	h	h	a	a	a	h	a	h	h	a	h	a	h	a	h	h	a	h	a
ZS11-L_A02_807404	a	h	h	a	a	h	h	h	a	a	a	a	a	a	h	a	h	a	a	h	a	a	h	a	a	a	h	h	a	a	a	h	-	a	a	a	h	a	h	a	h	h	h	a	a	h	a	h	h
ZS11-L_A02_833941	a	h	h	a	a	h	h	h	a	a	a	a	a	a	h	a	h	a	a	h	a	a	h	a	a	a	h	h	a	a	a	h	h	a	a	a	h	a	h	a	h	h	h	a	a	h	a	h	h
ZS11-L_A02_833971	a	h	h	a	a	h	h	h	a	a	a	a	a	a	h	a	h	a	a	h	a	a	h	a	a	a	h	h	a	a	a	h	h	a	a	a	h	a	h	a	h	h	h	a	a	h	a	h	h
ZS11-L_A02_807505	a	h	h	a	a	h	h	h	a	a	a	a	a	a	h	a	h	a	a	h	a	a	h	a	a	a	h	h	a	a	a	h	-	a	a	a	h	a	h	a	h	h	h	a	a	h	a	h	h
ZS11-L_A02_784158	a	h	h	a	a	h	h	h	a	a	a	a	a	a	h	a	h	a	a	h	a	a	h	a	a	a	h	h	a	a	a	h	-	a	a	h	h	a	h	a	h	h	-	a	a	h	a	h	h
ZS11-L_A02_783958	a	h	h	a	a	h	h	h	a	a	a	a	a	a	h	a	h	a	a	h	a	a	h	a	a	a	h	h	a	a	a	h	-	a	a	h	h	a	h	a	h	h	-	a	a	h	a	h	h
ZS11-L_A02_783923	a	h	h	a	a	h	h	h	a	a	a	a	a	a	h	a	h	a	a	h	a	a	h	a	a	a	h	h	a	a	a	h	-	a	a	h	h	a	h	a	h	h	-	a	a	h	a	h	h
ZS11-L_A02_783938	a	h	h	a	a	h	h	h	a	a	a	a	a	a	h	a	h	a	a	h	a	a	h	a	a	a	h	h	a	a	a	h	-	a	a	h	h	a	h	a	h	h	-	a	a	h	a	h	h
ZS11-L_A02_784178	a	h	h	a	a	h	h	h	a	a	a	a	a	a	h	a	h	a	a	h	a	a	h	a	a	a	h	h	a	a	a	h	-	a	a	h	h	a	h	a	h	h	-	a	a	h	a	h	h
ZS11-L_A02_985314	a	h	h	a	a	h	a	h	a	a	a	a	a	a	h	a	h	a	a	h	a	a	h	a	a	a	h	h	a	a	a	h	-	a	a	h	h	a	h	a	h	h	h	a	a	h	a	h	h
ZS11-L_A02_985310	a	h	h	a	a	h	a	h	a	a	a	a	a	a	h	a	h	a	a	h	a	a	h	a	a	a	h	h	a	a	a	h	-	a	a	h	h	a	h	a	h	h	h	a	a	h	a	h	h
ZS11-L_A02_985284	a	h	h	a	a	h	a	h	a	a	a	a	a	a	h	a	h	a	a	h	a	a	h	a	a	a	h	h	a	a	a	h	-	a	a	h	h	a	h	a	h	h	h	a	a	h	a	h	h
ZS11-L_A02_3065818	a	a	h	a	a	h	a	h	a	a	a	a	a	a	h	a	h	a	a	h	a	a	h	a	a	a	h	h	h	h	a	a	a	a	a	h	h	a	h	a	h	h	a	a	a	h	a	h	h
ZS11-L_A02_2697344	a	a	h	a	a	h	a	h	a	a	a	a	a	a	h	a	h	a	a	h	a	a	h	a	a	a	h	h	h	h	a	a	-	a	a	h	h	a	h	a	h	h	a	a	a	h	a	h	h
ZS11-L_A02_2697156	a	a	h	a	a	h	a	h	a	a	a	a	a	a	h	a	h	a	a	h	a	a	h	a	a	a	h	h	h	h	a	a	-	a	a	h	h	a	h	a	h	h	a	a	a	h	a	h	h
ZS11-L_A02_3023730	a	a	h	a	a	h	a	h	a	a	a	a	a	a	h	a	h	a	a	h	a	a	h	a	a	a	h	h	h	h	a	a	-	a	a	h	h	a	h	a	h	h	a	a	a	h	a	h	h
ZS11-L_A02_2697278	a	a	h	a	a	h	a	h	a	a	a	a	a	a	h	a	h	a	a	h	a	a	h	a	a	a	h	h	h	h	a	a	-	a	a	h	h	a	h	a	h	h	a	a	a	h	a	h	h
ZS11-L_A02_3235180	a	a	h	a	a	h	a	h	a	a	a	a	a	a	h	a	h	a	a	h	a	a	h	a	a	a	h	h	h	h	a	a	-	a	a	h	h	a	h	a	h	h	a	a	a	h	a	h	a
ZS11-L_A02_3235339	a	a	h	a	a	h	a	h	a	a	a	a	a	a	h	a	h	a	a	h	a	a	h	a	a	a	h	h	h	h	a	a	-	a	a	h	h	a	h	a	h	h	a	a	a	h	a	h	a
ZS11-L_A02_3208655	a	a	h	a	a	h	a	h	a	a	a	a	a	a	h	a	h	a	a	h	a	a	h	a	a	a	h	h	h	h	a	a	-	a	a	h	h	a	h	a	h	h	a	a	a	h	a	h	a
ZS11-L_A02_3222828	a	a	h	a	a	h	a	h	a	a	a	a	a	a	h	a	h	a	a	h	a	a	h	a	a	a	h	h	h	h	a	a	a	a	a	h	h	a	h	a	h	h	a	a	a	h	a	h	a
ZS11-L_A02_3481318	a	a	h	a	a	h	a	h	a	a	a	a	a	a	h	a	h	a	a	a	a	a	h	a	a	a	h	h	h	h	a	a	-	a	a	h	h	a	h	a	h	h	a	a	a	h	a	h	a
ZS11-L_A02_3481524	a	a	h	a	a	h	a	h	a	a	a	a	a	a	h	a	h	a	a	a	a	a	h	a	a	a	h	h	h	h	a	a	-	a	a	h	h	a	h	a	h	h	a	a	a	h	a	h	a
ZS11-L_A02_3481239	a	a	h	a	a	h	a	h	a	a	a	a	a	a	h	a	h	a	a	a	a	a	h	a	a	a	h	h	h	h	a	a	-	a	a	h	h	a	h	a	h	h	a	a	a	h	a	h	a
ZS11-L_A02_3481489	a	a	h	a	a	h	a	h	a	a	a	a	a	a	h	a	h	a	a	a	a	a	h	a	a	a	h	h	h	h	a	a	-	a	a	h	h	a	h	a	h	h	a	a	a	h	a	h	a
ZS11-L_A02_3976433	a	a	h	a	a	h	a	h	a	a	a	a	a	a	h	a	h	a	a	a	a	a	h	a	a	a	h	h	h	h	a	a	a	a	a	h	h	a	h	a	h	h	a	a	a	h	a	h	a
ZS11-L_A02_4968153	a	a	h	a	a	h	a	h	a	a	a	a	a	a	h	a	h	a	a	a	a	a	h	a	a	a	h	h	h	h	a	a	a	a	a	h	h	h	h	a	h	h	a	a	a	h	a	a	a
ZS11-L_A02_5079866	a	a	h	a	a	h	a	h	a	a	a	a	a	a	h	a	h	a	a	a	a	a	h	a	a	a	h	h	h	h	a	a	a	a	a	h	h	h	h	a	h	h	a	a	a	h	a	a	a
ZS11-L_A02_5102503	a	a	h	a	a	h	a	h	a	a	a	a	a	a	h	a	h	a	a	a	a	a	h	a	a	a	h	h	h	h	a	a	a	a	a	h	h	h	h	a	h	h	a	a	a	h	a	a	a
ZS11-L_A02_4968230	a	a	h	a	a	h	a	h	a	a	a	a	a	a	h	a	h	a	a	a	a	a	h	a	a	a	h	h	h	h	a	a	a	a	a	h	h	h	h	a	h	h	a	a	a	h	a	a	a
ZS11-L_A02_4968252	a	a	h	a	a	h	a	h	a	a	a	a	a	a	h	a	h	a	a	a	a	a	h	a	a	a	h	h	h	h	a	a	a	a	a	h	h	h	h	a	h	h	a	a	a	h	a	a	a
ZS11-L_A02_4968158	a	a	h	a	a	h	a	h	a	a	a	a	a	a	h	a	h	a	a	a	a	a	h	a	a	a	h	h	h	h	a	a	a	a	a	h	h	h	h	a	h	h	a	a	a	h	a	a	a
ZS11-L_A02_5075912	a	a	h	a	a	h	a	h	a	a	a	a	a	a	h	a	h	a	a	a	a	a	h	a	a	a	h	h	h	h	a	a	a	a	a	h	h	h	h	a	h	h	a	a	a	h	a	a	a
ZS11-L_A02_5079925	a	a	h	a	a	h	a	h	a	a	a	a	a	a	h	a	h	a	a	a	a	a	h	a	a	a	h	h	h	h	a	a	a	a	a	h	h	h	h	a	h	h	a	a	a	h	a	a	a
ZS11-L_A02_5275053	a	a	h	a	a	h	a	h	a	a	a	a	a	a	h	a	h	a	a	a	a	a	h	a	a	a	a	h	h	h	a	a	a	a	a	h	h	h	h	a	h	h	a	a	a	h	a	a	a
ZS11-L_A02_5306546	a	a	h	a	a	h	a	h	a	a	a	a	a	a	h	a	h	a	a	a	a	a	h	a	a	a	a	h	h	h	a	a	a	a	a	h	h	h	h	a	h	h	a	a	a	h	a	a	a
ZS11-L_A02_5280785	a	a	h	a	a	h	a	h	a	a	a	a	a	a	h	a	h	a	a	a	a	a	h	a	a	a	a	h	h	h	a	a	a	a	a	h	h	h	h	a	h	h	a	a	a	h	a	a	a
ZS11-L_A02_5280803	a	a	h	a	a	h	a	h	a	a	a	a	a	a	h	a	h	a	a	a	a	a	h	a	a	a	a	h	h	h	a	a	a	a	a	h	h	h	h	a	h	h	a	a	a	h	a	a	a
ZS11-L_A02_5783836	a	a	h	a	a	h	a	h	a	a	a	a	a	a	h	a	h	a	a	a	a	a	h	a	a	a	a	h	h	h	h	a	a	a	a	h	h	h	h	a	h	h	a	a	a	h	a	a	a
ZS11-L_A02_5880212	a	a	h	a	a	h	a	h	a	a	a	a	a	a	h	a	h	a	a	a	a	a	h	a	a	a	a	h	h	h	h	a	a	a	a	h	h	h	h	a	h	h	a	a	a	h	a	a	a
ZS11-L_A02_5681946	a	a	h	a	a	h	a	h	a	a	a	a	a	a	h	a	h	a	a	a	a	a	h	a	a	a	a	h	h	h	h	a	a	a	a	h	h	h	h	a	h	h	a	a	a	h	a	a	a
ZS11-L_A02_5681739	a	a	h	a	a	h	a	h	a	a	a	a	a	a	h	a	h	a	a	a	a	a	h	a	a	a	a	h	h	h	h	a	a	a	a	h	h	h	h	a	h	h	a	a	a	h	a	a	a
ZS11-L_A02_5880266	a	a	h	a	a	h	a	h	a	a	a	a	a	a	h	a	h	a	a	a	a	a	h	a	a	a	a	h	h	h	h	a	a	a	a	h	h	h	h	a	h	h	a	a	a	h	a	a	a
ZS11-L_A02_5681988	a	a	h	a	a	h	a	h	a	a	a	a	a	a	h	a	h	a	a	a	a	a	h	a	a	a	a	h	h	h	h	a	a	a	a	h	h	h	h	a	h	h	a	a	a	h	a	a	a
ZS11-L_A02_5784084	a	a	h	a	a	h	a	h	a	a	a	a	a	a	h	a	h	a	a	a	a	a	h	a	a	a	a	h	h	h	h	a	a	a	a	h	h	h	h	a	h	h	a	a	a	h	a	a	a
ZS11-L_A02_5842353	a	a	h	a	a	h	a	h	a	a	a	a	a	a	h	a	h	a	a	a	a	a	h	a	a	a	a	h	h	h	h	a	a	a	a	h	h	h	h	a	h	h	a	a	a	h	a	a	a
ZS11-L_A02_5544523	a	a	h	a	a	h	a	h	a	a	a	a	a	a	h	a	h	a	a	a	a	a	h	a	a	a	a	h	h	h	h	a	a	a	a	h	h	h	h	a	h	h	a	a	a	-	a	a	a
ZS11-L_A02_5723253	a	a	h	a	a	h	a	h	a	a	a	a	a	a	h	a	h	a	a	a	a	a	h	a	a	a	a	h	h	h	h	a	a	a	a	h	h	h	h	a	h	h	a	a	a	h	a	a	a
ZS11-L_A02_5784096	a	a	h	a	a	h	a	h	a	a	a	a	a	a	h	a	h	a	a	a	a	a	h	a	a	a	a	h	h	h	h	a	a	a	a	h	h	h	h	a	h	h	a	a	a	h	a	a	a
ZS11-L_A02_5624259	a	a	h	a	a	h	a	h	a	a	a	a	a	a	h	a	h	a	a	a	a	a	h	a	a	a	a	h	h	h	h	a	a	a	a	h	h	h	h	a	h	h	a	a	a	h	a	a	a
ZS11-L_A02_5880265	a	a	h	a	a	h	a	h	a	a	a	a	a	a	h	a	h	a	a	a	a	a	h	a	a	a	a	h	h	h	h	a	a	a	a	h	h	h	h	a	h	h	a	a	a	h	a	a	a
ZS11-L_A02_5783922	a	a	h	a	a	h	a	h	a	a	a	a	a	a	h	a	h	a	a	a	a	a	h	a	a	a	a	h	h	h	h	a	a	a	a	h	h	h	h	a	h	h	a	a	a	h	a	a	a
ZS11-L_A02_5783835	a	a	h	a	a	h	a	h	a	a	a	a	a	a	h	a	h	a	a	a	a	a	h	a	a	a	a	h	h	h	h	a	a	a	a	h	h	h	h	a	h	h	a	a	a	h	a	a	a
ZS11-L_A02_5946531	a	a	h	a	a	h	a	h	a	a	a	a	a	a	h	a	h	a	a	a	a	a	h	a	a	a	a	h	h	h	h	a	a	a	a	h	h	h	h	a	h	h	a	a	a	h	a	a	a
ZS11-L_A02_6148571	a	a	h	a	a	h	a	h	a	a	a	a	a	a	h	a	h	a	a	a	a	a	h	a	a	a	a	h	h	h	h	a	a	a	a	h	h	h	h	a	h	h	a	a	a	h	a	a	a
ZS11-L_A02_6120336	a	a	h	a	a	h	a	h	a	a	a	a	a	a	h	a	h	a	a	a	a	a	h	a	a	a	a	h	h	h	h	a	a	a	a	h	h	h	h	a	h	h	a	a	a	h	a	a	a
ZS11-L_A02_6639974	a	a	h	a	a	h	a	h	a	a	a	a	a	a	h	a	h	a	a	a	a	a	h	a	a	a	a	h	h	h	h	a	a	a	a	h	h	h	h	a	h	h	a	a	a	h	a	a	a
ZS11-L_A02_6757511	a	a	h	a	a	h	a	h	a	a	a	a	a	a	h	a	h	a	a	a	a	a	h	a	a	a	a	h	h	h	h	a	a	a	a	h	h	h	h	a	h	h	a	a	a	h	a	a	a
ZS11-L_A02_6639972	a	a	h	a	a	h	a	h	a	a	a	a	a	a	h	a	h	a	a	a	a	a	h	a	a	a	a	h	h	h	h	a	a	a	a	h	h	h	h	a	h	h	a	a	a	h	a	a	a
ZS11-L_A02_7004901	a	a	h	a	a	h	a	h	a	a	a	a	a	a	h	a	h	a	a	a	a	a	h	a	h	a	a	h	h	h	h	a	a	a	a	h	h	h	h	a	h	h	a	a	a	h	a	a	a
ZS11-L_A02_7778544	a	a	h	a	a	h	a	h	a	a	a	a	a	a	h	a	h	a	a	a	a	a	h	a	h	a	a	h	h	h	h	a	a	a	a	h	h	h	h	a	a	h	a	a	a	h	a	a	a
ZS11-L_A02_9125408	a	a	h	a	a	h	a	h	a	a	a	a	a	a	h	a	h	a	a	a	a	a	h	a	h	a	a	h	h	h	h	a	a	a	a	h	h	h	h	a	a	h	a	a	a	h	a	a	a
ZS11-L_A02_9455183	a	a	h	a	a	h	a	h	a	a	a	a	a	a	h	a	h	a	a	a	a	a	h	a	h	a	a	h	h	h	h	a	a	a	a	h	h	h	h	a	a	h	a	a	a	h	a	a	a
ZS11-L_A02_9003483	a	a	h	a	a	h	a	h	a	a	a	a	a	a	h	a	h	a	a	a	a	a	h	a	h	a	a	h	h	h	h	a	a	a	a	h	h	h	h	a	a	h	a	a	a	h	a	a	a
ZS11-L_A02_9455121	a	a	h	a	a	h	a	h	a	a	a	a	a	a	h	a	h	a	a	a	a	a	h	a	h	a	a	h	h	h	h	a	a	a	a	h	h	h	h	a	a	h	a	a	a	h	a	a	a
ZS11-L_A02_9655572	a	a	h	a	a	h	a	h	a	a	a	a	a	a	h	a	h	a	a	a	a	a	h	a	h	a	a	h	h	h	h	a	a	a	a	h	h	h	h	a	a	h	a	a	a	h	a	a	a
ZS11-L_A02_9655664	a	a	h	a	a	h	a	h	a	a	a	a	a	a	-	a	h	a	a	a	a	a	h	a	h	a	a	h	-	h	h	a	a	a	a	h	h	h	h	a	a	h	a	a	a	h	a	a	a
ZS11-L_A02_9655529	a	a	h	a	a	h	a	h	a	a	a	a	a	a	h	a	h	a	a	a	a	a	h	a	h	a	a	h	h	h	h	a	a	a	a	h	h	h	h	a	a	h	a	a	a	h	a	a	a
ZS11-L_A02_9655533	a	a	h	a	a	h	a	h	a	a	a	a	a	a	h	a	h	a	a	a	a	a	h	a	h	a	a	h	h	h	h	a	a	a	a	h	h	h	h	a	a	h	a	a	a	h	a	a	a
ZS11-L_A02_9655530	a	a	h	a	a	h	a	h	a	a	a	a	a	a	h	a	h	a	a	a	a	a	h	a	h	a	a	h	h	h	h	a	a	a	a	h	h	h	h	a	a	h	a	a	a	h	a	a	a
ZS11-L_A02_9655653	a	a	h	a	a	h	a	h	a	a	a	a	a	a	-	a	h	a	a	a	a	a	h	a	h	a	a	h	-	h	h	a	a	a	a	h	h	h	h	a	a	h	a	a	a	h	a	a	a
ZS11-L_A02_9655579	a	a	h	a	a	h	a	h	a	a	a	a	a	a	h	a	h	a	a	a	a	a	h	a	h	a	a	h	h	h	h	a	a	a	a	h	h	h	h	a	a	h	a	a	a	h	a	a	a
ZS11-L_A02_9655470	a	a	h	a	a	h	a	h	a	a	a	a	a	a	h	a	h	a	a	a	a	a	h	a	h	a	a	h	h	h	h	a	a	a	a	h	h	h	h	a	a	h	a	a	a	h	a	a	a
ZS11-L_A02_9990985	a	a	h	a	a	h	a	h	a	a	a	a	a	a	h	a	h	a	a	a	a	a	h	a	h	a	a	h	h	h	h	a	a	a	a	h	h	h	h	a	a	h	a	a	a	h	a	a	a
ZS11-L_A02_10083761	a	a	h	a	a	h	a	h	a	a	a	a	a	a	h	a	h	a	a	a	a	a	h	a	h	a	a	h	h	h	h	a	a	a	a	h	h	h	h	a	a	h	a	a	a	h	a	a	a
ZS11-L_A02_9990892	a	a	h	a	a	h	a	h	a	a	a	a	a	a	h	a	h	a	a	a	a	a	h	a	h	a	a	h	h	h	h	a	a	a	a	h	h	h	h	a	a	h	a	a	a	h	a	a	a
ZS11-L_A02_10090312	a	a	h	a	a	h	a	h	a	a	a	a	a	a	h	a	h	a	a	a	a	a	h	a	h	a	a	h	h	h	h	a	a	a	a	h	h	h	h	a	a	h	a	a	a	h	a	a	a
ZS11-L_A02_10377692	a	a	h	a	a	h	a	h	a	a	a	a	a	a	h	a	h	a	a	a	a	a	h	a	h	a	a	h	h	h	h	a	a	a	a	h	h	h	h	a	a	h	a	a	a	h	a	a	a
ZS11-L_A02_10090322	a	a	h	a	a	h	a	h	a	a	a	a	a	a	h	a	h	a	a	a	a	a	h	a	h	a	a	h	h	h	h	a	a	a	a	h	h	h	h	a	a	h	a	a	a	h	a	a	a
ZS11-L_A02_10180562	a	a	h	a	a	h	a	h	a	a	a	a	a	a	h	a	h	a	a	a	a	a	h	a	h	a	a	h	h	h	h	a	a	a	a	h	h	h	h	a	a	h	a	a	a	h	a	a	a
ZS11-L_A02_10083713	a	a	h	a	a	h	a	h	a	a	a	a	a	a	h	a	h	a	a	a	a	a	h	a	h	a	a	h	h	h	h	a	a	a	a	h	h	h	h	a	a	h	a	a	a	h	a	a	a
ZS11-L_A02_10179038	a	a	h	a	a	h	a	h	a	a	a	a	a	a	h	a	h	a	a	a	a	a	h	a	h	a	a	h	h	h	h	a	a	a	a	h	h	h	h	a	a	h	a	a	a	h	a	a	a
ZS11-L_A02_10180521	a	a	h	a	a	h	a	h	a	a	a	a	a	a	h	a	h	a	a	a	a	a	h	a	h	a	a	h	h	h	h	a	a	a	a	h	h	h	h	a	a	h	a	a	a	h	a	a	a
ZS11-L_A02_10841748	a	a	h	a	a	h	a	h	a	a	a	a	a	a	h	a	h	a	h	a	a	a	h	a	h	a	a	h	h	h	h	a	a	a	a	h	h	h	h	a	a	h	a	a	a	h	a	a	a
ZS11-L_A02_11056105	a	a	h	a	a	h	a	h	a	a	a	a	a	a	h	a	h	a	h	a	a	a	h	a	h	a	a	h	h	h	h	a	a	a	a	h	h	h	h	a	a	h	a	a	a	h	a	a	a
ZS11-L_A02_11056138	a	a	h	a	a	h	a	h	a	a	a	a	a	a	h	a	h	a	h	a	a	a	h	a	h	a	a	h	h	h	h	a	a	a	a	h	h	h	h	a	a	h	a	a	a	h	a	a	a
ZS11-L_A02_11955645	a	a	h	a	a	h	h	h	a	a	a	a	a	a	h	a	h	a	h	a	a	a	h	a	h	a	a	h	h	h	a	a	a	a	a	h	h	h	h	a	a	h	a	a	a	h	a	a	a
ZS11-L_A02_11911793	a	a	h	a	a	h	h	-	a	a	a	a	a	a	h	a	h	a	h	a	a	a	h	a	h	a	a	h	h	h	a	a	a	a	a	h	h	h	h	a	a	h	a	a	a	h	a	a	a
ZS11-L_A02_11951004	a	a	h	a	a	h	h	h	a	a	a	a	a	a	h	a	h	a	h	a	a	a	h	a	h	a	a	h	h	h	a	a	a	a	a	h	h	h	h	a	a	h	a	a	a	h	a	a	a
ZS11-L_A02_14669309	a	a	h	a	a	h	h	h	a	a	a	a	a	a	h	a	h	a	h	a	a	a	h	a	h	h	a	h	h	h	a	a	a	a	a	h	h	h	h	a	a	h	a	a	a	h	a	a	a
ZS11-L_A02_14419953	a	a	h	a	a	h	h	h	a	a	a	a	a	a	h	a	h	a	h	a	a	a	h	a	h	h	a	h	h	h	a	a	a	a	a	h	h	h	h	a	a	h	a	a	a	h	a	a	a
ZS11-L_A02_14699728	a	a	h	a	a	h	h	a	a	a	a	a	a	a	h	a	h	a	h	a	a	a	h	a	h	h	a	h	h	h	a	a	a	a	a	h	h	h	h	a	a	h	a	a	a	h	a	a	a
ZS11-L_A02_15193914	a	a	h	a	a	h	h	a	a	a	a	a	a	a	h	a	h	a	h	a	a	a	h	a	h	h	a	h	h	h	a	a	a	a	a	h	h	h	h	a	a	h	a	a	a	h	a	a	a
ZS11-L_A02_23656591	a	a	h	a	a	h	h	a	a	a	a	a	a	a	h	a	h	a	h	h	a	a	h	a	h	h	a	h	h	h	a	a	a	a	a	h	h	h	h	a	a	h	a	a	a	h	a	a	a
ZS11-L_A02_26234443	a	a	h	a	a	h	h	a	a	a	a	a	a	a	h	a	h	a	h	h	a	a	h	a	h	h	a	h	h	h	a	a	a	a	a	h	h	h	h	a	a	h	a	a	a	h	a	a	a
ZS11-L_A02_25789502	a	a	h	a	a	h	h	a	a	a	a	a	a	a	h	a	h	a	h	h	a	a	h	a	h	h	a	h	h	h	a	a	a	a	a	h	h	h	h	a	a	h	a	a	a	h	a	a	a
ZS11-L_A02_25884980	a	a	h	a	a	h	h	-	a	a	a	a	a	a	h	a	h	a	h	h	a	a	h	a	h	h	a	h	h	h	a	a	a	a	a	h	h	h	h	a	a	h	a	a	a	h	a	a	a
ZS11-L_A02_25445878	a	a	h	a	a	h	h	-	a	a	a	a	a	a	h	a	h	a	h	h	a	a	h	a	h	h	a	h	h	h	a	a	a	a	a	h	h	h	h	a	a	h	a	a	a	h	a	a	a
ZS11-L_A02_26075334	a	a	h	a	a	h	h	a	a	a	a	a	a	a	h	a	h	a	h	h	a	a	h	a	h	h	a	h	h	h	a	a	a	a	a	h	h	h	h	a	a	h	a	a	a	h	a	a	a
ZS11-L_A02_25789908	a	a	h	a	a	h	h	-	a	a	a	a	a	a	h	a	h	a	h	h	a	a	h	a	h	h	a	h	h	h	a	a	a	a	a	h	h	h	h	a	a	h	a	a	a	h	a	a	a
ZS11-L_A02_26803665	a	a	h	a	a	h	h	-	a	a	a	a	a	a	h	a	h	a	h	h	a	a	h	a	h	h	a	h	h	h	a	a	a	a	a	h	h	h	h	a	a	h	a	a	a	h	a	a	a
ZS11-L_A02_24459151	a	a	h	a	a	h	h	-	a	a	a	a	a	a	h	a	h	a	h	h	a	a	h	a	h	h	a	h	h	h	a	a	a	a	a	h	h	h	h	a	a	h	a	a	a	h	a	a	a
ZS11-L_A02_26707079	a	a	h	a	a	h	h	-	a	a	a	a	a	a	h	a	h	a	h	h	a	a	h	a	h	h	a	h	h	h	a	a	a	a	a	h	h	h	h	a	a	h	a	a	a	h	a	a	a
ZS11-L_A02_25884774	a	a	h	a	a	h	h	-	a	a	a	a	a	a	h	a	h	a	h	h	a	a	h	a	h	h	a	h	h	h	a	a	a	a	a	h	h	h	h	a	a	h	a	a	a	h	a	a	a
ZS11-L_A02_23854516	a	a	h	a	a	h	h	-	a	a	a	a	a	a	h	a	h	a	h	h	a	a	h	a	h	h	a	h	h	h	a	a	a	a	a	h	h	h	h	a	a	h	a	a	a	h	a	a	a
ZS11-L_A02_25884962	a	a	h	a	a	h	h	-	a	a	a	a	a	a	h	a	h	a	h	h	a	a	h	a	h	h	a	h	h	h	a	a	a	a	a	h	h	h	h	a	a	h	a	a	a	h	a	a	a
ZS11-L_A02_24459481	a	a	-	a	a	h	h	-	a	a	a	a	a	a	h	a	h	a	h	h	a	a	h	a	h	h	a	h	h	h	a	a	a	a	a	h	h	h	h	a	a	h	a	a	a	h	a	a	a
ZS11-L_A02_23656050	a	a	h	a	a	h	h	-	a	a	a	a	a	a	h	a	h	a	h	h	a	a	h	a	h	h	a	h	h	h	a	a	a	a	a	h	h	h	h	a	a	h	a	a	a	h	a	a	a
ZS11-L_A02_24459438	a	a	-	a	a	h	h	-	a	a	a	a	a	a	h	a	h	a	h	h	a	a	h	a	h	h	a	h	h	h	a	a	a	a	a	h	h	h	h	a	a	h	a	a	a	h	a	a	a
ZS11-L_A02_26418289	a	a	h	a	a	h	h	-	a	a	a	a	a	a	h	a	h	a	h	h	a	a	h	a	h	h	a	h	h	h	a	a	a	a	a	h	h	h	h	a	a	h	a	a	a	h	a	a	a
ZS11-L_A02_24459338	a	a	h	a	a	h	h	-	a	a	a	a	a	a	h	a	h	a	h	h	a	a	h	a	h	h	a	h	h	h	a	a	a	a	a	h	h	h	h	a	a	h	a	a	a	h	a	a	a
ZS11-L_A02_25963659	a	a	h	a	a	h	h	-	a	a	a	a	a	a	h	a	h	a	h	h	a	a	h	a	h	h	a	h	h	h	a	a	a	a	a	h	h	h	h	a	a	h	a	a	a	h	a	a	a
ZS11-L_A02_26707140	a	a	-	a	a	h	h	-	a	a	a	a	a	a	h	a	h	a	h	h	a	a	h	a	h	h	a	h	h	h	a	a	a	a	a	h	h	h	h	a	a	h	a	a	a	h	a	a	a
ZS11-L_A02_24225455	a	a	h	a	a	h	h	-	a	a	a	a	a	a	h	a	h	a	h	h	a	a	h	a	h	h	a	h	h	h	a	a	a	a	a	h	h	h	h	a	a	h	a	a	a	h	a	a	a
ZS11-L_A02_25963661	a	a	h	a	a	h	h	-	a	a	a	a	a	a	h	a	h	a	h	h	a	a	h	a	h	h	a	h	h	h	a	a	a	a	a	h	h	h	h	a	a	h	a	a	a	h	a	a	a
ZS11-L_A02_25884994	a	a	h	a	a	h	h	-	a	a	a	a	a	a	h	a	h	a	h	h	a	a	h	a	h	h	a	h	h	h	a	a	a	a	a	h	h	h	h	a	a	h	a	a	a	h	a	a	a
ZS11-L_A02_25884761	a	a	h	a	a	h	h	-	a	a	a	a	a	a	h	a	h	a	h	h	a	a	h	a	h	h	a	h	h	h	a	a	a	a	a	h	h	h	h	a	a	h	a	a	a	h	a	a	a
ZS11-L_A02_25211046	a	a	h	a	a	h	h	-	a	a	a	a	a	a	h	a	h	a	h	h	a	a	h	a	h	h	a	h	h	h	a	a	a	a	a	h	h	h	h	a	a	h	a	a	a	h	a	a	a
ZS11-L_A02_24459352	a	a	h	a	a	h	h	-	a	a	a	a	a	a	h	a	h	a	h	h	a	a	h	a	h	h	a	h	h	h	a	a	a	a	a	h	h	h	h	a	a	h	a	a	a	h	a	a	a
ZS11-L_A02_25884779	a	a	h	a	a	h	h	-	a	a	a	a	a	a	h	a	h	a	h	h	a	a	h	a	h	h	a	h	h	h	a	a	a	a	a	h	h	h	h	a	a	h	a	a	a	h	a	a	a
ZS11-L_A02_19634721	a	a	h	a	a	h	h	-	a	a	a	a	a	a	h	a	h	a	h	h	a	a	h	a	h	h	a	h	h	h	a	a	a	a	a	h	h	h	h	a	a	h	a	a	a	h	a	a	a
ZS11-L_A02_26707069	a	a	h	a	a	h	h	-	a	a	a	a	a	a	h	a	h	a	h	h	a	a	h	a	h	h	a	h	h	h	a	a	a	a	a	h	h	h	h	a	a	h	a	a	a	h	a	a	a
ZS11-L_A02_26075184	a	a	h	a	a	h	h	a	a	a	a	a	a	a	h	a	h	a	h	h	a	a	h	a	h	h	a	h	h	h	a	a	a	a	a	h	h	h	h	a	a	h	a	a	a	h	a	a	a
ZS11-L_A02_25445935	a	a	h	a	a	h	h	a	a	a	a	a	a	a	h	a	h	a	h	h	a	a	h	a	h	h	a	h	h	h	a	a	a	a	a	h	h	h	h	a	a	h	a	a	a	h	a	a	a
ZS11-L_A02_25703197	a	a	h	a	a	h	h	-	a	a	a	a	a	a	h	a	h	a	h	h	a	a	h	a	h	h	a	h	h	h	a	a	a	a	a	h	h	h	h	a	a	h	a	a	a	h	a	a	a
ZS11-L_A02_19314817	a	a	h	a	a	h	h	a	a	a	a	a	a	a	h	a	h	a	h	h	a	a	h	a	h	h	a	h	h	h	a	a	a	a	a	h	h	h	h	a	a	h	a	a	a	h	a	a	a
ZS11-L_A02_28328467	a	a	h	a	a	h	h	-	a	a	a	a	a	a	h	a	h	a	h	h	a	a	h	a	h	h	a	h	h	h	a	a	a	a	a	h	h	h	h	a	a	h	a	a	a	h	a	a	a
ZS11-L_A02_27342066	a	a	h	a	a	h	h	-	a	a	a	a	a	a	h	a	h	a	h	h	a	a	h	a	h	h	a	h	h	h	a	a	a	a	a	h	h	h	h	a	a	h	a	a	a	h	a	a	a
ZS11-L_A02_27658806	a	a	h	a	a	h	h	-	a	a	a	a	a	a	h	a	h	a	h	h	a	a	h	a	h	h	a	h	h	h	a	a	a	a	a	h	h	h	h	a	a	h	a	a	a	h	a	a	a
ZS11-L_A02_28206344	a	a	h	a	a	h	h	a	a	a	a	a	a	a	h	a	h	a	h	h	a	a	h	a	h	h	a	h	h	h	a	a	a	a	a	h	h	h	h	a	a	h	a	a	a	h	a	a	a
ZS11-L_A02_27341955	a	a	h	a	a	h	h	a	a	a	a	a	a	a	h	a	h	a	h	h	a	a	h	a	h	h	a	h	h	h	a	a	a	a	a	h	h	h	h	a	a	h	a	a	a	h	a	a	a
ZS11-L_A02_28328764	a	a	h	a	a	h	h	a	a	a	a	a	a	a	h	a	h	a	h	h	a	a	h	a	h	h	a	h	h	h	a	a	a	a	a	h	h	h	h	a	a	h	a	a	a	h	a	a	a
ZS11-L_A02_28328466	a	a	h	a	a	h	h	-	a	a	a	a	a	a	h	a	h	a	h	h	a	a	h	a	h	h	a	h	h	h	a	a	a	a	a	h	h	h	h	a	a	h	a	a	a	h	a	a	a
ZS11-L_A02_27342101	a	a	h	a	a	h	h	a	a	a	a	a	a	a	h	a	h	a	h	h	a	a	h	a	h	h	a	h	h	h	a	a	a	a	a	h	h	h	h	a	a	h	a	a	a	h	a	a	a
ZS11-L_A02_28178639	a	a	h	a	a	h	h	-	a	a	a	a	a	a	h	a	h	a	h	h	a	a	h	a	h	h	a	h	h	h	a	a	a	a	a	h	h	h	h	a	a	h	a	a	a	h	a	a	a
ZS11-L_A02_28328490	a	a	h	a	a	h	h	-	a	a	a	a	a	a	h	a	h	a	h	h	a	a	h	a	h	h	a	h	h	h	a	a	a	a	a	h	h	h	h	a	a	h	a	a	a	h	a	a	a
ZS11-L_A02_28206337	a	a	h	a	a	h	h	a	a	a	a	a	a	a	h	a	h	a	h	h	a	a	h	a	h	h	a	h	h	h	a	a	a	a	a	h	h	h	h	a	a	h	a	a	a	h	a	a	a
ZS11-L_A02_27658867	a	a	h	a	a	h	h	-	a	a	a	a	a	a	h	a	h	a	h	h	a	a	h	a	h	h	a	h	h	h	a	a	a	a	a	h	h	h	h	a	a	h	a	a	a	h	a	a	a
ZS11-L_A02_28328468	a	a	h	a	a	h	h	-	a	a	a	a	a	a	h	a	h	a	h	h	a	a	h	a	h	h	a	h	h	h	a	a	a	a	a	h	h	h	h	a	a	h	a	a	a	h	a	a	a
ZS11-L_A02_28328692	a	a	h	a	a	h	h	a	a	a	a	a	a	a	h	a	h	a	h	h	a	a	h	a	h	h	a	h	h	h	a	a	a	a	a	h	h	h	h	a	a	h	a	a	a	h	a	a	a
ZS11-L_A02_27394423	a	a	h	a	a	h	h	-	a	a	a	a	a	a	h	a	h	a	h	h	a	a	h	a	h	h	a	h	h	h	a	a	a	a	a	h	h	h	h	a	a	h	a	a	a	h	a	a	a
ZS11-L_A02_28185479	a	a	h	a	a	h	h	a	a	a	a	a	a	a	h	a	h	a	h	h	a	a	h	a	h	h	a	h	h	h	a	a	a	a	a	h	h	h	h	a	a	h	a	a	a	h	a	a	a
ZS11-L_A02_28206345	a	a	h	a	a	h	h	a	a	a	a	a	a	a	h	a	h	a	h	h	a	a	h	a	h	h	a	h	h	h	a	a	a	a	a	h	h	h	h	a	a	h	a	a	a	h	a	a	a
ZS11-L_A02_28328769	a	a	h	a	a	h	h	a	a	a	a	a	a	a	h	a	h	a	h	h	a	a	h	a	h	h	a	h	h	h	a	a	a	a	a	h	h	h	h	a	a	h	a	a	a	h	a	a	a
ZS11-L_A02_28328676	a	a	h	a	a	h	h	a	a	a	a	a	a	a	h	a	h	a	h	h	a	a	h	a	h	h	a	h	h	h	a	a	a	a	a	h	h	h	h	a	a	h	a	a	a	h	a	a	a
ZS11-L_A02_29370249	a	a	h	a	a	h	h	-	a	a	a	a	a	a	h	a	h	a	h	h	a	a	h	a	h	h	a	h	h	h	a	a	a	a	a	h	h	h	h	a	a	h	a	a	a	h	a	a	a
ZS11-L_A02_31916242	a	a	h	a	a	h	h	a	a	a	a	a	a	h	h	h	h	a	h	h	h	a	h	a	h	h	a	h	h	a	a	a	a	a	a	h	h	h	h	a	a	h	a	a	a	h	a	a	a
ZS11-L_A02_31827626	a	a	h	a	a	h	h	a	a	a	a	a	a	h	h	h	h	a	h	h	h	a	h	a	h	h	a	h	h	a	a	a	a	a	a	h	h	h	h	a	a	h	a	a	a	h	a	a	a
ZS11-L_A02_32144602	h	a	h	a	a	a	a	a	a	a	a	a	a	h	h	h	h	a	h	h	h	h	h	a	h	h	a	h	h	a	a	a	a	a	a	a	h	h	h	a	a	h	a	a	a	h	a	a	a
ZS11-L_A02_33311056	h	a	a	a	a	a	a	a	h	a	a	a	a	h	h	h	h	a	h	h	h	h	h	a	a	h	a	h	h	a	h	a	a	a	a	a	h	h	h	a	a	h	a	a	a	h	a	a	a
ZS11-L_A02_34202649	h	a	a	a	a	a	a	a	h	a	a	a	a	h	h	h	h	a	h	h	h	h	h	a	a	h	a	h	h	a	h	a	a	a	a	a	h	h	h	a	a	h	a	a	a	h	a	a	a
ZS11-L_A02_32953062	h	a	a	a	a	a	a	a	h	a	a	a	a	h	h	h	h	a	h	h	h	h	h	a	a	h	a	h	h	a	h	a	a	a	a	a	h	h	h	a	a	h	a	a	a	h	a	a	a
ZS11-L_A02_34209115	h	a	a	a	a	a	a	a	h	a	a	a	a	h	h	h	h	a	h	h	h	h	h	a	a	h	a	h	h	a	h	a	a	a	a	a	h	h	h	a	a	h	a	a	a	h	a	a	a
ZS11-L_A02_34209107	h	a	a	a	a	a	a	a	h	a	a	a	a	h	h	h	h	a	h	h	h	h	h	a	a	h	a	h	h	a	h	a	a	a	a	a	h	h	h	a	a	h	a	a	a	h	a	a	a
ZS11-L_A02_33130252	h	a	a	a	a	a	a	a	h	a	a	a	a	h	h	h	h	a	h	h	h	h	h	a	a	h	a	h	h	a	h	a	a	a	a	a	h	h	h	a	a	h	a	a	a	h	a	a	a
ZS11-L_A02_32953092	h	a	a	a	a	a	a	a	h	a	a	a	a	h	h	h	h	a	h	h	h	h	h	a	a	h	a	h	h	a	h	a	a	a	a	a	h	h	h	a	a	h	a	a	a	h	a	a	a
ZS11-L_A02_34209118	h	a	a	a	a	a	a	a	h	a	a	a	a	h	h	h	h	a	h	h	h	h	h	a	a	h	a	h	h	a	h	a	a	a	a	a	h	h	h	a	a	h	a	a	a	h	a	a	a
ZS11-L_A02_32952997	h	a	a	a	a	a	a	a	h	a	a	a	a	h	h	h	h	a	h	h	h	h	h	a	a	h	a	h	h	a	h	a	a	a	a	a	h	h	h	a	a	h	a	a	a	h	a	a	a
ZS11-L_A02_33910753	h	a	a	a	a	a	a	a	h	a	a	a	a	h	h	h	h	a	h	h	h	h	h	a	a	h	a	h	h	a	h	a	a	a	a	a	h	h	h	a	a	h	a	a	a	h	a	a	a
ZS11-L_A02_33130251	h	a	a	a	a	a	a	a	h	a	a	a	a	h	h	h	h	a	h	h	h	h	h	a	a	h	a	h	h	a	h	a	a	a	a	a	h	h	h	a	a	h	a	a	a	h	a	a	a
ZS11-L_A02_33617207	h	a	a	a	a	a	a	a	h	a	a	a	a	h	h	h	h	a	h	h	h	h	h	a	a	h	a	h	h	a	h	a	a	a	a	a	h	h	h	a	a	h	a	a	a	h	a	a	a
ZS11-L_A02_33650946	h	a	a	a	a	a	a	a	h	a	a	a	a	h	h	h	h	a	h	h	h	h	h	a	a	h	a	h	h	a	h	a	a	a	a	a	h	h	h	a	a	h	a	a	a	h	a	a	a
ZS11-L_A02_34891657	h	a	a	a	a	a	a	a	h	a	a	h	a	h	h	h	h	a	h	h	h	h	h	a	a	h	a	h	h	a	h	a	a	a	a	a	h	h	h	a	a	h	a	a	a	h	a	a	a
ZS11-L_A02_34891693	h	a	a	a	a	a	a	a	h	a	a	h	a	h	h	h	h	a	h	h	h	h	h	a	a	h	a	h	h	a	h	a	a	a	a	a	h	h	h	a	a	h	a	a	a	h	a	a	a
ZS11-L_A02_34891660	h	a	a	a	a	a	a	a	h	a	a	h	a	h	h	h	h	a	h	h	h	h	h	a	a	h	a	h	h	a	h	a	a	a	a	a	h	h	h	a	a	h	a	a	a	h	a	a	a
ZS11-L_A02_34891669	h	a	a	a	a	a	a	a	h	a	a	h	a	h	h	h	h	a	h	h	h	h	h	a	a	h	a	h	h	a	h	a	a	a	a	a	h	h	h	a	a	h	a	a	a	h	a	a	a
ZS11-L_A02_35123725	h	a	a	a	a	a	a	a	h	a	a	h	a	h	h	h	h	a	h	h	h	h	h	a	a	h	a	h	h	a	h	a	a	a	a	a	h	h	h	a	a	h	a	a	a	h	a	a	a
ZS11-L_A02_35118290	h	a	a	a	a	a	a	a	h	a	a	h	a	h	h	h	h	a	h	h	h	h	h	a	a	h	a	h	h	a	h	a	a	a	a	a	h	h	h	a	a	h	a	a	a	h	a	a	a
ZS11-L_A02_35357224	h	a	a	a	a	a	a	a	h	a	a	h	a	h	h	h	h	a	h	h	h	h	h	a	a	h	a	h	h	a	h	a	a	a	a	a	h	h	h	a	a	h	a	a	a	h	a	a	a
ZS11-L_A02_35355398	h	a	a	a	a	a	a	a	h	a	a	h	a	h	h	h	h	a	h	h	h	h	h	a	a	h	a	h	h	a	h	a	a	a	a	a	h	h	h	a	a	h	a	a	a	h	a	a	a
ZS11-L_A02_35357282	h	a	a	a	a	a	a	a	h	a	a	h	a	h	h	h	h	a	h	h	h	h	h	a	a	h	a	h	h	a	h	a	a	a	a	a	h	h	h	a	a	h	a	a	a	h	a	a	a
ZS11-L_A02_35357265	h	a	a	a	a	a	a	a	h	a	a	h	a	h	h	h	h	a	h	h	h	h	h	a	a	h	a	h	h	a	h	a	a	a	a	a	h	h	h	a	a	h	a	a	a	h	a	a	a
ZS11-L_A02_35344367	h	a	a	a	a	a	a	a	h	a	a	h	a	h	h	h	h	a	h	h	h	h	h	a	a	h	a	h	h	a	h	a	a	a	a	a	h	h	h	a	a	h	a	a	a	h	a	a	a
ZS11-L_A02_35357294	h	a	a	a	a	a	a	a	h	a	a	h	a	h	h	h	h	a	h	h	h	h	h	a	a	h	a	h	h	a	h	a	a	a	a	a	h	h	h	a	a	h	a	a	a	h	a	a	a
ZS11-L_A02_35355404	h	a	a	a	a	a	a	a	h	a	a	h	a	h	h	h	h	a	h	h	h	h	h	a	a	h	a	h	h	a	h	a	a	a	a	a	h	h	h	a	a	h	a	a	a	h	a	a	a
ZS11-L_A02_35885070	h	h	a	a	a	a	a	a	h	a	a	h	a	h	h	h	h	a	h	h	h	h	h	a	a	h	a	h	h	a	h	a	a	a	a	a	h	h	h	a	a	h	a	a	a	h	a	a	a
ZS11-L_A02_35885071	h	h	a	a	a	a	a	a	h	a	a	h	a	h	h	h	h	a	h	h	h	h	h	a	a	h	a	h	h	a	h	a	a	a	a	a	h	h	h	a	a	h	a	a	a	h	a	a	a
ZS11-L_A02_35900441	h	h	a	a	a	a	a	a	h	a	a	h	a	h	h	h	h	a	h	h	h	h	h	a	a	h	a	h	h	a	h	a	a	a	a	a	h	h	h	a	a	h	a	a	a	h	a	a	a
ZS11-L_A02_35900434	h	h	a	a	a	a	a	a	h	a	a	h	a	h	h	h	h	a	h	h	h	h	h	a	a	h	a	h	h	a	h	a	a	a	a	a	h	h	h	a	a	h	a	a	a	h	a	a	a
ZS11-L_A02_35900435	h	h	a	a	a	a	a	a	h	a	a	h	a	h	h	h	h	a	h	h	h	h	h	a	a	h	a	h	h	a	h	a	a	a	a	a	h	h	h	a	a	h	a	a	a	h	a	a	a
ZS11-L_A02_35885055	h	h	a	a	a	a	a	a	h	a	a	h	a	h	h	h	h	a	h	h	h	h	h	a	a	h	a	h	h	a	h	a	a	a	a	a	h	h	h	a	a	h	a	a	a	h	a	a	a
ZS11-L_A02_35885077	h	h	a	a	a	a	a	a	h	a	a	h	a	h	h	h	h	a	h	h	h	h	h	a	a	h	a	h	h	a	h	a	a	a	a	a	h	h	h	a	a	h	a	a	a	h	a	a	a
ZS11-L_A02_35909966	h	h	a	a	a	a	a	a	h	a	a	h	a	h	h	h	h	a	h	h	h	h	h	a	a	h	a	h	h	a	h	a	a	a	a	a	h	h	h	a	a	h	a	a	a	h	a	a	a
ZS11-L_A03_17680	a	h	h	a	h	h	h	h	a	a	a	a	a	a	a	a	h	a	a	a	a	h	h	h	h	h	a	h	h	a	a	h	a	h	a	h	h	h	h	h	h	a	a	h	h	a	h	a	h
ZS11-L_A03_17635	a	h	h	a	h	h	h	h	a	a	a	a	a	a	a	a	h	a	a	a	a	h	h	h	h	h	a	h	h	a	a	h	a	h	a	h	h	h	h	h	h	a	a	h	h	a	h	a	h
ZS11-L_A03_289635	a	h	h	a	h	h	h	h	a	a	a	a	a	a	a	a	h	a	a	a	a	h	h	h	h	h	a	h	h	a	a	h	a	h	a	h	h	h	h	h	h	a	a	h	h	a	h	a	h
ZS11-L_A03_723673	a	h	h	a	h	h	h	h	a	a	a	a	a	a	a	a	h	a	a	a	a	h	h	h	h	h	a	h	h	a	a	h	a	h	a	h	h	h	h	h	h	a	a	h	h	a	h	a	h
ZS11-L_A03_4378	a	h	h	a	h	h	h	h	a	a	a	a	a	a	a	a	h	a	a	a	a	h	h	h	h	h	a	h	h	a	a	h	-	h	a	h	h	h	h	h	h	a	a	h	h	a	h	a	h
ZS11-L_A03_723677	a	h	h	a	h	h	h	h	a	a	a	a	a	a	a	a	h	a	a	a	a	h	h	h	h	h	a	h	h	a	a	h	a	h	a	h	h	h	h	h	h	a	a	h	h	a	h	a	h
ZS11-L_A03_64819	a	h	h	a	h	h	h	h	a	a	a	a	a	a	a	a	h	a	a	a	a	h	h	h	h	h	a	h	h	a	a	h	a	h	a	h	h	h	h	h	h	a	a	h	h	a	h	a	h
ZS11-L_A03_322573	a	h	h	a	h	h	h	h	a	a	a	a	a	a	a	a	h	a	a	a	a	h	h	h	h	h	a	h	h	a	a	h	a	h	a	h	h	h	h	h	h	a	a	h	h	a	h	a	h
ZS11-L_A03_322489	a	h	h	a	h	h	h	h	a	a	a	a	a	a	a	a	h	a	a	a	a	h	h	h	h	h	a	h	h	a	a	h	a	h	a	h	h	h	h	h	h	a	a	h	h	a	h	a	h
ZS11-L_A03_64828	a	h	h	a	h	h	h	h	a	a	a	a	a	a	a	a	h	a	a	a	a	h	h	h	h	h	a	h	h	a	a	h	a	h	a	h	h	h	h	h	h	a	a	h	h	a	h	a	h
ZS11-L_A03_723525	a	h	h	a	h	h	h	h	a	a	a	a	a	a	a	a	h	a	a	a	a	h	h	h	h	h	a	h	h	a	a	h	a	h	a	h	h	h	h	h	h	a	a	h	h	a	h	a	h
ZS11-L_A03_1007456	a	h	h	a	h	h	h	h	a	a	a	a	a	a	a	a	h	a	a	a	a	h	h	h	h	h	a	h	h	a	a	h	a	h	a	h	h	h	h	h	h	a	a	h	h	a	h	a	h
ZS11-L_A03_774930	a	h	h	a	h	h	h	h	a	a	a	a	a	a	a	a	h	a	a	a	a	h	h	h	h	h	a	h	h	a	a	h	a	h	a	h	h	h	h	h	h	a	a	h	h	a	h	a	h
ZS11-L_A03_764686	a	h	h	a	h	h	h	h	a	a	a	a	a	a	a	a	h	a	a	a	a	h	h	h	h	h	a	h	h	a	a	h	-	h	a	h	h	h	h	h	h	a	a	h	h	a	h	a	h
ZS11-L_A03_1075547	a	h	h	a	h	h	h	h	a	a	a	a	a	a	a	a	h	a	a	a	a	h	h	h	h	h	a	h	h	a	a	h	-	h	a	h	h	h	h	h	h	a	a	h	h	a	h	a	h
ZS11-L_A03_896613	a	h	h	a	h	h	h	h	a	a	a	a	a	a	a	a	h	a	a	a	a	h	h	h	h	h	a	h	h	a	a	h	-	h	a	h	h	h	h	h	h	a	a	h	h	a	h	a	h
ZS11-L_A03_896667	a	h	h	a	h	h	h	h	a	a	a	a	a	a	a	a	h	a	a	a	a	h	h	h	h	h	a	h	h	a	a	h	-	h	a	h	h	h	h	h	h	a	a	h	h	a	h	a	h
ZS11-L_A03_1007397	a	h	h	a	h	h	h	h	a	a	a	a	a	a	a	a	h	a	a	a	a	h	h	h	h	h	a	h	h	a	a	h	a	h	a	h	h	h	h	h	h	a	a	h	h	a	h	a	h
ZS11-L_A03_896649	a	h	h	a	h	h	h	h	a	a	a	a	a	a	a	a	h	a	a	a	a	h	h	h	h	h	a	h	h	a	a	h	-	h	a	h	h	h	h	h	h	a	a	h	h	a	h	a	h
ZS11-L_A03_774870	a	h	h	a	h	h	h	h	a	a	a	a	a	a	a	a	h	a	a	a	a	h	h	h	h	h	a	h	h	a	a	h	-	h	a	h	h	h	h	h	h	a	a	h	h	a	h	a	h
ZS11-L_A03_1007400	a	h	h	a	h	h	h	h	a	a	a	a	a	a	a	a	h	a	a	a	a	h	h	h	h	h	a	h	h	a	a	h	a	h	a	h	h	h	h	h	h	a	a	h	h	a	h	a	h
ZS11-L_A03_1489144	a	h	h	a	h	h	h	h	h	a	a	a	a	a	a	a	h	a	a	a	a	h	h	h	h	h	a	h	h	a	a	h	a	h	a	h	h	h	h	h	h	a	a	h	h	a	h	a	h
ZS11-L_A03_1600665	a	h	h	a	h	h	h	h	h	a	a	a	a	a	a	a	h	a	a	a	a	h	h	-	h	h	a	h	h	a	a	h	-	h	a	h	h	h	h	h	h	a	a	h	h	a	h	a	h
ZS11-L_A03_1755437	a	h	h	a	h	h	h	h	h	a	a	a	a	a	a	a	h	a	a	a	a	h	h	h	h	h	a	h	h	a	h	h	-	h	a	h	h	h	h	h	h	a	a	h	h	a	h	a	h
ZS11-L_A03_1755517	a	h	h	a	h	h	h	h	h	a	a	a	a	a	a	a	h	a	a	a	a	h	h	h	h	h	a	h	h	a	h	h	-	h	a	h	h	h	h	h	h	a	a	h	h	a	h	a	h
ZS11-L_A03_2183200	a	h	h	a	h	h	h	h	h	a	a	a	a	a	a	a	h	a	a	a	a	h	h	h	h	h	a	h	h	a	h	h	a	h	a	h	h	h	h	h	h	a	a	h	h	a	h	a	h
ZS11-L_A03_2183230	a	h	h	a	h	h	h	h	h	a	a	a	a	a	a	a	h	a	a	a	a	h	h	h	h	h	a	h	h	a	h	h	a	h	a	h	h	h	h	h	h	a	a	h	h	a	h	a	h
ZS11-L_A03_2183134	a	h	h	a	h	h	h	h	h	a	a	a	a	a	a	a	h	a	a	a	a	a	h	h	h	h	a	h	h	a	h	h	-	h	a	h	h	h	h	h	h	a	a	h	h	a	h	a	h
ZS11-L_A03_2183100	a	h	h	a	h	h	h	h	h	a	a	a	a	a	a	a	h	a	a	a	a	a	h	h	h	h	a	h	h	a	h	h	-	h	a	h	h	h	h	h	h	a	a	h	h	a	h	a	h
ZS11-L_A03_2183131	a	h	h	a	h	h	h	h	h	a	a	a	a	a	a	a	h	a	a	a	a	a	h	h	h	h	a	h	h	a	h	h	-	h	a	h	h	h	h	h	h	a	a	h	h	a	h	a	h
ZS11-L_A03_3129414	a	a	h	a	h	h	h	h	h	a	a	a	a	a	a	h	h	a	a	h	a	a	h	a	a	h	a	h	h	a	h	a	a	a	a	a	a	h	h	h	h	h	a	h	a	a	h	a	h
ZS11-L_A03_3129661	a	a	h	a	h	h	h	h	h	a	a	a	a	a	a	h	h	a	a	h	a	a	h	a	a	h	a	h	h	a	h	a	a	a	a	a	a	h	h	h	h	h	a	h	a	a	h	a	h
ZS11-L_A03_3129662	a	a	h	a	h	h	h	h	h	a	a	a	a	a	a	h	h	a	a	h	a	a	h	a	a	h	a	h	h	a	h	a	a	a	a	a	a	h	h	h	h	h	a	h	a	a	h	a	h
ZS11-L_A03_3490990	a	a	h	a	h	h	h	h	h	h	a	a	a	a	a	h	h	a	a	h	a	a	h	a	a	h	a	h	h	a	h	a	a	a	h	a	a	h	h	h	a	h	a	a	a	a	h	a	h
ZS11-L_A03_3896878	a	a	h	a	h	h	h	h	h	h	a	a	a	a	a	h	h	a	a	h	a	a	h	a	a	h	a	h	h	a	h	a	a	a	h	a	a	h	a	h	a	h	h	a	a	a	h	a	h
ZS11-L_A03_3913909	a	a	h	a	h	h	h	h	h	h	a	a	a	a	a	h	h	a	a	h	a	a	h	a	a	h	a	h	h	a	h	a	a	a	h	a	a	h	a	h	a	h	h	a	a	a	h	a	h
ZS11-L_A03_4958333	a	a	h	a	h	a	h	h	h	h	a	h	a	a	a	h	h	a	a	h	a	a	h	a	a	h	a	h	h	a	h	a	a	a	h	a	a	h	a	h	a	a	h	a	a	a	h	a	h
ZS11-L_A03_4791681	a	a	h	a	h	a	h	h	h	h	a	h	a	a	a	h	h	a	a	h	a	a	h	a	a	h	a	h	h	a	h	a	a	a	h	a	a	h	a	h	a	a	h	a	a	a	h	a	h
ZS11-L_A03_4572056	a	a	h	a	h	a	h	h	h	h	a	h	a	a	a	h	h	a	a	h	a	a	h	a	a	h	a	h	h	a	h	a	a	a	h	a	a	h	a	h	a	a	h	a	a	a	h	a	h
ZS11-L_A03_4793401	a	a	h	a	h	a	h	h	h	h	a	h	a	a	a	h	h	a	a	h	a	a	h	a	a	h	a	h	h	a	h	a	a	a	h	a	a	h	a	h	a	a	h	a	a	a	h	a	h
ZS11-L_A03_4793498	a	a	h	a	h	a	h	h	h	h	a	h	a	a	a	h	h	a	a	h	a	a	h	a	a	h	a	h	h	a	h	a	a	a	h	a	a	h	a	h	a	a	h	a	a	a	h	a	h
ZS11-L_A03_4572054	a	a	h	a	h	a	h	h	h	h	a	h	a	a	a	h	h	a	a	h	a	a	h	a	a	h	a	h	h	a	h	a	a	a	h	a	a	h	a	h	a	a	h	a	a	a	h	a	h
ZS11-L_A03_4646796	a	a	h	a	h	a	h	h	h	h	a	h	a	a	a	h	h	a	a	h	a	a	h	a	a	h	a	h	h	a	h	a	a	a	h	a	a	h	a	h	a	a	h	a	a	a	h	a	h
ZS11-L_A03_4793447	a	a	h	a	h	a	h	h	h	h	a	h	a	a	a	h	h	a	a	h	a	a	h	a	a	h	a	h	h	a	h	a	a	a	h	a	a	h	a	h	a	a	h	a	a	a	h	a	h
ZS11-L_A03_5228106	a	a	a	a	h	a	h	h	h	h	a	h	a	a	a	h	h	a	a	h	a	a	h	a	a	h	a	h	h	a	h	a	a	a	h	a	a	h	a	h	a	a	h	a	a	a	h	a	h
ZS11-L_A03_5228040	a	a	a	a	h	a	h	h	h	h	a	h	a	a	a	h	h	a	a	h	a	a	h	a	a	h	a	h	h	a	h	a	a	a	h	a	a	h	a	h	a	a	h	a	a	a	h	a	h
ZS11-L_A03_5228115	a	a	a	a	h	a	h	h	h	h	a	h	a	a	a	h	h	a	a	h	a	a	h	a	a	h	a	h	h	a	h	a	a	a	h	a	a	h	a	h	a	a	h	a	a	a	h	a	h
ZS11-L_A03_5218808	a	a	a	a	h	a	h	h	h	h	a	h	a	a	a	h	h	a	a	h	a	a	h	a	a	h	a	h	h	a	h	a	a	a	h	a	a	h	a	h	a	a	h	a	a	a	h	a	h
ZS11-L_A03_5228031	a	a	a	a	h	a	h	h	h	h	a	h	a	a	a	h	h	a	a	h	a	a	h	a	a	h	a	h	h	a	h	a	a	a	h	a	a	h	a	h	a	a	h	a	a	a	h	a	h
ZS11-L_A03_5228130	a	a	a	a	h	a	h	h	h	h	a	h	a	a	a	h	h	a	a	h	a	a	h	a	a	h	a	h	h	a	h	a	a	a	h	a	a	h	a	h	a	a	h	a	a	a	h	a	h
ZS11-L_A03_5260047	a	a	a	a	h	a	h	h	h	h	a	h	a	a	a	h	h	a	a	h	a	a	h	a	a	h	a	h	h	a	h	a	a	a	h	a	a	h	a	h	a	a	h	a	a	a	h	a	h
ZS11-L_A03_5260009	a	a	a	a	h	a	h	h	h	h	a	h	a	a	a	h	h	a	a	h	a	a	h	a	a	h	a	h	h	a	h	a	a	a	h	a	a	h	a	h	a	a	h	a	a	a	h	a	h
ZS11-L_A03_5259865	a	a	a	a	h	a	h	h	h	h	a	h	a	a	a	h	h	a	a	h	a	a	h	a	a	h	a	h	h	a	h	a	a	a	h	a	a	h	a	h	a	a	h	a	a	a	h	a	h
ZS11-L_A03_5461261	a	a	a	a	h	a	h	h	h	h	a	h	a	a	a	h	h	a	h	h	a	a	h	a	a	h	a	h	a	a	h	a	a	a	h	a	a	h	a	h	a	a	h	a	a	a	h	a	h
ZS11-L_A03_5826465	a	a	a	a	h	a	h	h	h	h	a	h	a	a	a	h	h	a	h	h	a	a	h	a	a	h	a	h	a	a	h	a	a	a	h	a	a	h	a	h	a	a	h	a	a	a	h	a	h
ZS11-L_A03_5867740	a	a	a	a	h	a	h	h	h	h	a	h	a	a	a	h	h	a	h	h	a	a	h	a	a	h	a	h	a	a	h	a	a	a	h	a	a	h	a	h	a	a	h	a	a	a	h	a	h
ZS11-L_A03_5463857	a	a	a	a	h	a	h	h	h	h	a	h	a	a	a	h	h	a	h	h	a	a	h	a	a	h	a	h	a	a	h	a	a	a	h	a	a	h	a	h	a	a	h	a	a	a	h	a	h
ZS11-L_A03_5867699	a	a	a	a	h	a	h	h	h	h	a	h	a	a	a	h	h	a	h	h	a	a	h	a	a	h	a	h	a	a	h	a	a	a	h	a	a	h	a	h	a	a	h	a	a	a	h	a	h
ZS11-L_A03_5603030	a	a	a	a	h	a	h	h	h	h	a	h	a	a	a	h	h	a	h	h	a	a	h	a	a	h	a	h	a	a	h	a	a	a	h	a	a	h	a	h	a	a	h	a	a	a	h	a	h
ZS11-L_A03_5826438	a	a	a	a	h	a	h	h	h	h	a	h	a	a	a	h	h	a	h	h	a	a	h	a	a	h	a	h	a	a	h	a	a	a	h	a	a	h	a	h	a	a	h	a	a	a	h	a	h
ZS11-L_A03_5826441	a	a	a	a	h	a	h	h	h	h	a	h	a	a	a	h	h	a	h	h	a	a	h	a	a	h	a	h	a	a	h	a	a	a	h	a	a	h	a	h	a	a	h	a	a	a	h	a	h
ZS11-L_A03_5867505	a	a	a	a	h	a	h	h	h	h	a	h	a	a	a	h	h	a	h	h	a	a	h	a	a	h	a	h	a	a	h	a	a	a	h	a	a	h	a	h	a	a	h	a	a	a	h	a	h
ZS11-L_A03_5867731	a	a	a	a	h	a	h	h	h	h	a	h	a	a	a	h	h	a	h	h	a	a	h	a	a	h	a	h	a	a	h	a	a	a	h	a	a	h	a	h	a	a	h	a	a	a	h	a	h
ZS11-L_A03_5867413	a	a	a	a	h	a	h	h	h	h	a	h	a	a	a	h	h	a	h	h	a	a	h	a	a	h	a	h	a	a	h	a	a	a	h	a	a	h	a	h	a	a	h	a	a	a	h	a	h
ZS11-L_A03_5602996	a	a	a	a	h	a	h	h	h	h	a	h	a	a	a	h	h	a	h	h	a	a	h	a	a	h	a	h	a	a	h	a	a	a	h	a	a	h	a	h	a	a	h	a	a	a	h	a	h
ZS11-L_A03_5602975	a	a	a	a	h	a	h	h	h	h	a	h	a	a	a	h	h	a	h	h	a	a	h	a	a	h	a	h	a	a	h	a	a	a	h	a	a	h	a	h	a	a	h	a	a	a	h	a	h
ZS11-L_A03_6081954	a	a	a	a	h	a	h	h	h	h	a	h	a	a	a	h	h	a	h	h	a	a	h	a	a	h	a	h	a	a	h	a	a	a	h	a	a	h	a	h	a	a	h	a	a	a	h	a	h
ZS11-L_A03_6081982	a	a	a	a	h	a	h	h	h	h	a	h	a	a	a	h	h	a	h	h	a	a	h	a	a	h	a	h	a	a	h	a	a	a	h	a	a	h	a	h	a	a	h	a	a	a	h	a	h
ZS11-L_A03_5933546	a	a	a	a	h	a	h	h	h	h	a	h	a	a	a	h	h	a	h	h	a	a	h	a	a	h	a	h	a	a	h	a	a	a	h	a	a	h	a	h	a	a	h	a	a	a	h	a	h
ZS11-L_A03_6090145	a	a	a	a	h	a	h	h	h	h	a	h	a	a	a	h	h	a	h	h	a	a	h	a	a	h	a	h	a	a	h	a	a	a	h	a	a	h	a	h	a	a	h	a	a	a	h	a	h
ZS11-L_A03_6090000	a	a	a	a	h	a	h	h	h	h	a	h	a	a	a	h	h	a	h	h	a	a	h	a	a	h	a	h	a	a	h	a	a	a	h	a	a	h	a	h	a	a	h	a	a	a	h	a	h
ZS11-L_A03_6053239	a	a	a	a	h	a	h	h	h	h	a	h	a	a	a	h	h	a	h	h	a	a	h	a	a	h	a	h	a	a	h	a	a	a	h	a	a	h	a	h	a	a	h	a	a	a	h	a	h
ZS11-L_A03_5933306	a	a	a	a	h	a	h	h	h	h	a	h	a	a	a	h	h	a	h	h	a	a	h	a	a	h	a	h	a	a	h	a	a	a	h	a	a	h	a	h	a	a	h	a	a	a	h	a	h
ZS11-L_A03_6053227	a	a	a	a	h	a	h	h	h	h	a	h	a	a	a	h	h	a	h	h	a	a	h	a	a	h	a	h	a	a	h	a	a	a	h	a	a	h	a	h	a	a	h	a	a	a	h	a	h
ZS11-L_A03_6089991	a	a	a	a	h	a	h	h	h	h	a	h	a	a	a	h	h	a	h	h	a	a	h	a	a	h	a	h	a	a	h	a	a	a	h	a	a	h	a	h	a	a	h	a	a	a	h	a	h
ZS11-L_A03_6053136	a	a	a	a	h	a	h	h	h	h	a	h	a	a	a	h	h	a	h	h	a	a	h	a	a	h	a	h	a	a	h	a	a	a	h	a	a	h	a	h	a	a	h	a	a	a	h	a	h
ZS11-L_A03_6090135	a	a	a	a	h	a	h	h	h	h	a	h	a	a	a	h	h	a	h	h	a	a	h	a	a	h	a	h	a	a	h	a	a	a	h	a	a	h	a	h	a	a	h	a	a	a	h	a	h
ZS11-L_A03_6081975	a	a	a	a	h	a	h	h	h	h	a	h	a	a	a	h	h	a	h	h	a	a	h	a	a	h	a	h	a	a	h	a	a	a	h	a	a	h	a	h	a	a	h	a	a	a	h	a	h
ZS11-L_A03_5984279	a	a	a	a	h	a	h	h	h	h	a	h	a	a	a	h	h	a	h	h	a	a	h	a	a	h	a	h	a	a	h	a	a	a	h	a	a	h	a	h	a	a	h	a	a	a	h	a	h
ZS11-L_A03_5933502	a	a	a	a	h	a	h	h	h	h	a	h	a	a	a	h	h	a	h	h	a	a	h	a	a	h	a	h	a	a	h	a	a	a	h	a	a	h	a	h	a	a	h	a	a	a	h	a	h
ZS11-L_A03_5933578	a	a	a	a	h	a	h	h	h	h	a	h	a	a	a	h	h	a	h	h	a	a	h	a	a	h	a	h	a	a	h	a	a	a	h	a	a	h	a	h	a	a	h	a	a	a	h	a	h
ZS11-L_A03_6053224	a	a	a	a	h	a	h	h	h	h	a	h	a	a	a	h	h	a	h	h	a	a	h	a	a	h	a	h	a	a	h	a	a	a	h	a	a	h	a	h	a	a	h	a	a	a	h	a	h
ZS11-L_A03_6089928	a	a	a	a	h	a	h	h	h	h	a	h	a	a	a	h	h	a	h	h	a	a	h	a	a	h	a	h	a	a	h	a	a	a	h	a	a	h	a	h	a	a	h	a	a	a	h	a	h
ZS11-L_A03_6932947	a	a	a	a	h	a	h	h	h	h	a	h	a	a	a	h	h	a	h	h	a	a	h	a	a	a	a	h	a	a	h	a	a	a	h	a	a	h	a	h	a	a	h	a	a	a	h	a	h
ZS11-L_A03_6538216	a	a	a	a	h	a	h	h	h	h	a	h	a	a	a	h	h	a	h	h	a	a	h	a	a	a	a	h	a	a	h	a	a	a	h	a	a	h	a	h	a	a	h	a	a	a	h	a	h
ZS11-L_A03_6686592	a	a	a	a	h	a	h	h	h	h	a	h	a	a	a	h	h	a	h	h	a	a	h	a	a	a	a	h	a	a	h	a	a	a	h	a	a	h	a	h	a	a	h	a	a	a	h	a	h
ZS11-L_A03_6538176	a	a	a	a	h	a	h	h	h	h	a	h	a	a	a	h	h	a	h	h	a	a	h	a	a	a	a	h	a	a	h	a	a	a	h	a	a	h	a	h	a	a	h	a	a	a	h	a	h
ZS11-L_A03_7729202	a	a	a	a	h	a	h	h	h	h	a	h	a	a	a	a	h	a	h	h	h	a	a	a	a	a	a	h	a	a	h	a	-	a	h	a	a	h	a	a	a	a	h	a	a	a	h	a	h
ZS11-L_A03_7729353	a	a	a	a	h	a	h	h	h	h	a	h	a	a	a	a	h	a	h	h	h	a	a	a	a	a	a	h	a	a	h	a	-	a	h	a	a	h	a	a	a	a	h	a	a	a	h	a	h
ZS11-L_A03_7729358	a	a	a	a	h	a	h	h	h	h	a	h	a	a	a	a	h	a	h	h	h	a	a	a	a	a	a	h	a	a	h	a	-	a	h	a	a	h	a	a	a	a	h	a	a	a	h	a	h
ZS11-L_A03_8015299	a	a	a	a	h	a	h	h	h	h	a	h	a	a	a	a	h	a	h	h	h	a	a	a	a	a	a	h	a	a	h	a	-	a	h	a	a	h	a	a	a	a	h	a	a	a	h	a	h
ZS11-L_A03_8223854	a	a	a	a	h	a	h	h	h	h	a	h	a	a	-	a	h	a	h	h	h	a	a	a	a	a	a	h	a	a	h	a	-	a	h	a	a	h	h	a	a	a	h	a	a	a	h	a	h
ZS11-L_A03_8359727	a	a	a	a	h	a	h	h	h	h	a	h	a	a	h	a	h	a	h	h	h	a	a	a	a	a	a	h	a	a	h	a	-	a	h	a	a	h	h	a	a	a	h	a	a	a	h	a	h
ZS11-L_A03_8359818	a	a	a	a	h	a	h	h	h	h	a	h	a	a	h	a	h	a	h	h	h	a	a	a	a	a	a	h	a	a	h	a	-	a	h	a	a	h	h	a	a	a	h	a	a	a	h	a	h
ZS11-L_A03_8359783	a	a	a	a	h	a	h	h	h	h	a	h	a	a	h	a	h	a	h	h	h	a	a	a	a	a	a	h	a	a	h	a	-	a	h	a	a	h	h	a	a	a	h	a	a	a	h	a	h
ZS11-L_A03_8223822	a	a	a	a	h	a	h	h	h	h	a	h	a	a	-	a	h	a	h	h	h	a	a	a	a	a	a	h	a	a	h	a	-	a	h	a	a	h	h	a	a	a	h	a	a	a	h	a	h
ZS11-L_A03_8359707	a	a	a	a	h	a	h	h	h	h	a	h	a	a	h	a	h	a	h	h	h	a	a	a	a	a	a	h	a	a	h	a	-	a	h	a	a	h	h	a	a	a	h	a	a	a	h	a	h
ZS11-L_A03_8223848	a	a	a	a	h	a	h	h	h	h	a	h	a	a	-	a	h	a	h	h	h	a	a	a	a	a	a	h	a	a	h	a	-	a	h	a	a	h	h	a	a	a	h	a	a	a	h	a	h
ZS11-L_A03_8359842	a	a	a	a	h	a	h	h	h	h	a	h	a	a	h	a	h	a	h	h	h	a	a	a	a	a	a	h	a	a	h	a	-	a	h	a	a	h	h	a	a	a	h	a	a	a	h	a	h
ZS11-L_A03_9296065	a	a	a	a	h	a	h	h	h	h	a	h	a	a	-	a	h	a	h	h	h	a	a	a	a	a	a	h	a	a	h	a	a	a	h	a	a	h	h	a	a	a	h	a	a	a	h	h	h
ZS11-L_A03_9316756	a	a	a	a	h	a	h	h	h	h	a	h	a	a	-	a	h	a	h	h	h	a	a	a	a	a	a	h	a	a	h	a	-	a	h	a	a	h	h	a	a	a	h	a	a	a	h	h	h
ZS11-L_A03_9447991	a	a	a	a	h	a	h	h	h	h	a	h	a	a	-	a	h	a	h	h	h	a	a	a	a	a	a	h	a	a	h	a	-	a	h	a	a	h	h	a	a	a	h	a	h	a	h	h	h
ZS11-L_A03_10381964	a	a	a	a	h	a	h	h	h	h	a	h	a	a	h	a	h	a	h	h	h	a	a	a	a	a	a	h	a	a	h	a	-	a	h	a	a	h	h	a	a	a	h	a	h	a	h	h	h
ZS11-L_A03_10597318	a	a	a	a	h	a	h	h	h	h	a	h	a	a	-	a	h	a	h	h	h	a	a	a	a	a	a	h	a	a	h	a	-	a	h	a	a	h	h	a	a	a	h	a	h	a	h	h	h
ZS11-L_A03_10597296	a	a	a	a	h	a	h	h	h	h	a	h	a	a	-	a	h	a	h	h	h	a	a	a	a	a	a	h	a	a	h	a	-	a	h	a	a	h	h	a	a	a	h	a	h	a	h	h	h
ZS11-L_A03_10382012	a	a	a	a	h	a	h	h	h	h	a	h	a	a	h	a	h	a	h	h	h	a	a	a	a	a	a	h	a	a	h	a	-	a	h	a	a	h	h	a	a	a	h	a	h	a	h	h	h
ZS11-L_A03_10382021	a	a	a	a	h	a	h	h	h	h	a	h	a	a	h	a	h	a	h	h	h	a	a	a	a	a	a	h	a	a	h	a	-	a	h	a	a	h	h	a	a	a	h	a	h	a	h	h	h
ZS11-L_A03_10597307	a	a	a	a	h	a	h	h	h	h	a	h	a	a	-	a	h	a	h	h	h	a	a	a	a	a	a	h	a	a	h	a	-	a	h	a	a	h	h	a	a	a	h	a	h	a	h	h	h
ZS11-L_A03_10597507	a	a	a	a	h	a	h	h	h	h	a	h	a	a	-	a	h	a	h	h	h	a	a	a	a	a	a	h	a	a	h	a	-	a	h	a	a	h	h	a	a	a	h	a	h	a	h	h	h
ZS11-L_A03_10352688	a	a	a	a	h	a	h	h	h	h	a	h	a	a	h	a	h	a	h	h	h	a	a	a	a	a	a	h	a	a	h	a	-	a	h	a	a	h	h	a	a	a	h	a	h	a	h	h	h
ZS11-L_A03_10597508	a	a	a	a	h	a	h	h	h	h	a	h	a	a	-	a	h	a	h	h	h	a	a	a	a	a	a	h	a	a	h	a	-	a	h	a	a	h	h	a	a	a	h	a	h	a	h	h	h
ZS11-L_A03_10382955	a	a	a	a	h	a	h	h	h	h	a	h	a	a	-	a	h	a	h	h	h	a	a	a	a	a	a	h	a	a	h	a	-	a	h	a	a	h	h	a	a	a	h	a	h	a	h	h	h
ZS11-L_A03_10597549	a	a	a	a	h	a	h	h	h	h	a	h	a	a	-	a	h	a	h	h	h	a	a	a	a	a	a	h	a	a	h	a	-	a	h	a	a	h	h	a	a	a	h	a	h	a	h	h	h
ZS11-L_A03_10683339	a	a	a	a	h	a	h	h	h	h	a	h	a	a	-	a	h	a	h	h	h	a	a	a	a	a	a	h	a	a	h	a	a	a	h	a	a	h	h	a	a	a	h	a	h	a	h	h	h
ZS11-L_A03_10683268	a	a	a	a	h	a	h	h	h	h	a	h	a	a	-	a	h	a	h	h	h	a	a	a	a	a	a	h	a	a	h	a	a	a	h	a	a	h	h	a	a	a	h	a	h	a	h	h	h
ZS11-L_A03_11297032	a	a	a	a	h	a	h	h	h	h	a	h	a	a	-	a	h	a	h	h	h	a	a	a	a	a	a	h	a	a	h	a	a	a	h	a	a	h	h	a	a	a	h	a	h	a	h	h	h
ZS11-L_A03_11003219	a	a	a	a	h	a	h	h	h	h	a	h	a	a	-	a	h	a	h	h	h	a	a	a	a	a	a	h	a	a	h	a	-	a	h	a	a	h	h	a	a	a	h	a	h	a	h	h	h
ZS11-L_A03_11361770	a	a	a	a	h	a	h	h	h	h	a	h	a	a	h	a	h	a	h	h	h	a	a	a	a	a	a	h	a	a	a	a	a	a	h	a	a	h	h	a	a	a	h	a	h	a	h	h	h
ZS11-L_A03_11446144	a	a	a	a	h	a	h	h	h	h	a	h	a	a	-	a	h	a	h	h	h	a	a	a	a	a	a	h	a	a	a	a	a	a	h	a	a	h	h	a	a	a	h	a	h	a	h	h	h
ZS11-L_A03_11507782	a	a	a	a	h	a	h	h	h	h	a	h	a	a	-	a	h	a	h	h	h	a	a	a	a	a	a	h	a	a	a	a	a	a	h	a	a	h	h	a	a	a	h	a	h	a	h	h	h
ZS11-L_A03_11507809	a	a	a	a	h	a	h	h	h	h	a	h	a	a	-	a	h	a	h	h	h	a	a	a	a	a	a	h	a	a	a	a	a	a	h	a	a	h	h	a	a	a	h	a	h	a	h	h	h
ZS11-L_A03_11508397	a	a	a	a	h	a	h	h	h	h	a	h	a	a	-	a	h	a	h	h	h	a	a	a	a	a	a	h	a	a	a	a	a	a	h	a	a	h	h	a	a	a	h	a	h	a	h	h	h
ZS11-L_A03_11508383	a	a	a	a	h	a	h	h	h	h	a	h	a	a	-	a	h	a	h	h	h	a	a	a	a	a	a	h	a	a	a	a	a	a	h	a	a	h	h	a	a	a	h	a	h	a	h	h	h
ZS11-L_A03_11887975	a	a	a	a	h	a	h	h	h	h	a	h	a	a	-	a	h	a	h	h	h	a	a	a	a	a	a	h	a	a	a	a	a	a	h	a	a	h	h	a	a	a	h	a	h	a	h	h	h
ZS11-L_A03_11963902	a	a	a	a	h	a	h	h	h	h	a	h	a	a	-	a	h	a	h	h	h	a	a	a	a	a	a	h	a	a	a	a	-	a	h	a	a	h	h	a	a	a	h	a	h	a	h	h	h
ZS11-L_A03_11819429	a	a	a	a	h	a	h	h	h	h	a	h	a	a	h	a	h	a	h	h	h	a	a	a	a	a	a	h	a	a	a	a	a	a	h	a	a	h	h	a	a	a	h	a	h	a	h	h	h
ZS11-L_A03_11762098	a	a	a	a	h	a	h	h	h	h	a	h	a	a	-	a	h	a	h	h	h	a	a	a	a	a	a	h	a	a	a	a	a	a	h	a	a	h	h	a	a	a	h	a	h	a	h	h	h
ZS11-L_A03_11963889	a	a	a	a	h	a	h	h	h	h	a	h	a	a	-	a	h	a	h	h	h	a	a	a	a	a	a	h	a	a	a	a	-	a	h	a	a	h	h	a	a	a	h	a	h	a	h	h	h
ZS11-L_A03_11813107	a	a	a	a	h	a	h	h	h	h	a	h	a	a	h	a	h	a	h	h	h	a	a	a	a	a	a	h	a	a	a	a	a	a	h	a	a	h	h	a	a	a	h	a	h	a	h	h	h
ZS11-L_A03_11963620	a	a	a	a	h	a	h	h	h	h	a	h	a	a	-	a	h	a	h	h	h	a	a	a	a	a	a	h	a	a	a	a	-	a	h	a	a	h	h	a	a	a	h	a	h	a	h	h	h
ZS11-L_A03_11762062	a	a	a	a	h	a	h	h	h	h	a	h	a	a	-	a	h	a	h	h	h	a	a	a	a	a	a	h	a	a	a	a	a	a	h	a	a	h	h	a	a	a	h	a	h	a	h	h	h
ZS11-L_A03_11963707	a	a	a	a	h	a	h	h	h	h	a	h	a	a	-	a	h	a	h	h	h	a	a	a	a	a	a	h	a	a	a	a	-	a	h	a	a	h	h	a	a	a	h	a	h	a	h	h	h
ZS11-L_A03_11963872	a	a	a	a	h	a	h	h	h	h	a	h	a	a	-	a	h	a	h	h	h	a	a	a	a	a	a	h	a	a	a	a	-	a	h	a	a	h	h	a	a	a	h	a	h	a	h	h	h
ZS11-L_A03_11813113	a	a	a	a	h	a	h	h	h	h	a	h	a	a	h	a	h	a	h	h	h	a	a	a	a	a	a	h	a	a	a	a	a	a	h	a	a	h	h	a	a	a	h	a	h	a	h	h	h
ZS11-L_A03_12330467	a	a	a	a	h	a	h	h	h	h	a	h	a	a	h	a	h	a	h	h	h	a	a	a	a	a	a	h	a	a	a	a	a	a	h	a	a	h	h	a	a	a	h	a	h	a	h	h	h
ZS11-L_A03_12242959	a	a	a	a	h	a	h	h	h	h	a	h	a	a	-	a	h	a	h	h	h	a	a	a	a	a	a	h	a	a	a	a	a	a	h	a	a	h	h	a	a	a	h	a	h	a	h	h	-
ZS11-L_A03_12296830	a	a	a	a	h	a	h	h	h	h	a	h	a	a	-	a	h	a	h	h	h	a	a	a	a	a	a	h	a	a	a	a	a	a	h	a	a	h	h	a	a	a	h	a	h	a	h	h	h
ZS11-L_A03_12539621	a	a	a	a	h	a	h	h	h	h	a	h	a	a	h	a	h	a	h	h	h	a	a	a	a	a	a	h	a	a	a	a	a	a	h	a	a	h	h	a	a	a	h	a	h	a	h	h	h
ZS11-L_A03_12743170	a	a	a	a	h	h	h	h	a	h	a	h	a	a	h	a	h	a	h	h	h	a	a	a	a	a	a	h	a	a	a	a	a	a	h	a	a	h	h	a	a	a	h	a	h	a	h	h	h
ZS11-L_A03_12730370	a	a	a	a	h	h	h	h	a	h	a	h	a	a	h	a	h	a	h	h	h	a	a	a	a	a	a	h	a	a	a	a	a	a	h	a	a	h	h	a	a	a	h	a	h	a	h	h	h
ZS11-L_A03_12743224	a	a	a	a	h	h	h	h	a	h	a	h	a	a	h	a	h	a	h	h	h	a	a	a	a	a	a	h	a	a	a	a	a	a	h	a	a	h	h	a	a	a	h	a	h	a	h	h	h
ZS11-L_A03_12730379	a	a	a	a	h	h	h	h	a	h	a	h	a	a	h	a	h	a	h	h	h	a	a	a	a	a	a	h	a	a	a	a	a	a	h	a	a	h	h	a	a	a	h	a	h	a	h	h	h
ZS11-L_A03_12750106	a	a	a	a	h	h	h	h	a	h	a	h	a	a	h	a	h	a	h	h	h	a	a	a	a	a	a	h	a	a	a	a	a	a	h	a	a	h	h	a	a	a	h	a	h	a	h	h	h
ZS11-L_A03_12730658	a	a	a	a	h	h	h	h	a	h	a	h	a	a	h	a	h	a	h	h	h	a	a	a	a	a	a	h	a	a	a	a	a	a	h	a	a	h	h	a	a	a	h	a	h	a	h	h	h
ZS11-L_A03_12730669	a	a	a	a	h	h	h	h	a	h	a	h	a	a	h	a	h	a	h	h	h	a	a	a	a	a	a	h	a	a	a	a	a	a	h	a	a	h	h	a	a	a	h	a	h	a	h	h	h
ZS11-L_A03_12892798	a	a	a	a	h	h	h	h	a	h	a	h	a	a	h	a	a	a	h	h	h	a	a	a	a	a	a	h	a	a	a	a	a	a	h	a	a	h	h	a	a	a	h	a	h	a	h	h	h
ZS11-L_A03_12949175	a	a	a	a	h	h	h	h	a	h	a	h	a	a	h	a	a	a	h	h	h	a	a	a	a	a	a	h	a	a	a	a	a	a	h	a	a	h	h	a	a	a	h	a	h	a	h	h	h
ZS11-L_A03_12949498	a	a	a	a	h	h	h	h	a	h	a	h	a	a	h	a	a	a	h	h	h	a	a	a	a	a	a	h	a	a	a	a	a	a	h	a	a	h	h	a	a	a	h	a	h	a	h	h	h
ZS11-L_A03_12949322	a	a	a	a	h	h	h	h	a	h	a	h	a	a	h	a	a	a	h	h	h	a	a	a	a	a	a	h	a	a	a	a	a	a	h	a	a	h	h	a	a	a	h	a	h	a	h	h	h
ZS11-L_A03_12949244	a	a	a	a	h	h	h	h	a	h	a	h	a	a	h	a	a	a	h	h	h	a	a	a	a	a	a	h	a	a	a	a	a	a	h	a	a	h	h	a	a	a	h	a	h	a	h	h	h
ZS11-L_A03_12949139	a	a	a	a	h	h	h	h	a	h	a	h	a	a	h	a	a	a	h	h	h	a	a	a	a	a	a	h	a	a	a	a	a	a	h	a	a	h	h	a	a	a	h	a	h	a	h	h	h
ZS11-L_A03_12949300	a	a	a	a	h	h	h	h	a	h	a	h	a	a	h	a	a	a	h	h	h	a	a	a	a	a	a	h	a	a	a	a	a	a	h	a	a	h	h	a	a	a	h	a	h	a	h	h	h
ZS11-L_A03_12949215	a	a	a	a	h	h	h	h	a	h	a	h	a	a	h	a	a	a	h	h	h	a	a	a	a	a	a	h	a	a	a	a	a	a	h	a	a	h	h	a	a	a	h	a	h	a	h	h	h
ZS11-L_A03_12949524	a	a	a	a	h	h	h	h	a	h	a	h	a	a	h	a	a	a	h	h	h	a	a	a	a	a	a	h	a	a	a	a	a	a	h	a	a	h	h	a	a	a	h	a	h	a	h	h	h
ZS11-L_A03_14090826	a	a	a	a	h	h	h	h	a	h	a	h	a	a	h	a	a	a	h	h	h	a	a	a	a	a	a	h	a	a	a	a	a	a	h	a	h	h	h	a	a	a	h	a	h	a	h	h	h
ZS11-L_A03_14514935	a	a	a	a	h	h	h	h	a	h	a	h	a	a	h	a	a	a	h	h	h	a	a	a	a	h	a	h	a	a	a	a	a	a	h	a	h	h	h	a	a	a	h	a	h	a	h	h	h
ZS11-L_A03_14356169	a	a	a	a	h	h	h	h	a	h	a	h	a	a	h	a	a	a	h	h	h	a	a	a	a	h	a	h	a	a	a	a	-	a	h	a	h	h	h	a	a	a	h	a	h	a	h	h	h
ZS11-L_A03_14356201	a	a	a	a	h	h	h	h	a	h	a	h	a	a	h	a	a	a	h	h	h	a	a	a	a	h	a	h	a	a	a	a	-	a	h	a	h	h	h	a	a	a	h	a	h	a	h	h	h
ZS11-L_A03_14515081	a	a	a	a	h	h	h	h	a	h	a	h	a	a	h	a	a	a	h	h	h	a	a	a	a	h	a	h	a	a	a	a	a	a	h	a	h	h	h	a	a	a	h	a	h	a	h	h	h
ZS11-L_A03_14786858	a	a	a	a	h	h	h	h	a	h	a	h	a	a	h	a	a	a	h	h	h	a	a	a	a	h	a	h	a	a	a	a	a	a	h	a	h	h	h	a	a	a	h	a	h	a	h	h	h
ZS11-L_A03_14356196	a	a	a	a	h	h	h	h	a	h	a	h	a	a	h	a	a	a	h	h	h	a	a	a	a	h	a	h	a	a	a	a	-	a	h	a	h	h	h	a	a	a	h	a	h	a	h	h	h
ZS11-L_A03_14793855	a	a	a	a	h	h	h	h	a	h	a	h	a	a	h	a	a	a	h	h	h	a	a	a	a	h	a	h	a	a	a	a	a	a	h	a	h	h	h	a	a	a	h	a	h	a	h	h	h
ZS11-L_A03_14790741	a	a	a	a	h	h	h	h	a	h	a	h	a	a	h	a	a	a	h	h	h	a	a	a	a	h	a	h	a	a	a	a	a	a	h	a	h	h	h	a	a	a	h	a	h	a	h	h	h
ZS11-L_A03_14790718	a	a	a	a	h	h	h	h	a	h	a	h	a	a	h	a	a	a	h	h	h	a	a	a	a	h	a	h	a	a	a	a	a	a	h	a	h	h	h	a	a	a	h	a	h	a	h	h	h
ZS11-L_A03_14355916	a	a	a	a	h	h	h	h	a	h	a	h	a	a	h	a	a	a	h	h	h	a	a	a	a	h	a	h	a	a	a	a	-	a	h	a	h	h	h	a	a	a	h	a	h	a	h	h	h
ZS11-L_A03_14786856	a	a	a	a	h	h	h	h	a	h	a	h	a	a	h	a	a	a	h	h	h	a	a	a	a	h	a	h	a	a	a	a	a	a	h	a	h	h	h	a	a	a	h	a	h	a	h	h	h
ZS11-L_A03_14356147	a	a	a	a	h	h	h	h	a	h	a	h	a	a	h	a	a	a	h	h	h	a	a	a	a	h	a	h	a	a	a	a	-	a	h	a	h	h	h	a	a	a	h	a	h	a	h	h	h
ZS11-L_A03_14743577	a	a	a	a	h	h	h	h	a	h	a	h	a	a	h	a	a	a	h	h	h	a	a	a	a	h	a	h	a	a	a	a	a	a	h	a	h	h	h	a	a	a	h	a	h	a	h	h	h
ZS11-L_A03_15025739	a	a	a	a	h	h	h	h	a	h	a	h	a	a	h	a	a	a	h	h	h	a	a	a	a	h	a	h	a	a	a	a	a	a	h	a	h	h	h	a	a	a	h	a	h	a	h	h	h
ZS11-L_A03_15033767	a	a	a	a	h	h	h	h	a	h	a	h	a	a	h	a	a	a	h	h	h	a	a	a	a	h	a	h	a	a	a	a	a	a	h	a	h	h	h	a	a	a	h	a	h	a	h	h	h
ZS11-L_A03_15073768	a	a	a	a	h	h	h	h	a	h	a	h	a	a	h	a	a	a	h	h	h	a	a	a	a	h	a	h	a	a	a	a	a	a	h	a	h	h	h	a	a	a	h	a	h	a	h	h	h
ZS11-L_A03_15238038	a	a	a	a	h	h	h	h	a	h	a	h	a	a	h	a	a	a	h	h	h	a	a	a	a	h	a	h	a	a	a	a	a	a	h	a	h	h	h	a	h	a	h	a	h	a	h	h	h
ZS11-L_A03_15238035	a	a	a	a	h	h	h	h	a	h	a	h	a	a	h	a	a	a	h	h	h	a	a	a	a	h	a	h	a	a	a	a	a	a	h	a	h	h	h	a	h	a	h	a	h	a	h	h	h
ZS11-L_A03_15147905	a	a	a	a	h	h	h	h	a	h	a	h	a	a	h	a	a	a	h	h	h	a	a	a	a	h	a	h	a	a	a	a	a	a	h	a	h	h	h	a	h	a	h	a	h	a	h	h	h
ZS11-L_A03_15246504	a	a	a	a	h	h	h	h	a	h	a	h	a	a	h	a	a	a	h	h	h	a	a	a	a	h	a	h	a	a	a	a	a	a	h	a	h	h	h	a	h	a	h	a	h	a	h	h	h
ZS11-L_A03_15238024	a	a	a	a	h	h	h	h	a	h	a	h	a	a	h	a	a	a	h	h	h	a	a	a	a	h	a	h	a	a	a	a	a	a	h	a	h	h	h	a	h	a	h	a	h	a	h	h	h
ZS11-L_A03_15079636	a	a	a	a	h	h	h	h	a	h	a	h	a	a	h	a	a	a	h	h	h	a	a	a	a	h	a	h	a	a	a	a	a	a	h	a	h	h	h	a	h	a	h	a	h	a	h	h	h
ZS11-L_A03_15246473	a	a	a	a	h	h	h	h	a	h	a	h	a	a	h	a	a	a	h	h	h	a	a	a	a	h	a	h	a	a	a	a	a	a	h	a	h	h	h	a	h	a	h	a	h	a	h	h	h
ZS11-L_A03_15543640	a	a	a	a	h	h	h	h	a	h	a	h	a	a	h	a	a	a	h	h	h	a	a	a	a	h	a	h	a	a	a	a	a	a	h	a	h	h	h	a	h	a	h	a	h	a	h	h	h
ZS11-L_A03_15543748	a	a	a	a	h	h	h	h	a	h	a	h	a	a	h	a	a	a	h	h	h	a	a	a	a	h	a	h	a	a	a	a	a	a	h	a	h	h	h	a	h	a	h	a	h	a	h	h	h
ZS11-L_A03_15543814	a	a	a	a	h	h	h	h	a	h	a	h	a	a	h	a	a	a	h	h	h	a	a	a	a	h	a	h	a	a	a	a	a	a	h	a	h	h	h	a	h	a	h	a	h	a	h	h	h
ZS11-L_A03_15993210	a	a	a	a	h	h	h	h	a	h	a	h	a	a	h	a	a	a	h	h	h	a	a	a	a	h	a	h	a	a	a	h	a	a	h	a	h	h	h	h	h	a	h	a	h	a	h	h	h
ZS11-L_A03_15936790	a	a	a	a	h	h	h	h	a	h	a	h	a	a	h	a	a	a	h	h	h	a	a	a	a	h	a	h	a	a	a	h	a	a	h	a	h	h	h	h	h	a	h	a	h	a	h	h	h
ZS11-L_A03_15993348	a	a	a	a	h	h	h	h	a	h	a	h	a	a	h	a	a	a	h	h	h	a	a	a	a	h	a	h	a	a	a	h	a	a	h	a	h	h	h	h	h	a	h	a	h	a	h	h	h
ZS11-L_A03_15993225	a	a	a	a	h	h	h	a	a	h	a	h	a	a	h	a	a	a	h	h	h	a	a	a	a	h	a	h	a	a	a	h	a	a	h	a	h	h	h	h	h	a	h	a	h	a	h	h	h
ZS11-L_A03_15993219	a	a	a	a	h	h	h	a	a	h	a	h	a	a	h	a	a	a	h	h	h	a	a	a	a	h	a	h	a	a	a	h	a	a	h	a	h	h	h	h	h	a	h	a	h	a	h	h	h
ZS11-L_A03_16191905	a	a	a	a	h	h	h	a	a	h	a	h	a	a	h	a	a	a	h	h	h	a	a	a	a	h	a	h	a	a	a	h	a	a	h	a	h	h	h	h	h	a	h	a	h	a	a	h	h
ZS11-L_A03_16191861	a	a	a	a	h	h	h	a	a	h	a	h	a	a	h	a	a	a	h	h	h	a	a	a	a	h	a	h	a	a	a	h	a	a	h	a	h	h	h	h	h	a	h	a	h	a	a	h	h
ZS11-L_A03_16191873	a	a	a	a	h	h	h	a	a	h	a	h	a	a	h	a	a	a	h	h	h	a	a	a	a	h	a	h	a	a	a	h	a	a	h	a	h	h	h	h	h	a	h	a	h	a	a	h	h
ZS11-L_A03_16497776	a	a	a	a	h	h	h	a	a	h	a	h	a	a	h	a	a	a	h	h	h	a	a	a	a	h	a	h	a	a	a	h	a	a	h	a	h	h	h	h	h	a	h	a	h	a	a	h	h
ZS11-L_A03_16495282	a	a	a	a	h	h	h	a	a	h	a	h	a	a	h	a	a	a	h	h	h	a	a	a	a	h	a	h	a	a	a	h	a	a	h	a	h	h	h	h	h	a	h	a	h	a	a	h	h
ZS11-L_A03_16428423	a	a	a	a	h	h	h	a	a	h	a	h	a	a	h	a	a	a	h	h	h	a	a	a	a	h	a	h	a	a	a	h	a	a	h	a	h	h	h	h	h	a	h	a	h	a	a	h	h
ZS11-L_A03_16497777	a	a	a	a	h	h	h	a	a	h	a	h	a	a	h	a	a	a	h	h	h	a	a	a	a	h	a	h	a	a	a	h	a	a	h	a	h	h	h	h	h	a	h	a	h	a	a	h	h
ZS11-L_A03_16786989	a	a	a	a	h	h	h	a	a	h	a	h	a	a	h	a	a	a	h	h	h	a	a	a	h	h	a	h	a	a	a	h	a	a	h	a	h	h	h	h	h	a	h	a	h	a	a	h	h
ZS11-L_A03_17031248	a	a	a	a	h	h	h	a	a	h	a	h	a	a	h	a	a	a	h	h	h	a	a	a	h	h	a	h	a	a	a	h	a	a	h	a	h	h	h	h	h	a	h	a	h	a	a	h	h
ZS11-L_A03_17031097	a	a	a	a	h	h	h	a	a	h	a	h	a	a	h	a	a	a	h	h	h	a	a	a	h	h	a	h	a	a	a	h	a	a	h	a	h	h	h	h	h	a	h	a	h	a	a	h	h
ZS11-L_A03_17031050	a	a	a	a	h	h	h	a	a	h	a	h	a	a	h	a	a	a	h	h	h	a	a	a	h	h	a	h	a	a	a	h	a	a	h	a	h	h	h	h	h	a	h	a	h	a	a	h	h
ZS11-L_A03_17031073	a	a	a	a	h	h	h	a	a	h	a	h	a	a	h	a	a	a	h	h	h	a	a	a	h	h	a	h	a	a	a	h	a	a	h	a	h	h	h	h	h	a	h	a	h	a	a	h	h
ZS11-L_A03_17031263	a	a	a	a	h	h	h	a	a	h	a	h	a	a	h	a	a	a	h	h	h	a	a	a	h	h	a	h	a	a	a	h	a	a	h	a	h	h	h	h	h	a	h	a	h	a	a	h	h
ZS11-L_A03_16994300	a	a	a	a	h	h	h	a	a	h	a	h	a	a	h	a	a	a	h	h	h	a	a	a	h	h	a	h	a	a	a	h	a	a	h	a	h	h	h	h	h	a	h	a	h	a	a	h	h
ZS11-L_A03_17254220	a	a	a	a	h	h	h	a	a	h	a	h	a	a	h	a	a	a	h	h	h	a	a	a	h	h	a	h	a	a	a	h	a	a	h	a	h	h	h	h	h	a	h	a	h	a	a	h	h
ZS11-L_A03_17254208	a	a	a	a	h	h	h	a	a	h	a	h	a	a	h	a	a	a	h	h	h	a	a	a	h	h	a	h	a	a	a	h	a	a	h	a	h	h	h	h	h	a	h	a	h	a	a	h	h
ZS11-L_A03_17441257	a	a	a	a	h	h	h	a	a	h	a	h	a	a	h	a	a	a	h	a	h	a	a	a	h	h	a	h	a	a	a	h	a	a	h	a	h	h	h	h	h	a	h	a	h	a	a	h	h
ZS11-L_A03_17304836	a	a	a	a	h	h	h	a	a	h	a	h	a	a	h	a	a	a	h	a	h	a	a	a	h	h	a	h	a	a	a	h	a	a	h	a	h	h	h	h	h	a	h	a	h	a	a	h	h
ZS11-L_A03_17304855	a	a	a	a	h	h	h	a	a	h	a	h	a	a	h	a	a	a	h	a	h	a	a	a	h	h	a	h	a	a	a	h	a	a	h	a	h	h	h	h	h	a	h	a	h	a	a	h	h
ZS11-L_A03_17441248	a	a	a	a	h	h	h	a	a	h	a	h	a	a	h	a	a	a	h	a	h	a	a	a	h	h	a	h	a	a	a	h	a	a	h	a	h	h	h	h	h	a	h	a	h	a	a	h	h
ZS11-L_A03_17441024	a	a	a	a	h	h	h	a	a	h	a	h	a	a	h	a	a	a	h	a	h	a	a	a	h	h	a	h	a	a	a	h	a	a	h	a	h	h	h	h	h	a	h	a	h	a	a	h	h
ZS11-L_A03_17441245	a	a	a	a	h	h	h	a	a	h	a	h	a	a	h	a	a	a	h	a	h	a	a	a	h	h	a	h	a	a	a	h	a	a	h	a	h	h	h	h	h	a	h	a	h	a	a	h	h
ZS11-L_A03_19829276	h	a	a	a	h	h	h	a	a	h	a	h	a	a	h	a	a	a	h	a	h	a	a	a	h	h	a	h	a	a	a	h	a	a	h	a	h	h	h	h	h	a	h	a	h	a	a	h	a
ZS11-L_A03_19166930	h	a	a	a	h	h	h	a	a	h	a	h	a	a	h	a	a	a	h	a	h	a	a	a	h	h	a	h	a	a	a	h	-	a	h	a	h	h	h	h	h	a	h	a	h	a	a	h	a
ZS11-L_A03_18081768	h	a	a	a	h	h	h	a	a	h	a	h	a	a	h	a	a	a	h	a	h	a	a	a	h	h	a	h	a	a	a	h	a	a	h	a	h	h	h	h	h	a	h	a	h	a	a	h	a
ZS11-L_A03_19851184	h	a	a	a	h	h	h	a	a	h	a	h	a	a	h	a	a	a	h	a	h	a	a	a	h	h	a	h	a	a	a	h	a	a	h	a	h	h	h	h	h	a	h	a	h	a	a	h	a
ZS11-L_A03_19829283	h	a	a	a	h	h	h	a	a	h	a	h	a	a	h	a	a	a	h	a	h	a	a	a	h	h	a	h	a	a	a	h	a	a	h	a	h	h	h	h	h	a	h	a	h	a	a	h	a
ZS11-L_A03_19424957	h	a	a	a	h	h	h	a	a	h	a	h	a	a	h	a	a	a	h	a	h	a	a	a	h	h	a	h	a	a	a	h	-	a	h	a	h	h	h	h	h	a	h	a	h	a	a	h	a
ZS11-L_A03_19425081	h	a	a	a	h	h	h	a	a	h	a	h	a	a	h	a	a	a	h	a	h	a	a	a	h	h	a	h	a	a	a	h	-	a	h	a	h	h	h	h	h	a	h	a	h	a	a	h	a
ZS11-L_A03_18081774	h	a	a	a	h	h	h	a	a	h	a	h	a	a	h	a	a	a	h	a	h	a	a	a	h	h	a	h	a	a	a	h	a	a	h	a	h	h	h	h	h	a	h	a	h	a	a	h	a
ZS11-L_A03_20043053	h	a	a	a	h	h	h	a	a	h	a	h	a	a	h	a	a	a	h	a	a	a	a	a	h	h	a	h	a	a	a	h	-	a	h	a	h	h	h	h	h	a	h	a	h	a	a	h	a
ZS11-L_A03_20968808	h	a	a	a	h	h	h	a	a	h	a	h	a	a	h	a	a	a	h	a	a	a	a	a	h	h	a	h	a	a	a	h	a	a	h	a	h	h	h	h	h	a	h	a	h	a	h	h	a
ZS11-L_A03_20955904	h	a	a	a	h	h	h	a	a	h	a	h	a	a	h	a	a	a	h	a	a	a	a	a	h	h	a	h	a	a	a	h	-	a	h	a	h	h	h	h	h	a	h	a	h	a	h	h	a
ZS11-L_A03_21100775	h	a	a	a	h	h	h	a	a	h	a	h	a	a	h	a	a	a	h	a	a	a	a	a	h	h	a	h	a	a	a	h	-	a	h	a	h	h	h	h	h	a	h	a	h	a	h	h	a
ZS11-L_A03_20955612	h	a	a	a	h	h	h	a	a	h	a	h	a	a	h	a	a	a	h	a	a	a	a	a	h	h	a	h	a	a	a	h	-	a	h	a	h	h	h	h	h	a	h	a	h	a	h	h	a
ZS11-L_A03_20955934	h	a	a	a	h	h	h	a	a	h	a	h	a	a	h	a	a	a	h	a	a	a	a	a	h	h	a	h	a	a	a	h	a	a	h	a	h	h	h	h	h	a	h	a	h	a	h	h	a
ZS11-L_A03_20955628	h	a	a	a	h	h	h	a	a	h	a	h	a	a	h	a	a	a	h	a	a	a	a	a	h	h	a	h	a	a	a	h	-	a	h	a	h	h	h	h	h	a	h	a	h	a	h	h	a
ZS11-L_A03_20971904	h	a	a	a	h	h	h	a	a	h	a	h	a	a	h	a	a	a	h	a	a	a	a	a	h	h	a	h	a	a	a	h	-	a	h	a	h	h	h	h	h	a	h	a	h	a	h	h	a
ZS11-L_A03_21245246	h	a	a	a	h	h	h	a	a	h	a	h	a	a	h	a	a	a	h	a	a	a	a	a	h	h	a	h	a	a	a	h	-	a	h	a	h	h	h	h	h	a	h	a	h	a	h	h	a
ZS11-L_A03_21735698	h	a	a	a	h	h	h	-	a	h	a	h	a	a	a	a	a	a	h	a	a	a	a	a	h	h	a	h	a	a	a	h	a	a	h	a	h	h	h	h	h	a	h	a	h	a	h	h	a
ZS11-L_A03_21620391	h	a	a	a	h	h	h	a	a	h	a	h	a	a	a	a	a	a	h	a	a	a	a	a	h	h	a	h	a	a	a	h	-	a	h	a	h	h	h	h	h	a	h	a	h	a	h	h	a
ZS11-L_A03_21625950	h	a	a	a	h	h	h	-	a	h	a	h	a	a	a	a	a	a	h	a	a	a	a	a	h	h	a	h	a	a	a	h	-	a	h	a	h	h	h	h	h	a	h	a	h	a	h	h	a
ZS11-L_A03_22017875	h	a	a	a	h	h	h	-	a	h	a	h	a	a	a	a	a	a	h	a	a	a	a	a	h	h	a	h	a	a	a	h	a	a	h	a	h	h	h	h	h	a	h	a	a	a	h	h	a
ZS11-L_A03_22017665	h	a	a	a	h	h	h	-	a	h	a	h	a	a	a	a	a	a	h	a	a	a	a	a	h	h	a	h	a	a	a	h	a	a	h	a	h	h	h	h	h	a	h	a	a	a	h	h	a
ZS11-L_A03_22017830	h	a	a	a	h	h	h	-	a	h	a	h	a	a	a	a	a	a	h	a	a	a	a	a	h	h	a	h	a	a	a	h	a	a	h	a	h	h	h	h	h	a	h	a	a	a	h	h	a
ZS11-L_A03_22017668	h	a	a	a	h	h	h	-	a	h	a	h	a	a	a	a	a	a	h	a	a	a	a	a	h	h	a	h	a	a	a	h	a	a	h	a	h	h	h	h	h	a	h	a	a	a	h	h	a
ZS11-L_A03_22017770	h	a	a	a	h	h	h	-	a	h	a	h	a	a	a	a	a	a	h	a	a	a	a	a	h	h	a	h	a	a	a	h	a	a	h	a	h	h	h	h	h	a	h	a	a	a	h	h	a
ZS11-L_A03_22482972	h	h	a	a	h	h	h	-	a	h	a	h	a	a	a	a	a	a	h	a	a	a	a	a	h	h	a	h	a	a	a	h	a	a	h	a	h	h	h	h	h	a	h	a	a	a	h	h	a
ZS11-L_A03_22753854	h	h	a	a	h	h	h	-	a	h	a	h	a	a	a	a	a	a	h	a	a	a	a	a	h	h	a	h	a	a	a	h	a	a	h	a	h	h	h	h	h	a	h	h	a	a	h	h	a
ZS11-L_A03_22753875	h	h	a	a	h	h	h	-	a	h	a	h	a	a	a	a	a	a	h	a	a	a	a	a	h	h	a	h	a	a	a	h	a	a	h	a	h	h	h	h	h	a	h	h	a	a	h	h	a
ZS11-L_A03_22753905	h	h	a	a	h	h	h	-	a	h	a	h	a	a	a	a	a	a	h	a	a	a	a	a	h	h	a	h	a	a	a	h	a	a	h	a	h	h	h	h	h	a	h	h	a	a	h	h	a
ZS11-L_A03_22753825	h	h	a	a	h	h	h	-	a	h	a	h	a	a	a	a	a	a	h	a	a	a	a	a	h	h	a	h	a	a	a	h	a	a	h	a	h	h	h	h	h	a	h	h	a	a	h	h	a
ZS11-L_A03_22827556	h	h	a	a	h	h	h	a	a	h	a	h	h	a	a	a	a	a	h	a	a	a	a	a	h	h	a	h	a	a	a	h	a	a	h	a	h	h	h	h	h	a	h	h	a	a	h	h	a
ZS11-L_A03_22827571	h	h	a	a	h	h	h	a	a	h	a	h	h	a	a	a	a	a	h	a	a	a	a	a	h	h	a	h	a	a	a	h	a	a	h	a	h	h	h	h	h	a	h	h	a	a	h	h	a
ZS11-L_A03_24109873	h	h	a	a	h	h	a	a	a	h	a	h	h	a	a	a	a	a	h	a	h	h	a	a	h	h	a	h	a	a	a	h	a	h	h	a	h	a	h	h	h	h	a	h	a	a	h	h	h
ZS11-L_A03_24109817	h	h	a	a	h	h	a	a	a	h	a	h	h	a	a	a	a	a	h	a	h	h	a	a	h	h	a	h	a	a	a	h	a	h	h	a	h	a	h	h	h	h	a	h	a	a	h	h	h
ZS11-L_A03_24858688	h	h	a	a	h	h	a	a	a	h	a	h	h	a	a	a	a	a	h	a	h	h	a	a	h	h	a	h	a	a	a	h	a	h	h	a	h	a	h	h	a	h	a	h	a	a	h	h	h
ZS11-L_A03_24897169	h	h	a	a	h	h	a	a	a	h	a	h	h	a	a	a	a	a	h	a	h	h	a	a	h	h	a	h	a	a	a	h	a	h	h	a	h	a	h	h	a	h	a	h	a	a	h	h	h
ZS11-L_A03_24633633	h	h	h	a	h	h	a	a	a	h	a	h	h	a	a	a	a	a	h	a	h	h	a	a	h	h	a	h	h	a	a	h	a	h	h	a	h	a	h	h	a	h	a	h	a	a	h	h	h
ZS11-L_A03_26158437	h	h	h	a	h	h	a	a	a	h	a	h	h	a	a	a	a	a	h	a	h	h	a	a	h	h	a	h	h	a	a	h	a	h	h	a	h	a	h	h	a	h	a	h	a	a	h	h	h
ZS11-L_A03_26642395	h	h	h	a	h	h	a	a	a	h	a	h	h	a	a	a	a	a	h	a	h	h	a	a	h	h	a	h	h	a	a	h	a	h	h	a	h	a	h	h	a	h	a	h	a	a	h	h	h
ZS11-L_A03_26584182	h	h	h	a	h	h	a	a	a	h	a	h	h	a	a	a	a	a	h	a	h	h	a	a	h	h	a	h	h	a	a	h	a	h	h	a	h	a	h	h	a	h	a	h	a	a	h	h	h
ZS11-L_A03_26304196	h	h	h	a	h	h	a	a	a	h	a	h	h	a	a	a	a	a	h	a	h	h	a	a	h	h	a	h	h	a	a	h	a	h	h	a	h	a	h	h	a	h	a	h	a	a	h	h	h
ZS11-L_A03_26584293	h	h	h	a	h	h	a	a	a	h	a	h	h	a	a	a	a	a	h	a	h	h	a	a	h	h	a	h	h	a	a	h	a	h	h	a	h	a	h	h	a	h	a	h	a	a	h	h	h
ZS11-L_A03_25105000	h	h	h	a	h	h	a	a	a	h	a	h	h	a	a	a	a	a	h	a	h	h	a	a	h	h	a	h	h	a	a	h	a	h	h	a	h	a	h	h	a	h	a	h	a	a	h	h	h
ZS11-L_A03_25104991	h	h	h	a	h	h	a	a	a	h	a	h	h	a	a	a	a	a	h	a	h	h	a	a	h	h	a	h	h	a	a	h	a	h	h	a	h	a	h	h	a	h	a	h	a	a	h	h	h
ZS11-L_A03_25104962	h	h	h	a	h	h	a	a	a	h	a	h	h	a	a	a	a	a	h	a	h	h	a	a	h	h	a	h	h	a	a	h	a	h	h	a	h	a	h	h	a	h	a	h	a	a	h	h	h
ZS11-L_A03_26391262	h	h	h	a	h	h	a	a	a	h	a	h	h	a	a	a	a	a	h	a	h	h	a	a	h	h	a	h	h	a	a	h	a	h	h	a	h	a	h	h	a	h	a	h	a	a	h	h	h
ZS11-L_A03_26642392	h	h	h	a	h	h	a	a	a	h	a	h	h	a	a	a	a	a	h	a	h	h	a	a	h	h	a	h	h	a	a	h	a	h	h	a	h	a	h	h	a	h	a	h	a	a	h	h	h
ZS11-L_A03_26642401	h	h	h	a	h	h	a	a	a	h	a	h	h	a	a	a	a	a	h	a	h	h	a	a	h	h	a	h	h	a	a	h	a	h	h	a	h	a	h	h	a	h	a	h	a	a	h	h	h
ZS11-L_A03_26391441	h	h	h	a	h	h	a	a	a	h	a	h	h	a	a	a	a	a	h	a	h	h	a	a	h	h	a	h	h	a	a	h	a	h	h	a	h	a	h	h	a	h	a	h	a	a	h	h	h
ZS11-L_A03_26391250	h	h	h	a	h	h	a	a	a	h	a	h	h	a	a	a	a	a	h	a	h	h	a	a	h	h	a	h	h	a	a	h	a	h	h	a	h	a	h	h	a	h	a	h	a	a	h	h	h
ZS11-L_A03_26516419	h	h	h	a	h	h	a	a	a	h	a	h	h	a	a	a	a	a	h	a	h	h	a	a	h	h	a	h	h	a	a	h	a	h	h	a	h	a	h	h	a	h	a	h	a	a	h	h	h
ZS11-L_A03_26304197	h	h	h	a	h	h	a	a	a	h	a	h	h	a	a	a	a	a	h	a	h	h	a	a	h	h	a	h	h	a	a	h	a	h	h	a	h	a	h	h	a	h	a	h	a	a	h	h	h
ZS11-L_A03_26727181	h	h	h	a	h	h	a	a	a	h	a	h	h	a	a	a	a	a	h	a	h	h	a	a	h	h	a	h	h	a	a	h	a	h	h	a	h	a	h	h	a	h	a	h	a	a	h	h	h
ZS11-L_A03_27611233	h	h	h	a	h	h	a	a	a	h	a	h	h	a	a	a	a	a	h	a	h	h	h	a	h	h	a	h	h	a	a	h	a	h	h	a	h	a	h	h	a	h	a	h	a	a	h	h	h
ZS11-L_A03_27928461	h	h	h	a	h	h	a	a	a	h	a	h	h	a	a	a	a	a	h	a	h	h	h	a	h	h	a	h	h	a	a	h	a	h	h	a	h	a	h	h	a	h	a	h	a	a	h	h	h
ZS11-L_A03_28051349	h	h	h	a	h	h	a	a	a	h	a	h	h	a	a	a	a	a	h	a	h	h	h	a	h	h	a	h	h	a	a	a	a	h	h	a	h	a	h	h	a	h	a	h	a	a	h	h	h
ZS11-L_A03_28051439	h	h	h	a	h	h	a	a	a	h	a	h	h	a	a	a	a	a	h	a	h	h	h	a	h	h	a	h	h	a	a	a	a	h	h	a	h	a	h	h	a	h	a	h	a	a	h	h	h
ZS11-L_A03_28051438	h	h	h	a	h	h	a	a	a	h	a	h	h	a	a	a	a	a	h	a	h	h	h	a	h	h	a	h	h	a	a	a	a	h	h	a	h	a	h	h	a	h	a	h	a	a	h	h	h
ZS11-L_A03_28051468	h	h	h	a	h	h	a	a	a	h	a	h	h	a	a	a	a	a	h	a	h	h	h	a	h	h	a	h	h	a	a	a	a	h	h	a	h	a	h	h	a	h	a	h	a	a	h	h	h
ZS11-L_A03_28263879	h	h	h	a	h	h	a	a	a	h	a	h	h	a	a	a	a	a	h	a	h	h	h	a	h	h	a	h	h	a	a	a	a	h	h	a	h	a	h	h	a	h	a	h	a	a	h	h	h
ZS11-L_A03_27787180	h	h	h	a	h	h	a	a	a	h	a	h	h	a	a	a	a	a	h	a	h	h	h	a	h	h	a	h	h	a	a	h	a	h	h	a	h	a	h	h	a	h	a	h	a	a	h	h	h
ZS11-L_A03_27787215	h	h	h	a	h	h	a	a	a	h	a	h	h	a	a	a	a	a	h	a	h	h	h	a	h	h	a	h	h	a	a	h	a	h	h	a	h	a	h	h	a	h	a	h	a	a	h	h	h
ZS11-L_A03_27787253	h	h	h	a	h	h	a	a	a	h	a	h	h	a	a	a	a	a	h	a	h	h	h	a	h	h	a	h	h	a	a	h	a	h	h	a	h	a	h	h	a	h	a	h	a	a	h	h	h
ZS11-L_A03_28179397	h	h	h	a	h	h	a	a	a	h	a	h	h	a	a	a	a	a	h	a	h	h	h	a	h	h	a	h	h	a	a	a	a	h	h	a	h	a	h	h	a	h	a	h	a	a	h	h	h
ZS11-L_A03_28179410	h	h	h	a	h	h	a	a	a	h	a	h	h	a	a	a	a	a	h	a	h	h	h	a	h	h	a	h	h	a	a	a	a	h	h	a	h	a	h	h	a	h	a	h	a	a	h	h	h
ZS11-L_A03_39161807	h	h	h	a	h	h	a	a	h	h	a	h	h	a	a	a	a	a	h	a	h	h	h	a	h	h	a	h	h	a	a	a	a	h	h	a	h	a	h	h	a	h	a	h	a	a	h	h	h
ZS11-L_A03_32720021	h	h	h	a	h	h	a	-	h	h	a	h	h	a	a	a	a	a	h	a	h	h	h	a	h	h	a	h	h	a	a	a	a	h	h	a	h	a	h	h	a	h	a	h	a	a	h	h	h
ZS11-L_A03_33466937	h	h	h	a	h	h	a	-	h	h	a	h	h	a	a	a	a	a	h	a	h	h	h	a	h	h	a	h	h	a	a	a	a	h	h	a	h	a	h	h	a	h	a	h	a	a	h	h	h
ZS11-L_A03_39390882	h	h	h	a	h	h	a	-	h	h	a	h	h	a	a	a	a	a	h	a	h	h	h	a	h	h	a	h	h	a	a	a	a	h	h	a	h	a	h	h	a	h	a	h	a	a	h	h	h
ZS11-L_A03_39409965	h	h	h	a	h	h	a	-	h	h	a	h	h	a	a	a	a	a	h	a	h	h	h	a	h	h	a	h	h	a	a	a	a	h	h	a	h	a	h	h	a	h	a	h	a	a	h	h	h
ZS11-L_A03_39191466	h	h	h	a	h	h	a	-	h	h	a	h	h	a	a	a	a	a	h	a	h	h	h	a	h	h	a	h	h	a	a	a	a	h	h	a	h	a	h	h	a	h	a	h	a	a	h	h	h
ZS11-L_A03_39603276	h	h	h	a	h	h	a	-	h	h	a	h	h	a	a	a	a	a	h	a	h	h	h	a	h	h	a	h	h	a	a	a	a	h	h	a	h	a	h	h	a	h	a	h	a	a	h	h	h
ZS11-L_A03_33700027	h	h	h	a	h	h	a	-	h	h	a	h	h	a	a	a	a	a	h	a	h	h	h	a	h	h	a	h	h	a	a	a	a	h	h	a	h	a	h	h	a	h	a	h	a	a	h	h	h
ZS11-L_A03_39647572	h	h	h	a	h	h	a	-	h	h	a	h	h	a	a	a	a	a	h	a	h	h	h	a	h	h	a	h	h	a	a	a	a	h	h	a	h	a	h	h	a	h	a	h	a	a	h	h	h
ZS11-L_A03_34096506	h	h	h	a	h	h	a	-	h	h	a	h	h	a	a	a	a	a	h	a	h	h	h	a	h	h	a	h	h	a	a	a	a	h	h	a	h	a	h	h	a	h	a	h	a	a	h	h	h
ZS11-L_A03_39400134	h	h	h	a	h	h	a	-	h	h	a	h	h	a	a	a	a	a	h	a	h	h	h	a	h	h	a	h	h	a	a	a	a	h	h	a	h	a	h	h	a	h	a	h	a	a	h	h	h
ZS11-L_A03_34380668	h	h	h	a	h	h	a	-	h	h	a	h	h	a	a	a	a	a	h	a	h	h	h	a	h	h	a	h	h	a	a	a	a	h	h	a	h	a	h	h	a	h	a	h	a	a	h	h	h
ZS11-L_A03_34613353	h	h	h	a	h	h	a	-	h	h	a	h	h	a	a	a	a	a	h	a	h	h	h	a	h	h	a	h	h	a	a	a	a	h	h	a	h	a	h	h	a	h	a	h	a	a	h	h	h
ZS11-L_A03_32719802	h	h	h	a	h	h	a	-	h	h	a	h	h	a	a	a	a	a	h	a	h	h	h	a	h	h	a	h	h	a	a	a	a	h	h	a	h	a	h	h	a	h	a	h	a	a	h	h	h
ZS11-L_A03_32719948	h	h	h	a	h	h	a	-	h	h	a	h	h	a	a	a	a	a	h	a	h	h	h	a	h	h	a	h	h	a	a	a	a	h	h	a	h	a	h	h	a	h	a	h	a	a	h	h	h
ZS11-L_A03_32666120	h	h	h	a	h	h	a	-	h	h	a	h	h	a	a	a	a	a	h	a	h	h	h	a	h	h	a	h	h	a	a	a	a	h	h	a	h	a	h	h	a	h	a	h	a	a	h	h	h
ZS11-L_A03_42380012	h	h	h	a	h	h	a	-	h	h	a	h	h	a	a	a	a	a	h	a	h	h	h	a	h	h	a	h	h	a	a	a	a	h	h	a	h	a	h	h	a	h	a	h	a	a	h	h	h
ZS11-L_A03_31988321	h	h	h	a	h	h	a	a	h	h	a	h	h	a	a	a	a	a	h	a	h	h	h	a	h	h	a	h	h	a	a	a	a	h	h	a	h	a	h	h	a	h	a	h	a	a	h	h	h
ZS11-L_A03_41346454	h	h	h	a	h	h	a	a	h	h	a	h	h	a	a	a	a	a	h	a	h	h	h	a	h	h	a	h	h	a	a	a	a	h	h	a	h	a	h	h	a	h	a	h	a	a	h	h	h
ZS11-L_A03_32643712	h	h	h	a	h	h	a	-	h	h	a	h	h	a	a	a	a	a	h	a	h	h	h	a	h	h	a	h	h	a	a	a	a	h	h	a	h	a	h	h	a	h	a	h	a	a	h	h	h
ZS11-L_A03_39596074	h	h	h	a	h	h	a	-	h	h	a	h	h	a	a	a	a	a	h	a	h	h	h	a	h	h	a	h	h	a	a	a	a	h	h	a	h	a	h	h	a	h	a	h	a	a	h	h	h
ZS11-L_A03_39159979	h	h	h	a	h	h	a	-	h	h	a	h	h	a	a	a	a	a	h	a	h	h	h	a	h	h	a	h	h	a	a	a	a	h	h	a	h	a	h	h	a	h	a	h	a	a	h	h	h
ZS11-L_A03_39612047	h	h	h	a	h	h	a	-	h	h	a	h	h	a	a	a	a	a	h	a	h	h	h	a	h	h	a	h	h	a	a	a	a	h	h	a	h	a	h	h	a	h	a	h	a	a	h	h	h
ZS11-L_A03_39548625	h	h	h	a	h	h	a	-	h	h	a	h	h	a	a	a	a	a	h	a	h	h	h	a	h	h	a	h	h	a	a	a	a	h	h	a	h	a	h	h	a	h	a	h	a	a	h	h	h
ZS11-L_A03_41346557	h	h	h	a	h	h	a	-	h	h	a	h	h	a	a	a	a	a	h	a	h	h	h	a	h	h	a	h	h	a	a	a	a	h	h	a	h	a	h	h	a	h	a	h	a	a	h	h	h
ZS11-L_A03_39324024	h	h	h	a	h	h	a	-	h	h	a	h	h	a	a	a	a	a	h	a	h	h	h	a	h	h	a	h	h	a	a	a	a	h	h	a	h	a	h	h	a	h	a	h	a	a	h	h	h
ZS11-L_A03_32719725	h	h	h	a	h	h	a	-	h	h	a	h	h	a	a	a	a	a	h	a	h	h	h	a	h	h	a	h	h	a	a	a	a	h	h	a	h	a	h	h	a	h	a	h	a	a	h	h	h
ZS11-L_A03_43031455	h	h	h	a	h	h	a	-	h	h	a	h	h	a	a	a	a	a	h	a	h	h	h	a	h	h	a	h	h	a	a	a	a	h	h	a	h	a	h	h	a	h	a	h	a	a	h	h	h
ZS11-L_A03_40655626	h	h	h	a	h	h	a	-	h	h	a	h	h	a	a	a	a	a	h	a	h	h	h	a	h	h	a	h	h	a	a	a	a	h	h	a	h	a	h	h	a	h	a	h	a	a	h	h	h
ZS11-L_A03_34118599	h	h	h	a	h	h	a	-	h	h	a	h	h	a	a	a	a	a	h	a	h	h	h	a	h	h	a	h	h	a	a	a	a	h	h	a	h	a	h	h	a	h	a	h	a	a	h	h	h
ZS11-L_A03_39595513	h	h	h	a	h	h	a	-	h	h	a	h	h	a	a	a	a	a	h	a	h	h	h	a	h	h	a	h	h	a	a	a	a	h	h	a	h	a	h	h	a	h	a	h	a	a	h	h	h
ZS11-L_A03_39123539	h	h	h	a	h	h	a	-	h	h	a	h	h	a	a	a	a	a	h	a	h	h	h	a	h	h	a	h	h	a	a	a	a	h	h	a	h	a	h	h	a	h	a	h	a	a	h	h	h
ZS11-L_A03_41346373	h	h	h	a	h	h	a	a	h	h	a	h	h	a	a	a	a	a	h	a	h	h	h	a	h	h	a	h	h	a	a	a	a	h	h	a	h	a	h	h	a	h	a	h	a	a	h	h	h
ZS11-L_A03_42380322	h	h	h	a	h	h	a	-	h	h	a	h	h	a	a	a	a	a	h	a	h	h	h	a	h	h	a	h	h	a	a	a	a	h	h	a	h	a	h	h	a	h	a	h	a	a	h	h	h
ZS11-L_A03_40655575	h	h	h	a	h	h	a	-	h	h	a	h	h	a	a	a	a	a	h	a	h	h	h	a	h	h	a	h	h	a	a	a	a	h	h	a	h	a	h	h	a	h	a	h	a	a	h	h	h
ZS11-L_A03_32719757	h	h	h	a	h	h	a	-	h	h	a	h	h	a	a	a	a	a	h	a	h	h	h	a	h	h	a	h	h	a	a	a	a	h	h	a	h	a	h	h	a	h	a	h	a	a	h	h	h
ZS11-L_A03_39149980	h	h	h	a	h	h	a	-	h	h	a	h	h	a	a	a	a	a	h	a	h	h	h	a	h	h	a	h	h	a	a	a	a	h	h	a	h	a	h	h	a	h	a	h	a	a	h	h	h
ZS11-L_A03_43088616	h	h	h	a	h	h	a	-	h	h	a	h	h	a	a	a	a	a	h	a	h	h	h	a	h	h	a	h	h	a	a	a	a	h	h	a	h	a	h	h	a	h	a	h	a	a	h	h	h
ZS11-L_A03_42017273	h	h	h	a	h	h	a	a	h	h	a	h	h	a	a	a	a	a	h	a	h	h	h	a	h	h	a	h	h	a	a	a	a	h	h	a	h	a	h	h	a	h	a	h	a	a	h	h	h
ZS11-L_A03_39423209	h	h	h	a	h	h	a	-	h	h	a	h	h	a	a	a	a	a	h	a	h	h	h	a	h	h	a	h	h	a	a	a	a	h	h	a	h	a	h	h	a	h	a	h	a	a	h	h	h
ZS11-L_A03_32666206	h	h	h	a	h	h	a	-	h	h	a	h	h	a	a	a	a	a	h	a	h	h	h	a	h	h	a	h	h	a	a	a	a	h	h	a	h	a	h	h	a	h	a	h	a	a	h	h	h
ZS11-L_A03_31241614	h	a	h	a	h	h	a	-	h	h	a	h	h	a	a	a	a	a	h	a	h	h	h	a	h	h	a	h	h	a	a	a	a	h	h	a	h	a	h	h	a	h	a	h	a	a	h	h	h
ZS11-L_A03_30802063	h	a	h	a	h	h	a	-	h	h	a	h	h	a	a	a	a	a	h	a	h	h	h	a	h	h	a	h	h	a	a	a	a	h	h	a	h	a	h	h	a	h	a	h	a	a	h	h	h
ZS11-L_A03_31241745	h	a	h	a	h	h	a	-	h	h	a	h	h	a	a	a	a	a	h	a	h	h	h	a	h	h	a	h	h	a	a	a	a	h	h	a	h	a	h	h	a	h	a	h	a	a	h	h	h
ZS11-L_A03_30801929	h	a	h	a	h	h	a	-	h	h	a	h	h	a	a	a	a	a	h	a	h	h	h	a	h	h	a	h	h	a	a	a	a	h	h	a	h	a	h	h	a	h	a	h	a	a	h	h	h
ZS11-L_A03_30802013	h	a	h	a	h	h	a	-	h	h	a	h	h	a	a	a	a	a	h	a	h	h	h	a	h	h	a	h	h	a	a	a	a	h	h	a	h	a	h	h	a	h	a	h	a	a	h	h	h
ZS11-L_A03_30802054	h	a	h	a	h	h	a	-	h	h	a	h	h	a	a	a	a	a	h	a	h	h	h	a	h	h	a	h	h	a	a	a	a	h	h	a	h	a	h	h	a	h	a	h	a	a	h	h	h
ZS11-L_A03_31241638	h	a	h	a	h	h	a	-	h	h	a	h	h	a	a	a	a	a	h	a	h	h	h	a	h	h	a	h	h	a	a	a	a	h	h	a	h	a	h	h	a	h	a	h	a	a	h	h	h
ZS11-L_A04_2361509	a	h	h	h	a	a	a	h	h	a	a	h	a	a	h	h	h	a	h	a	a	a	a	h	a	h	a	h	a	h	h	h	h	a	h	h	a	a	a	h	a	a	a	h	a	a	a	a	h
ZS11-L_A04_2567857	a	h	h	h	a	a	a	h	h	a	a	h	a	a	h	h	h	a	h	a	a	a	a	h	a	h	a	h	a	h	h	h	h	a	h	h	a	a	a	h	a	a	a	h	a	a	a	a	h
ZS11-L_A04_2314906	a	h	h	h	a	a	a	h	h	a	a	h	a	a	h	h	h	a	h	a	a	a	a	h	a	h	a	h	a	h	h	h	h	a	h	h	a	a	a	h	a	a	a	h	a	a	a	a	h
ZS11-L_A04_2567937	a	h	h	h	a	a	a	h	h	a	a	h	a	a	h	h	h	a	h	a	a	a	a	h	a	h	a	h	a	h	h	h	h	a	h	h	a	a	a	h	a	a	a	h	a	a	a	a	h
ZS11-L_A04_3346919	a	h	h	h	a	a	a	h	h	a	a	h	a	a	h	h	h	a	h	a	a	a	a	h	h	h	a	h	a	h	h	h	-	a	h	h	a	a	a	h	a	a	a	h	a	a	a	a	h
ZS11-L_A04_3210002	a	h	h	h	a	a	a	h	h	a	a	h	a	a	h	h	h	a	h	a	a	a	a	h	h	h	a	h	a	h	h	h	-	a	h	h	a	a	a	h	a	a	a	h	a	a	a	a	h
ZS11-L_A04_3210016	a	h	h	h	a	a	a	h	h	a	a	h	a	a	h	h	h	a	h	a	a	a	a	h	h	h	a	h	a	h	h	h	-	a	h	h	a	a	a	h	a	a	a	h	a	a	a	a	h
ZS11-L_A04_2860631	a	h	h	h	a	a	a	h	h	a	a	h	a	a	h	h	h	a	h	a	a	a	a	h	h	h	a	h	a	h	h	h	-	a	h	h	a	a	a	h	a	a	a	h	a	a	a	a	h
ZS11-L_A04_3209762	a	h	h	h	a	a	a	h	h	a	a	h	a	a	h	h	h	a	h	a	a	a	a	h	h	h	a	h	a	h	h	h	-	a	h	h	a	a	a	h	a	a	a	h	a	a	a	a	h
ZS11-L_A04_3209777	a	h	h	h	a	a	a	h	h	a	a	h	a	a	h	h	h	a	h	a	a	a	a	h	h	h	a	h	a	h	h	h	-	a	h	h	a	a	a	h	a	a	a	h	a	a	a	a	h
ZS11-L_A04_3210023	a	h	h	h	a	a	a	h	h	a	a	h	a	a	h	h	h	a	h	a	a	a	a	h	h	h	a	h	a	h	h	h	-	a	h	h	a	a	a	h	a	a	a	h	a	a	a	a	h
ZS11-L_A04_3210029	a	h	h	h	a	a	a	h	h	a	a	h	a	a	h	h	h	a	h	a	a	a	a	h	h	h	a	h	a	h	h	h	-	a	h	h	a	a	a	h	a	a	a	h	a	a	a	a	h
ZS11-L_A04_3209798	a	h	h	h	a	a	a	h	h	a	a	h	a	a	h	h	h	a	h	a	a	a	a	h	h	h	a	h	a	h	h	h	-	a	h	h	a	a	a	h	a	a	a	h	a	a	a	a	h
ZS11-L_A04_6275792	a	h	h	h	a	a	a	h	h	a	a	h	h	a	h	h	h	a	h	a	a	a	a	h	h	h	a	h	a	h	h	h	h	a	h	h	a	a	a	h	a	a	a	h	a	a	a	a	h
ZS11-L_A04_6213934	a	h	h	h	a	a	a	h	h	a	a	h	h	a	h	h	h	a	h	a	a	a	a	h	h	h	a	h	a	h	h	h	-	a	h	h	a	a	a	h	a	a	a	h	a	a	a	a	h
ZS11-L_A04_6508952	a	h	h	h	a	a	a	h	h	a	a	h	h	a	h	h	h	a	h	a	a	a	a	h	h	h	a	h	a	h	h	h	-	a	h	h	a	a	a	h	a	a	a	h	a	a	a	a	h
ZS11-L_A04_7227548	a	h	h	h	a	a	a	h	h	a	a	h	h	a	h	h	h	a	h	a	a	a	a	h	h	h	a	h	a	h	h	h	-	a	h	h	a	a	a	h	a	a	a	h	a	a	a	a	h
ZS11-L_A04_6146329	a	h	h	h	a	a	a	h	h	a	a	h	h	a	h	h	h	a	h	a	a	a	a	h	h	h	a	h	a	h	h	h	-	a	h	h	a	a	a	h	a	a	a	h	a	a	a	a	h
ZS11-L_A04_6275798	a	h	h	h	a	a	a	h	h	a	a	h	h	a	h	h	h	a	h	a	a	a	a	h	h	h	a	h	a	h	h	h	h	a	h	h	a	a	a	h	a	a	a	h	a	a	a	a	h
ZS11-L_A04_6146328	a	h	h	h	a	a	a	h	h	a	a	h	h	a	h	h	h	a	h	a	a	a	a	h	h	h	a	h	a	h	h	h	-	a	h	h	a	a	a	h	a	a	a	h	a	a	a	a	h
ZS11-L_A04_6146245	a	h	h	h	a	a	a	h	h	a	a	h	h	a	h	h	h	a	h	a	a	a	a	h	h	h	a	h	a	h	h	h	-	a	h	h	a	a	a	h	a	a	a	h	a	a	a	a	h
ZS11-L_A04_6146315	a	h	h	h	a	a	a	h	h	a	a	h	h	a	h	h	h	a	h	a	a	a	a	h	h	h	a	h	a	h	h	h	-	a	h	h	a	a	a	h	a	a	a	h	a	a	a	a	h
ZS11-L_A04_6433547	a	h	h	h	a	a	a	h	h	a	a	h	h	a	h	h	h	a	h	a	a	a	a	h	h	h	a	h	a	h	h	h	-	a	h	h	a	a	a	h	a	a	a	h	a	a	a	a	h
ZS11-L_A04_6201328	a	h	h	h	a	a	a	h	h	a	a	h	h	a	h	h	h	a	h	a	a	a	a	h	h	h	a	h	a	h	h	h	h	a	h	h	a	a	a	h	a	a	a	h	a	a	a	a	h
ZS11-L_A04_10462122	a	h	h	h	a	a	a	h	h	a	a	h	h	a	h	h	h	a	h	a	a	a	a	h	h	h	a	h	a	h	h	h	-	a	h	h	a	a	a	h	a	a	a	h	a	a	a	a	h
ZS11-L_A04_4722437	a	h	h	h	a	a	a	h	h	a	a	h	h	a	h	h	h	a	h	a	a	a	a	h	h	h	a	h	a	h	h	h	-	a	h	h	a	a	a	h	a	a	a	h	a	a	a	a	h
ZS11-L_A04_3848417	a	h	h	h	a	a	a	h	h	a	a	h	h	a	h	h	h	a	h	a	a	a	a	h	h	h	a	h	a	h	h	h	-	a	h	h	a	a	a	h	a	a	a	h	a	a	a	a	h
ZS11-L_A04_6146290	a	h	h	h	a	a	a	h	h	a	a	h	h	a	h	h	h	a	h	a	a	a	a	h	h	h	a	h	a	h	h	h	-	a	h	h	a	a	a	h	a	a	a	h	a	a	a	a	h
ZS11-L_A04_6146251	a	h	h	h	a	a	a	h	h	a	a	h	h	a	h	h	h	a	h	a	a	a	a	h	h	h	a	h	a	h	h	h	-	a	h	h	a	a	a	h	a	a	a	h	a	a	a	a	h
ZS11-L_A04_4837887	a	h	h	h	a	a	a	h	h	a	a	h	h	a	h	h	h	a	h	a	a	a	a	h	h	h	a	h	a	h	h	h	-	a	h	h	a	a	a	h	a	a	a	h	a	a	a	a	h
ZS11-L_A04_6275485	a	h	h	h	a	a	a	h	h	a	a	h	h	a	h	h	h	a	h	a	a	a	a	h	h	h	a	h	a	h	h	h	h	a	h	h	a	a	a	h	a	a	a	h	a	a	a	a	h
ZS11-L_A04_3973976	a	h	h	h	a	a	a	h	h	a	a	h	h	a	h	h	h	a	h	a	a	a	a	h	h	h	a	h	a	h	h	h	-	a	h	h	a	a	a	h	a	a	a	h	a	a	a	a	h
ZS11-L_A04_6146459	a	h	h	h	a	a	a	h	h	a	a	h	h	a	h	h	h	a	h	a	a	a	a	h	h	h	a	h	a	h	h	h	-	a	h	h	a	a	a	h	a	a	a	h	a	a	a	a	h
ZS11-L_A04_6146468	a	h	h	h	a	a	a	h	h	a	a	h	h	a	h	h	h	a	h	a	a	a	a	h	h	h	a	h	a	h	h	h	-	a	h	h	a	a	a	h	a	a	a	h	a	a	a	a	h
ZS11-L_A04_6275657	a	h	h	h	a	a	a	h	h	a	a	h	h	a	h	h	h	a	h	a	a	a	a	h	h	h	a	h	a	h	h	h	-	a	h	h	a	a	a	h	a	a	a	h	a	a	a	a	h
ZS11-L_A04_4683349	a	h	h	h	a	a	a	h	h	a	a	h	h	a	h	h	h	a	h	a	a	a	a	h	h	h	a	h	a	h	h	h	-	a	h	h	a	a	a	h	a	a	a	h	a	a	a	a	h
ZS11-L_A04_6275572	a	h	h	h	a	a	a	h	h	a	a	h	h	a	h	h	h	a	h	a	a	a	a	h	h	h	a	h	a	h	h	h	-	a	h	h	a	a	a	h	a	a	a	h	a	a	a	a	h
ZS11-L_A04_5701637	a	h	h	h	a	a	a	h	h	a	a	h	h	a	h	h	h	a	h	a	a	a	a	h	h	h	a	h	a	h	h	h	h	a	h	h	a	a	a	h	a	a	a	h	a	a	a	a	h
ZS11-L_A04_6628425	a	h	h	h	a	a	a	h	h	a	a	h	h	a	h	h	h	a	h	a	a	a	a	h	h	h	a	h	a	h	h	h	h	a	h	h	a	a	a	h	a	a	a	h	a	a	a	a	h
ZS11-L_A04_6433587	a	h	h	h	a	a	a	h	h	a	a	h	h	a	h	h	h	a	h	a	a	a	a	h	h	h	a	h	a	h	h	h	-	a	h	h	a	a	a	h	a	a	a	h	a	a	a	a	h
ZS11-L_A04_6433580	a	h	h	h	a	a	a	h	h	a	a	h	h	a	h	h	h	a	h	a	a	a	a	h	h	h	a	h	a	h	h	h	-	a	h	h	a	a	a	h	a	a	a	h	a	a	a	a	h
ZS11-L_A04_11168888	a	h	h	h	a	a	a	h	h	a	a	h	h	a	h	h	h	a	h	a	a	a	a	h	h	h	a	h	a	h	h	h	h	a	h	h	a	a	a	h	a	a	a	h	a	a	a	a	h
ZS11-L_A04_11168731	a	h	h	h	a	a	a	h	h	a	a	h	h	a	h	h	h	a	h	a	a	a	a	h	h	h	a	h	a	h	h	h	h	a	h	h	a	a	a	h	a	a	a	h	a	a	a	a	h
ZS11-L_A04_11168776	a	h	h	h	a	a	a	h	h	a	a	h	h	a	h	h	h	a	h	a	a	a	a	h	h	h	a	h	a	h	h	h	h	a	h	h	a	a	a	h	a	a	a	h	a	a	a	a	h
ZS11-L_A04_11253385	a	h	h	h	a	a	a	h	h	a	a	h	h	a	h	h	h	a	h	a	a	a	a	h	h	h	a	h	a	h	h	h	-	a	h	h	a	a	a	h	a	a	a	h	a	a	a	a	h
ZS11-L_A04_11168894	a	h	h	h	a	a	a	h	h	a	a	h	h	a	h	h	h	a	h	a	a	a	a	h	h	h	a	h	a	h	h	h	h	a	h	h	a	a	a	h	a	a	a	h	a	a	a	a	h
ZS11-L_A04_11168895	a	h	h	h	a	a	a	h	h	a	a	h	h	a	h	h	h	a	h	a	a	a	a	h	h	h	a	h	a	h	h	h	h	a	h	h	a	a	a	h	a	a	a	h	a	a	a	a	h
ZS11-L_A04_11168789	a	h	h	h	a	a	a	h	h	a	a	h	h	a	h	h	h	a	h	a	a	a	a	h	h	h	a	h	a	h	h	h	h	a	h	h	a	a	a	h	a	a	a	h	a	a	a	a	h
ZS11-L_A04_11466443	a	h	h	h	a	a	a	h	h	a	a	h	h	a	h	h	h	a	h	a	a	a	a	h	h	h	a	h	a	h	h	h	h	a	h	h	a	a	a	h	a	a	a	h	a	a	a	a	h
ZS11-L_A04_11743378	a	h	h	h	a	a	a	h	h	a	a	h	h	a	h	h	h	a	h	a	a	a	a	h	h	h	a	h	a	h	h	h	-	a	h	h	a	a	a	h	a	a	a	h	a	a	a	a	h
ZS11-L_A04_11481639	a	h	h	h	a	a	a	h	h	a	a	h	h	a	h	h	h	a	h	a	a	a	a	h	h	h	a	h	a	h	h	h	-	a	h	h	a	a	a	h	a	a	a	h	a	a	a	a	h
ZS11-L_A04_11573662	a	h	h	h	a	a	a	h	h	a	a	h	h	a	h	h	h	a	h	a	a	a	a	h	h	h	a	h	a	h	h	h	a	a	h	h	a	a	a	h	a	a	a	h	a	a	a	a	h
ZS11-L_A04_11780015	a	h	h	h	a	a	a	h	h	a	a	h	h	a	h	h	h	a	h	a	a	a	a	h	h	h	a	h	a	h	h	h	-	a	h	h	a	a	a	h	a	a	a	h	a	a	a	a	h
ZS11-L_A04_12175090	a	h	h	h	a	a	a	h	h	a	a	h	h	a	h	h	h	a	h	a	a	a	a	h	h	h	a	h	a	h	h	h	-	a	h	h	a	a	a	h	a	a	a	h	a	a	a	a	h
ZS11-L_A04_11573600	a	h	h	h	a	a	a	h	h	a	a	h	h	a	h	h	h	a	h	a	a	a	a	h	h	h	a	h	a	h	h	h	-	a	h	h	a	a	a	h	a	a	a	h	a	a	a	a	h
ZS11-L_A04_11573636	a	h	h	h	a	a	a	h	h	a	a	h	h	a	h	h	h	a	h	a	a	a	a	h	h	h	a	h	a	h	h	h	a	a	h	h	a	a	a	h	a	a	a	h	a	a	a	a	h
ZS11-L_A04_12175018	a	h	h	h	a	a	a	h	h	a	a	h	h	a	h	h	h	a	h	a	a	a	a	h	h	h	a	h	a	h	h	h	-	a	h	h	a	a	a	h	a	a	a	h	a	a	a	a	h
ZS11-L_A04_11481607	a	h	h	h	a	a	a	h	h	a	a	h	h	a	h	h	h	a	h	a	a	a	a	h	h	h	a	h	a	h	h	h	-	a	h	h	a	a	a	h	a	a	a	h	a	a	a	a	h
ZS11-L_A04_11573685	a	h	h	h	a	a	a	h	h	a	a	h	h	a	h	h	h	a	h	a	a	a	a	h	h	h	a	h	a	h	h	h	a	a	h	h	a	a	a	h	a	a	a	h	a	a	a	a	h
ZS11-L_A04_12175023	a	h	h	h	a	a	a	h	h	a	a	h	h	a	h	h	h	a	h	a	a	a	a	h	h	h	a	h	a	h	h	h	-	a	h	h	a	a	a	h	a	a	a	h	a	a	a	a	h
ZS11-L_A04_11724859	a	h	h	h	a	a	a	h	h	a	a	h	h	a	h	h	h	a	h	a	a	a	a	h	h	h	a	h	a	h	h	h	-	a	h	h	a	a	a	h	a	a	a	h	a	a	a	a	h
ZS11-L_A04_11677239	a	h	h	h	a	a	a	h	h	a	a	h	h	a	h	h	h	a	h	a	a	a	a	h	h	h	a	h	a	h	h	h	-	a	-	h	a	a	a	h	a	a	a	h	a	a	a	a	h
ZS11-L_A04_11743584	a	h	h	h	a	a	a	h	h	a	a	h	h	a	h	h	h	a	h	a	a	a	a	h	h	h	a	h	a	h	h	h	-	a	h	h	a	a	a	h	a	a	a	h	a	a	a	a	h
ZS11-L_A04_11481455	a	h	h	h	a	a	a	h	h	a	a	h	h	a	h	h	h	a	h	a	a	a	a	h	h	h	a	h	a	h	h	h	-	a	h	h	a	a	a	h	a	a	a	h	a	a	a	a	h
ZS11-L_A04_11724779	a	h	h	h	a	a	a	h	h	a	a	h	h	a	h	h	h	a	h	a	a	a	a	h	h	h	a	h	a	h	h	h	-	a	h	h	a	a	a	h	a	a	a	h	a	a	a	a	h
ZS11-L_A04_11481682	a	h	h	h	a	a	a	h	h	a	a	h	h	a	h	h	h	a	h	a	a	a	a	h	h	h	a	h	a	h	h	h	-	a	h	h	a	a	a	h	a	a	a	h	a	a	a	a	h
ZS11-L_A04_11786142	a	h	h	h	a	a	a	h	h	a	a	h	h	a	h	h	h	a	h	a	a	a	a	h	h	h	a	h	a	h	h	h	h	a	h	h	a	a	a	h	a	a	a	h	a	a	a	a	h
ZS11-L_A04_12088579	a	h	h	h	a	a	a	h	h	a	a	h	h	a	h	h	h	a	h	a	a	a	a	h	h	h	a	h	a	h	h	h	-	a	h	h	a	a	a	h	a	a	a	h	a	a	a	a	h
ZS11-L_A04_12134900	a	h	h	h	a	a	a	h	h	a	a	h	h	a	h	h	h	a	h	a	a	a	a	h	h	h	a	h	a	h	h	h	h	a	h	h	a	a	a	h	a	a	a	h	a	a	a	a	h
ZS11-L_A04_12589780	a	h	h	h	a	a	a	h	h	a	a	h	h	a	h	h	h	a	h	a	a	a	a	h	h	h	a	h	a	h	h	h	-	a	h	h	a	a	a	h	a	a	a	h	a	a	a	a	h
ZS11-L_A04_12589832	a	h	h	h	a	a	a	h	h	a	a	h	h	a	h	h	h	a	h	a	a	a	a	h	h	h	a	h	a	h	h	h	h	a	h	h	a	a	a	h	a	a	a	h	a	a	a	a	h
ZS11-L_A04_12589913	a	h	h	h	a	a	a	h	h	a	a	h	h	a	h	h	h	a	h	a	a	a	a	h	h	h	a	h	a	h	h	h	-	a	h	h	a	a	a	h	a	a	a	h	a	a	a	a	h
ZS11-L_A04_12552091	a	h	h	h	a	a	a	h	h	a	a	h	h	a	h	h	h	a	h	a	a	a	a	h	h	h	a	h	a	h	h	h	-	a	h	h	a	a	a	h	a	a	a	h	a	a	a	a	h
ZS11-L_A04_12322476	a	h	h	h	a	a	a	h	h	a	a	h	h	a	h	h	h	a	h	a	a	a	a	h	h	h	a	h	a	h	h	h	h	a	h	h	a	a	a	h	a	a	a	h	a	a	a	a	h
ZS11-L_A04_12305412	a	h	h	h	a	a	a	h	h	a	a	h	h	a	h	h	h	a	h	a	a	a	a	h	h	h	a	h	a	h	h	h	-	a	h	h	a	a	a	h	a	a	a	h	a	a	a	a	h
ZS11-L_A04_13260820	a	h	h	h	a	a	a	h	h	a	a	h	h	a	h	h	h	a	h	a	a	a	a	h	h	h	a	h	a	h	h	h	h	a	h	h	a	a	a	h	a	a	a	h	a	a	a	a	h
ZS11-L_A04_13215941	a	h	h	h	a	a	a	h	h	a	a	h	h	a	h	h	h	a	h	a	a	a	a	h	h	h	a	h	a	h	h	h	-	a	-	h	a	a	a	h	a	a	a	h	a	a	a	a	h
ZS11-L_A04_13216023	a	h	h	h	a	a	a	h	h	a	a	h	h	a	h	h	h	a	h	a	a	a	a	h	h	h	a	h	a	h	h	h	-	a	-	h	a	a	a	h	a	a	a	h	a	a	a	a	h
ZS11-L_A04_15124522	a	h	h	h	a	a	a	h	h	a	a	h	h	a	h	a	h	a	h	a	a	a	a	h	h	h	a	h	a	h	h	h	h	a	h	h	a	a	a	h	a	a	a	h	a	a	a	a	h
ZS11-L_A04_15105306	a	h	h	h	a	a	a	h	h	a	a	h	h	a	h	a	h	a	h	a	a	a	a	h	h	h	a	h	a	h	h	h	h	a	h	h	a	a	a	h	a	a	a	h	a	a	a	a	h
ZS11-L_A04_14938678	a	h	h	h	a	a	a	h	h	a	a	h	h	a	h	a	h	a	h	a	a	a	a	h	h	h	a	h	a	h	h	h	h	a	h	h	a	a	a	h	a	a	a	h	a	a	a	a	h
ZS11-L_A04_15139513	a	h	h	h	a	a	a	h	h	a	a	h	h	a	h	a	h	a	h	a	a	a	a	h	h	h	a	h	a	h	h	h	h	a	h	h	a	a	a	h	a	a	a	h	a	a	a	a	h
ZS11-L_A04_14938697	a	h	h	h	a	a	a	h	h	a	a	h	h	a	h	a	h	a	h	a	a	a	a	h	h	h	a	h	a	h	h	h	h	a	h	h	a	a	a	h	a	a	a	h	a	a	a	a	h
ZS11-L_A04_15124562	a	h	h	h	a	a	a	h	h	a	a	h	h	a	h	a	h	a	h	a	a	a	a	h	h	h	a	h	a	h	h	h	h	a	h	h	a	a	a	h	a	a	a	h	a	a	a	a	h
ZS11-L_A04_16297047	a	h	h	h	a	a	a	h	h	a	a	h	h	a	h	a	h	a	h	a	a	a	a	h	h	h	a	h	a	h	h	h	h	a	h	h	a	a	a	h	a	a	a	h	a	a	a	a	h
ZS11-L_A04_15431185	a	h	h	h	a	a	a	h	h	a	a	h	h	a	h	a	h	a	h	a	a	a	a	h	h	h	a	h	a	h	h	h	h	a	h	h	a	a	a	h	a	a	a	h	a	a	a	a	h
ZS11-L_A04_15431182	a	h	h	h	a	a	a	h	h	a	a	h	h	a	h	a	h	a	h	a	a	a	a	h	h	h	a	h	a	h	h	h	h	a	h	h	a	a	a	h	a	a	a	h	a	a	a	a	h
ZS11-L_A04_16297059	a	h	h	h	a	a	a	h	h	a	a	h	h	a	h	a	h	a	h	a	a	a	a	h	h	h	a	h	a	h	h	h	h	a	h	h	a	a	a	h	a	a	a	h	a	a	a	a	h
ZS11-L_A04_16297031	a	h	h	h	a	a	a	h	h	a	a	h	h	a	h	a	h	a	h	a	a	a	a	h	h	h	a	h	a	h	h	h	h	a	h	h	a	a	a	h	a	a	a	h	a	a	a	a	h
ZS11-L_A04_16297009	a	h	h	h	a	a	a	h	h	a	a	h	h	a	h	a	h	a	h	a	a	a	a	h	h	h	a	h	a	h	h	h	h	a	h	h	a	a	a	h	a	a	a	h	a	a	a	a	h
ZS11-L_A04_15431183	a	h	h	h	a	a	a	h	h	a	a	h	h	a	h	a	h	a	h	a	a	a	a	h	h	h	a	h	a	h	h	h	h	a	h	h	a	a	a	h	a	a	a	h	a	a	a	a	h
ZS11-L_A04_15423462	a	h	h	h	a	a	a	h	h	a	a	h	h	a	h	a	h	a	h	a	a	a	a	h	h	h	a	h	a	h	h	h	h	a	h	h	a	a	a	h	a	a	a	h	a	a	a	a	h
ZS11-L_A04_15431202	a	h	h	h	a	a	a	h	h	a	a	h	h	a	h	a	h	a	h	a	a	a	a	h	h	h	a	h	a	h	h	h	h	a	h	h	a	a	a	h	a	a	a	h	a	a	a	a	h
ZS11-L_A04_15431217	a	h	h	h	a	a	a	h	h	a	a	h	h	a	h	a	h	a	h	a	a	a	a	h	h	h	a	h	a	h	h	h	h	a	h	h	a	a	a	h	a	a	a	h	a	a	a	a	h
ZS11-L_A04_17325811	a	h	h	h	a	a	a	-	h	a	a	h	h	a	h	a	h	a	h	a	a	a	a	h	h	a	a	h	h	h	h	h	h	a	h	h	a	a	a	h	a	a	a	h	a	a	a	a	h
ZS11-L_A04_17325544	a	h	h	h	a	a	a	-	h	a	a	h	h	a	h	a	h	a	h	a	a	a	a	h	h	a	a	h	h	h	h	h	h	a	h	h	a	a	a	h	a	a	a	h	a	a	a	a	h
ZS11-L_A04_17527570	a	h	h	h	a	a	a	-	h	a	a	h	h	a	h	a	h	a	h	a	a	a	a	h	h	a	a	h	h	h	h	h	a	a	h	h	a	a	a	h	a	a	a	h	a	a	a	a	h
ZS11-L_A04_17527606	a	h	h	h	a	a	a	-	h	a	a	h	h	a	h	a	h	a	h	a	a	a	a	h	h	a	a	h	h	h	h	h	a	a	h	h	a	a	a	h	a	a	a	h	a	a	a	a	h
ZS11-L_A04_17707459	a	h	h	h	a	a	a	h	h	a	a	a	h	a	h	a	h	a	h	a	a	a	a	h	h	a	a	h	h	h	h	h	-	a	h	h	a	a	a	h	a	a	a	h	a	a	a	a	h
ZS11-L_A04_17707502	a	h	h	h	a	a	a	h	h	a	a	a	h	a	h	a	h	a	h	a	a	a	a	h	h	a	a	h	h	h	h	h	-	a	h	h	a	a	a	h	a	a	a	h	a	a	a	a	h
ZS11-L_A04_17707473	a	h	h	h	a	a	a	h	h	a	a	a	h	a	h	a	h	a	h	a	a	a	a	h	h	a	a	h	h	h	h	h	-	a	h	h	a	a	a	h	a	a	a	h	a	a	a	a	h
ZS11-L_A04_17707468	a	h	h	h	a	a	a	h	h	a	a	a	h	a	h	a	h	a	h	a	a	a	a	h	h	a	a	h	h	h	h	h	-	a	h	h	a	a	a	h	a	a	a	h	a	a	a	a	h
ZS11-L_A04_18013167	a	h	h	h	a	a	a	h	h	a	a	a	h	a	h	a	h	a	h	a	a	a	a	h	h	a	a	h	h	h	h	h	a	a	h	h	a	a	a	h	a	a	a	h	a	a	a	h	h
ZS11-L_A04_18013170	a	h	h	h	a	a	a	h	h	a	a	a	h	a	h	a	h	a	h	a	a	a	a	h	h	a	a	h	h	h	h	h	a	a	h	h	a	a	a	h	a	a	a	h	a	a	a	h	h
ZS11-L_A04_18013173	a	h	h	h	a	a	a	h	h	a	a	a	h	a	h	a	h	a	h	a	a	a	a	h	h	a	a	h	h	h	h	h	a	a	h	h	a	a	a	h	a	a	a	h	a	a	a	h	h
ZS11-L_A04_18013212	a	h	a	h	a	a	a	h	h	a	a	a	h	a	h	a	h	a	h	a	a	a	a	h	h	a	a	h	h	h	h	h	a	a	h	h	a	a	a	h	a	a	a	h	a	a	a	h	h
ZS11-L_A04_18078771	a	h	a	h	a	a	a	h	h	a	a	a	h	a	h	a	h	a	h	a	a	a	a	h	h	a	a	h	h	h	h	h	-	a	h	h	a	a	a	h	a	a	a	h	a	a	a	h	-
ZS11-L_A04_18078744	a	h	a	h	a	a	a	h	h	a	a	a	h	a	h	a	h	a	h	a	a	a	a	h	h	a	a	h	h	h	h	h	a	a	h	h	a	a	a	h	a	a	a	h	a	a	a	h	-
ZS11-L_A04_18078774	a	h	a	h	a	a	a	h	h	a	a	a	h	a	h	a	h	a	h	a	a	a	a	h	h	a	a	h	h	h	h	h	a	a	h	h	a	a	a	h	a	a	a	h	a	a	a	h	-
ZS11-L_A04_18012927	a	h	a	h	a	a	a	h	h	a	a	a	h	a	h	a	h	a	h	a	a	a	a	h	h	a	a	h	h	h	h	h	a	a	h	h	a	a	a	h	a	a	a	h	a	a	a	h	h
ZS11-L_A04_18013479	a	h	a	h	a	a	a	h	h	a	a	a	h	a	h	a	h	a	h	a	a	a	a	h	h	a	a	h	h	h	h	h	a	a	h	h	a	a	a	h	a	a	a	h	a	a	a	h	h
ZS11-L_A04_18314597	a	h	a	h	a	a	a	h	h	a	a	a	h	a	h	a	h	a	h	a	a	a	a	h	h	a	a	h	h	h	h	h	-	a	h	h	a	a	a	h	a	a	a	h	a	a	a	h	h
ZS11-L_A04_18314453	a	h	a	h	a	a	a	h	h	a	a	a	h	a	h	a	h	a	h	a	a	a	a	h	h	a	a	h	h	h	h	h	-	a	h	h	a	a	a	h	a	a	a	h	a	a	a	h	h
ZS11-L_A04_18314566	a	h	a	h	a	a	a	h	h	a	a	a	h	a	h	a	h	a	h	a	a	a	a	h	h	a	a	h	h	h	h	h	-	a	h	h	a	a	a	h	a	a	a	h	a	a	a	h	h
ZS11-L_A04_18314426	a	h	a	h	a	a	a	h	h	a	a	a	h	a	h	a	h	a	h	a	a	a	a	h	h	a	a	h	h	h	h	h	-	a	h	h	a	a	a	h	a	a	a	h	a	a	a	h	h
ZS11-L_A04_18819095	a	h	a	h	a	a	a	h	h	a	h	a	h	a	h	a	h	a	h	a	a	a	a	h	h	a	a	h	h	h	h	h	-	a	h	h	h	a	a	h	a	a	a	h	a	a	a	h	h
ZS11-L_A04_19756056	a	h	a	h	a	a	a	a	h	a	h	a	h	a	h	a	h	a	h	h	a	a	a	h	h	a	a	h	h	h	a	h	a	a	h	h	h	a	a	h	a	a	a	h	a	a	a	h	h
ZS11-L_A04_19790485	a	h	a	h	a	a	a	a	h	a	h	a	h	a	h	a	h	a	h	h	a	a	a	h	h	a	a	h	h	h	a	h	a	a	h	h	h	a	a	h	a	a	a	h	a	a	a	h	h
ZS11-L_A04_20290246	a	h	a	h	a	h	a	a	h	a	h	a	h	a	h	a	h	a	h	h	a	a	a	h	h	a	a	h	h	h	a	h	a	a	h	h	h	a	a	h	a	a	a	h	a	a	a	h	h
ZS11-L_A04_20290222	a	h	a	h	a	h	a	a	h	a	h	a	h	a	h	a	h	a	h	h	a	a	a	h	h	a	a	h	h	h	a	h	a	a	h	h	h	a	a	h	a	a	a	h	a	a	a	h	h
ZS11-L_A04_20250203	a	h	a	h	a	h	a	a	h	a	h	a	h	a	h	a	h	a	h	h	a	a	a	h	h	a	a	h	h	h	a	h	a	a	h	h	h	a	a	h	a	a	a	h	a	a	a	h	h
ZS11-L_A04_20298481	a	h	a	h	a	h	a	a	h	a	h	a	h	a	h	a	h	a	h	h	a	a	a	h	h	a	a	h	h	h	a	h	a	a	h	h	h	a	a	h	a	a	a	h	a	a	a	h	h
ZS11-L_A04_20298380	a	h	a	h	a	h	a	a	h	a	h	a	h	a	h	a	h	a	h	h	a	a	a	h	h	a	a	h	h	h	a	h	a	a	h	h	h	a	a	h	a	a	a	h	a	a	a	h	h
ZS11-L_A04_20290330	a	h	a	h	a	h	a	a	h	a	h	a	h	a	h	a	h	a	h	h	a	a	a	h	h	a	a	h	h	h	a	h	a	a	h	h	h	a	a	h	a	a	a	h	a	a	a	h	h
ZS11-L_A04_20271318	a	h	a	h	a	h	a	a	h	a	h	a	h	a	h	a	h	a	h	h	a	a	a	h	h	a	a	h	h	h	a	h	a	a	h	h	h	a	a	h	a	a	a	h	a	a	a	h	h
ZS11-L_A04_20290180	a	h	a	h	a	h	a	a	h	a	h	a	h	a	h	a	h	a	h	h	a	a	a	h	h	a	a	h	h	h	a	h	a	a	h	h	h	a	a	h	a	a	a	h	a	a	a	h	h
ZS11-L_A04_20298397	a	h	a	h	a	h	a	a	h	a	h	a	h	a	h	a	h	a	h	h	a	a	a	h	h	a	a	h	h	h	a	h	a	a	h	h	h	a	a	h	a	a	a	h	a	a	a	h	h
ZS11-L_A04_20687535	a	h	a	h	h	h	a	a	a	a	h	a	h	a	h	a	h	a	h	h	a	a	a	h	h	a	a	h	h	h	a	h	a	a	h	h	h	a	a	h	a	a	a	h	a	a	a	h	h
ZS11-L_A04_20678591	a	h	a	h	h	h	a	a	a	a	h	a	h	a	h	a	h	a	h	h	a	a	a	h	h	a	a	h	h	h	a	h	a	a	h	h	h	a	a	h	a	a	a	h	a	a	a	h	h
ZS11-L_A04_21275567	a	a	a	h	h	h	a	a	a	a	h	a	h	a	h	a	h	a	h	h	a	a	a	h	h	a	a	h	h	h	a	h	a	a	h	h	h	a	a	h	a	a	a	h	a	a	a	h	h
ZS11-L_A04_21275484	a	a	a	h	h	h	a	a	a	a	h	a	h	a	h	a	h	a	h	h	a	a	a	h	h	a	a	h	h	h	a	h	a	a	h	h	h	a	a	h	a	a	a	h	a	a	a	h	h
ZS11-L_A04_22186671	a	a	h	h	h	h	a	a	a	a	h	a	h	a	h	a	h	a	h	a	a	a	h	h	h	a	a	h	h	h	a	h	a	a	h	h	h	a	a	h	a	a	a	h	a	h	a	h	h
ZS11-L_A04_22342493	a	a	h	h	h	h	a	a	a	a	h	a	h	a	h	a	h	a	h	a	a	a	h	h	h	a	a	h	h	h	a	h	a	a	h	h	h	a	a	h	a	a	a	h	a	h	a	h	h
ZS11-L_A04_22342531	a	a	h	h	h	h	a	a	a	a	h	a	h	a	h	a	h	a	h	a	a	a	h	h	h	a	a	h	h	h	a	h	-	a	h	h	h	a	a	h	a	a	a	h	a	h	a	h	h
ZS11-L_A04_22342457	a	a	h	h	h	h	a	a	a	a	h	a	h	a	h	a	h	a	h	a	a	a	h	h	h	a	a	h	h	h	a	h	-	a	h	h	h	a	a	h	a	a	a	h	a	h	a	h	h
ZS11-L_A04_22342442	a	a	h	h	h	h	a	a	a	a	h	a	h	a	h	a	h	a	h	a	a	a	h	h	h	a	a	h	h	h	a	h	-	a	h	h	h	a	a	h	a	a	a	h	a	h	a	h	h
ZS11-L_A04_22342456	a	a	h	h	h	h	a	a	a	a	h	a	h	a	h	a	h	a	h	a	a	a	h	-	h	a	a	h	h	h	a	h	-	a	h	h	h	a	a	h	a	a	a	h	a	h	a	h	h
ZS11-L_A04_22342540	a	a	h	h	h	h	a	a	a	a	h	a	h	a	h	a	h	a	h	a	a	a	h	h	h	a	a	h	h	h	a	h	-	a	h	h	h	a	a	h	a	a	a	h	a	h	a	h	h
ZS11-L_A04_22597495	a	a	h	h	h	h	a	a	a	a	h	a	h	a	h	a	h	a	h	a	a	a	h	h	h	a	a	h	h	h	a	h	a	a	h	h	h	a	a	h	a	a	a	h	a	h	a	h	a
ZS11-L_A04_22597506	a	a	h	h	h	h	a	a	a	a	h	a	h	a	h	a	h	a	h	a	a	a	h	h	h	a	a	h	h	h	a	h	a	a	h	h	h	a	a	h	a	a	a	h	a	h	a	h	a
ZS11-L_A04_22727156	a	a	h	h	h	h	a	a	a	a	h	a	h	a	h	a	h	a	h	a	a	a	h	h	h	a	a	h	h	h	a	h	-	a	h	h	h	a	a	h	a	a	a	h	a	h	a	h	a
ZS11-L_A04_22884237	a	a	h	h	h	h	a	a	a	a	h	a	h	a	h	a	h	a	h	a	a	a	h	h	h	a	a	h	h	h	a	h	a	a	h	h	h	a	a	h	h	a	a	h	a	h	a	h	a
ZS11-L_A04_22884201	a	a	h	h	h	h	a	a	a	a	h	a	h	a	h	a	h	a	h	a	a	a	h	h	h	a	a	h	h	h	a	h	a	a	h	h	h	a	a	h	h	a	a	h	a	h	a	h	a
ZS11-L_A04_22884210	a	a	h	h	h	h	a	a	a	a	h	a	h	a	h	a	h	a	h	a	a	a	h	h	h	a	a	h	h	h	a	h	a	a	h	h	h	a	a	h	h	a	a	h	a	h	a	h	a
ZS11-L_A04_22884205	a	a	h	h	h	h	a	a	a	a	h	a	h	a	h	a	h	a	h	a	a	a	h	h	h	a	a	h	h	h	a	h	a	a	h	h	h	a	a	h	h	a	a	h	a	h	a	h	a
ZS11-L_A04_23093280	a	a	h	h	h	h	a	a	a	a	h	a	h	a	h	a	h	a	h	a	a	a	h	h	h	a	a	h	h	h	a	a	a	a	h	h	h	a	a	h	h	a	a	h	a	h	a	h	a
ZS11-L_A04_23088267	a	a	h	h	h	h	a	a	a	a	h	a	h	a	h	a	h	a	h	a	a	a	h	h	h	a	a	h	h	h	a	a	a	a	h	h	h	a	a	h	h	a	a	h	a	h	a	h	a
ZS11-L_A04_23093209	a	a	h	h	h	h	a	a	a	a	h	a	h	a	h	a	h	a	h	a	a	a	h	h	h	a	a	h	h	h	a	a	a	a	h	h	h	a	a	h	h	a	a	h	a	h	a	h	a
ZS11-L_A04_22945548	a	a	h	h	h	h	a	a	a	a	h	a	h	a	h	a	h	a	h	a	a	a	h	h	h	a	a	h	h	h	a	a	a	a	h	h	h	a	a	h	h	a	a	h	a	h	a	h	a
ZS11-L_A04_23088191	a	a	h	h	h	h	a	a	a	a	h	a	h	a	h	a	h	a	h	a	a	a	h	h	h	a	a	h	h	h	a	a	a	a	h	h	h	a	a	h	h	a	a	h	a	h	a	h	a
ZS11-L_A04_23089928	a	a	h	h	h	h	a	a	a	a	h	a	h	a	h	a	h	a	h	a	a	a	h	h	h	a	a	h	h	h	a	a	a	a	h	h	h	a	a	h	h	a	a	h	a	h	a	h	a
ZS11-L_A04_23088192	a	a	h	h	h	h	a	a	a	a	h	a	h	a	h	a	h	a	h	a	a	a	h	h	h	a	a	h	h	h	a	a	a	a	h	h	h	a	a	h	h	a	a	h	a	h	a	h	a
ZS11-L_A04_22977056	a	a	h	h	h	h	a	a	a	a	h	a	h	a	h	a	h	a	h	a	a	a	h	h	h	a	a	h	h	h	a	a	a	a	h	h	h	a	a	h	h	a	a	h	a	h	a	h	a
ZS11-L_A04_23549814	a	a	h	h	h	h	a	a	a	a	h	a	h	a	h	a	h	a	h	a	a	a	h	h	h	a	a	h	h	h	a	a	a	a	h	h	h	a	a	h	h	a	a	h	a	h	a	h	a
ZS11-L_A04_23549799	a	a	h	h	h	h	a	a	a	a	h	a	h	a	h	a	h	a	h	a	a	a	h	h	h	a	a	h	h	h	a	a	a	a	h	h	h	a	a	h	h	a	a	h	a	h	a	h	a
ZS11-L_A04_23549643	a	a	h	h	h	h	a	a	a	a	h	a	h	a	h	a	h	a	h	a	a	a	h	h	h	a	a	h	h	h	a	a	a	a	h	h	h	a	a	h	h	a	a	h	a	h	a	h	a
ZS11-L_A04_23549843	a	a	h	h	h	h	a	a	a	a	h	a	h	a	h	a	h	a	h	a	a	a	h	h	h	a	a	h	h	h	a	a	a	a	h	h	h	a	a	h	h	a	a	h	a	h	a	h	a
ZS11-L_A04_23549631	a	a	h	h	h	h	a	a	a	a	h	a	h	a	h	a	h	a	h	a	a	a	h	h	h	a	a	h	h	h	a	a	a	a	h	h	h	a	a	h	h	a	a	h	a	h	a	h	a
ZS11-L_A04_23687796	a	a	h	h	h	h	a	a	a	a	h	a	h	a	h	a	h	a	h	a	a	a	h	h	h	h	a	h	h	h	a	a	a	a	h	h	h	a	a	h	h	a	a	h	a	h	a	h	a
ZS11-L_A04_23809495	a	a	h	h	h	h	a	a	a	a	h	a	h	a	h	a	h	a	h	a	a	a	h	h	h	h	a	h	h	h	a	a	a	a	h	h	h	a	a	h	h	a	a	h	a	h	a	h	a
ZS11-L_A04_23687784	a	a	h	h	h	h	a	a	a	a	h	a	h	a	h	a	h	a	h	a	a	a	h	h	h	h	a	h	h	h	a	a	a	a	h	h	h	a	a	h	h	a	a	h	a	h	a	h	a
ZS11-L_A04_23809710	a	a	h	h	h	h	a	a	a	a	h	a	h	a	h	a	h	a	h	a	a	a	h	h	h	h	a	h	h	h	a	a	a	a	h	h	h	a	a	h	h	a	a	h	a	h	a	h	a
ZS11-L_A04_23809489	a	a	h	h	h	h	a	a	a	a	h	a	h	a	h	a	h	a	h	a	a	a	h	h	h	h	a	h	h	h	a	a	a	a	h	h	h	a	a	h	h	a	a	h	a	h	a	h	a
ZS11-L_A04_23809510	a	a	h	h	h	h	a	a	a	a	h	a	h	a	h	a	h	a	h	a	a	a	h	h	h	h	a	h	h	h	a	a	a	a	h	h	h	a	a	h	h	a	a	h	a	h	a	h	a
ZS11-L_A04_23809519	a	a	h	h	h	h	a	a	a	a	h	a	h	a	h	a	h	a	h	a	a	a	h	h	h	h	a	h	h	h	a	a	a	a	h	h	h	a	a	h	h	a	a	h	a	h	a	h	a
ZS11-L_A04_23809630	a	a	h	h	h	h	a	a	a	a	h	a	h	a	h	a	h	a	h	a	a	a	h	h	h	h	a	h	h	h	a	a	a	a	h	h	h	a	a	h	h	a	a	h	a	h	a	h	a
ZS11-L_A04_24442688	a	a	h	h	h	h	a	a	a	a	h	a	h	a	h	a	h	a	h	a	a	a	h	h	h	h	a	h	h	h	a	a	a	a	h	h	h	a	h	h	h	a	a	h	a	h	a	h	a
ZS11-L_A04_24011095	a	a	h	h	h	h	a	a	a	a	h	a	h	a	h	a	h	a	h	a	a	a	h	h	h	h	a	h	h	h	a	a	a	a	h	h	h	a	h	h	h	a	a	h	a	h	a	h	a
ZS11-L_A04_24114186	a	a	h	h	h	h	a	a	a	a	h	a	h	a	h	a	h	a	h	a	a	a	h	h	h	h	a	h	h	h	a	a	a	a	h	h	h	a	h	h	h	a	a	h	a	h	a	h	a
ZS11-L_A04_24113995	a	a	h	h	h	h	a	a	a	a	h	a	h	a	h	a	h	a	h	a	a	a	h	h	h	h	a	h	h	h	a	a	a	a	h	h	h	a	h	h	h	a	a	h	a	h	a	h	a
ZS11-L_A04_24442704	a	a	h	h	h	h	a	a	a	a	h	a	h	a	h	a	h	a	h	a	a	a	h	h	h	h	a	h	h	h	a	a	a	a	h	h	h	a	h	h	h	a	a	h	a	h	a	h	a
ZS11-L_A04_24114025	a	a	h	h	h	h	a	a	a	a	h	a	h	a	h	a	h	a	h	a	a	a	h	h	h	h	a	h	h	h	a	a	a	a	h	h	h	a	h	h	h	a	a	h	a	h	a	h	a
ZS11-L_A04_23986678	a	a	h	h	h	h	a	a	a	a	h	a	h	a	h	a	h	a	h	a	a	a	h	h	h	h	a	h	h	h	a	a	a	a	h	h	h	a	h	h	h	a	a	h	a	h	a	h	a
ZS11-L_A04_24114010	a	a	h	h	h	h	a	a	a	a	h	a	h	a	h	a	h	a	h	a	a	a	h	h	h	h	a	h	h	h	a	a	a	a	h	h	h	a	h	h	h	a	a	h	a	h	a	h	a
ZS11-L_A04_23986676	a	a	h	h	h	h	a	a	a	a	h	a	h	a	h	a	h	a	h	a	a	a	h	h	h	h	a	h	h	h	a	a	a	a	h	h	h	a	h	h	h	a	a	h	a	h	a	h	a
ZS11-L_A04_24011071	a	a	h	h	h	h	a	a	a	a	h	a	h	a	h	a	h	a	h	a	a	a	h	h	h	h	a	h	h	h	a	a	a	a	h	h	h	a	h	h	h	a	a	h	a	h	a	h	a
ZS11-L_A04_24548456	a	a	h	h	h	h	a	a	a	a	h	a	h	a	h	a	a	a	h	a	a	a	h	h	h	h	a	h	h	h	a	a	-	a	h	h	h	a	h	h	h	a	h	h	a	h	a	h	a
ZS11-L_A04_24548453	a	a	h	h	h	h	a	a	a	a	h	a	h	a	h	a	a	a	h	a	a	a	h	h	h	h	a	h	h	h	a	a	-	a	h	h	h	a	h	h	h	a	h	h	a	h	a	h	a
ZS11-L_A05_14720	a	h	a	h	h	h	h	a	h	h	h	a	a	a	a	a	h	a	h	a	h	h	h	a	a	a	h	a	a	h	h	h	h	a	h	h	a	h	h	h	a	h	a	h	a	a	h	a	h
ZS11-L_A05_488662	a	h	a	h	h	h	h	h	h	h	h	a	h	a	a	a	h	a	h	a	h	h	h	a	a	a	h	a	a	h	h	h	h	a	h	h	a	h	h	h	a	h	a	h	a	a	h	a	h
ZS11-L_A05_488556	a	h	a	h	h	h	h	h	h	h	h	a	h	a	a	a	h	a	h	a	h	h	h	a	a	a	h	a	a	h	h	h	h	a	h	h	a	h	h	h	a	h	a	h	a	a	h	a	h
ZS11-L_A05_816223	a	h	a	h	h	h	h	h	h	h	h	a	h	a	a	a	h	a	h	a	h	h	h	a	a	a	h	a	a	h	h	h	h	a	h	h	a	h	h	h	a	h	a	h	a	a	h	a	h
ZS11-L_A05_956858	a	h	a	h	h	h	h	h	h	h	h	a	h	a	a	a	h	a	h	a	h	h	h	a	a	a	h	a	a	h	h	h	-	a	h	h	a	h	h	h	a	h	a	h	a	a	h	a	h
ZS11-L_A05_815947	a	h	a	h	h	h	h	h	h	h	h	a	h	a	a	a	h	a	h	a	h	h	h	a	a	a	h	a	a	h	h	h	h	a	h	h	a	h	h	h	a	h	a	h	a	a	h	a	h
ZS11-L_A05_1062051	a	h	a	h	h	h	h	h	h	h	h	a	h	a	a	a	h	a	h	a	h	h	h	a	a	a	h	a	a	h	h	h	h	a	h	h	a	h	h	h	a	h	a	h	a	a	h	a	h
ZS11-L_A05_1022158	a	h	a	h	h	h	h	h	h	h	h	a	h	a	a	a	h	a	h	a	h	h	h	a	a	a	h	a	a	h	h	h	h	a	h	h	a	h	h	h	a	h	a	h	a	a	h	a	h
ZS11-L_A05_999726	a	h	a	h	h	h	h	h	h	h	h	a	h	a	a	a	h	a	h	a	h	h	h	a	a	a	h	a	a	h	h	h	h	a	h	h	a	h	h	h	a	h	a	h	a	a	h	a	h
ZS11-L_A05_1022202	a	h	a	h	h	h	h	h	h	h	h	a	h	a	a	a	h	a	h	a	h	h	h	a	a	a	h	a	a	h	h	h	h	a	h	h	a	h	h	h	a	h	a	h	a	a	h	a	h
ZS11-L_A05_999801	a	h	a	h	h	h	h	h	h	h	h	a	h	a	a	a	h	a	h	a	h	h	h	a	a	a	h	a	a	h	h	h	h	a	h	h	a	h	h	h	a	h	a	h	a	a	h	a	h
ZS11-L_A05_999720	a	h	a	h	h	h	h	h	h	h	h	a	h	a	a	a	h	a	h	a	h	h	h	a	a	a	h	a	a	h	h	h	h	a	h	h	a	h	h	h	a	h	a	h	a	a	h	a	h
ZS11-L_A05_999719	a	h	a	h	h	h	h	h	h	h	h	a	h	a	a	a	h	a	h	a	h	h	h	a	a	a	h	a	a	h	h	h	h	a	h	h	a	h	h	h	a	h	a	h	a	a	h	a	h
ZS11-L_A05_1062045	a	h	a	h	h	h	h	h	h	h	h	a	h	a	a	a	h	a	h	a	h	h	h	a	a	a	h	a	a	h	h	h	h	a	h	h	a	h	h	h	a	h	a	h	a	a	h	a	h
ZS11-L_A05_999804	a	h	a	h	h	h	h	h	h	h	h	a	h	a	a	a	h	a	h	a	h	h	h	a	a	a	h	a	a	h	h	h	h	a	h	h	a	h	h	h	a	h	a	h	a	a	h	a	h
ZS11-L_A05_1181377	a	h	a	h	h	h	h	h	h	h	h	a	h	a	a	a	h	a	h	a	h	h	h	a	a	a	h	a	a	h	h	h	h	a	h	a	a	h	a	h	a	h	a	h	a	a	h	a	h
ZS11-L_A05_1256163	a	h	a	h	h	h	h	h	h	h	h	a	h	a	a	a	h	a	h	a	h	h	h	a	a	a	h	a	a	h	h	h	h	a	h	a	a	h	a	h	a	h	a	h	a	a	h	a	h
ZS11-L_A05_1181254	a	h	a	h	h	h	h	h	h	h	h	a	h	a	a	a	h	a	h	a	h	h	h	a	a	a	h	a	a	h	h	h	h	a	h	a	a	h	a	h	a	h	a	h	a	a	h	a	h
ZS11-L_A05_1609749	a	h	a	h	h	h	h	h	h	h	h	a	h	a	a	a	h	a	h	a	h	h	h	a	a	a	h	a	a	h	h	h	h	a	h	a	a	h	a	h	a	h	a	h	a	a	h	a	h
ZS11-L_A05_1747174	a	h	a	h	h	h	h	h	h	h	h	a	h	a	a	a	h	a	h	a	h	h	h	a	a	a	h	a	a	h	h	h	h	a	h	a	a	h	a	h	a	h	a	h	a	a	h	a	h
ZS11-L_A05_1747133	a	h	a	h	h	h	h	h	h	h	h	a	h	a	a	a	h	a	h	a	h	h	h	a	a	a	h	a	a	h	h	h	h	a	h	a	a	h	a	h	a	h	a	h	a	a	h	a	h
ZS11-L_A05_1747181	a	h	a	h	h	h	h	h	h	h	h	a	h	a	a	a	h	a	h	a	h	h	h	a	a	a	h	a	a	h	h	h	h	a	h	a	a	h	a	h	a	h	a	h	a	a	h	a	h
ZS11-L_A05_1746905	a	h	a	h	h	h	h	h	h	h	h	a	h	a	a	a	h	a	h	a	h	h	h	a	a	a	h	a	a	h	h	h	h	a	h	a	a	h	a	h	a	h	a	h	a	a	h	a	h
ZS11-L_A05_1746899	a	h	a	h	h	h	h	h	h	h	h	a	h	a	a	a	h	a	h	a	h	h	h	a	a	a	h	a	a	h	h	h	h	a	h	a	a	h	a	h	a	h	a	h	a	a	h	a	h
ZS11-L_A05_2209527	a	h	a	h	h	h	h	h	h	h	a	a	h	a	a	a	h	a	h	a	h	h	h	a	a	a	h	a	a	h	h	h	h	a	h	a	a	h	a	h	a	h	a	h	a	a	h	a	h
ZS11-L_A05_2166824	a	h	a	h	h	h	h	h	h	h	a	a	h	a	a	a	h	a	h	a	h	h	h	a	a	a	h	a	a	h	h	h	h	a	h	a	a	h	a	h	a	h	a	h	a	a	h	a	h
ZS11-L_A05_2209596	a	h	a	h	h	h	h	h	h	h	a	a	h	a	a	a	h	a	h	a	h	h	h	a	a	a	h	a	a	h	h	h	h	a	h	a	a	h	a	h	a	h	a	h	a	a	h	a	h
ZS11-L_A05_2081840	a	h	a	h	h	h	h	h	h	h	a	a	h	a	a	a	h	a	h	a	h	h	h	a	a	a	h	a	a	h	h	h	h	a	h	a	a	h	a	h	a	h	a	h	a	a	h	a	h
ZS11-L_A05_2166820	a	h	a	h	h	h	h	h	h	h	a	a	h	a	a	a	h	a	h	a	h	h	h	a	a	a	h	a	a	h	h	h	h	a	h	a	a	h	a	h	a	h	a	h	a	a	h	a	h
ZS11-L_A05_2081816	a	h	a	h	h	h	h	h	h	h	a	a	h	a	a	a	h	a	h	a	h	h	h	a	a	a	h	a	a	h	h	h	h	a	h	a	a	h	a	h	a	h	a	h	a	a	h	a	h
ZS11-L_A05_2081783	a	h	a	h	h	h	h	h	h	h	a	a	h	a	a	a	h	a	h	a	h	h	h	a	a	a	h	a	a	h	h	h	h	a	h	a	a	h	a	h	a	h	a	h	a	a	h	a	h
ZS11-L_A05_2209518	a	h	a	h	h	h	h	h	h	h	a	a	h	a	a	a	h	a	h	a	h	h	h	a	a	a	h	a	a	h	h	h	h	a	h	a	a	h	a	h	a	h	a	h	a	a	h	a	h
ZS11-L_A05_2166861	a	h	a	h	h	h	h	h	h	h	a	a	h	a	a	a	h	a	h	a	h	h	h	a	a	a	h	a	a	h	h	h	h	a	h	a	a	h	a	h	a	h	a	h	a	a	h	a	h
ZS11-L_A05_2393471	a	h	a	h	h	h	h	h	h	h	a	a	h	a	a	a	h	a	h	a	h	h	h	a	a	a	h	a	a	a	h	h	h	a	h	a	a	h	a	h	a	h	a	h	a	a	h	a	h
ZS11-L_A05_2382863	a	h	a	h	h	h	h	h	h	h	a	a	h	a	a	a	h	a	h	a	h	h	h	a	a	a	h	a	a	a	h	h	h	a	h	a	a	h	a	h	a	h	a	h	a	a	h	a	h
ZS11-L_A05_2393759	a	h	a	h	h	h	h	h	h	h	a	a	h	a	a	a	h	a	h	a	h	h	h	a	a	a	h	a	a	a	h	h	h	a	h	a	a	h	a	h	a	h	a	h	a	a	h	a	h
ZS11-L_A05_2382817	a	h	a	h	h	h	h	h	h	h	a	a	h	a	a	a	h	a	h	a	h	h	h	a	a	a	h	a	a	a	h	h	h	a	h	a	a	h	a	h	a	h	a	h	a	a	h	a	h
ZS11-L_A05_2229629	a	h	a	h	h	h	h	h	h	h	a	a	h	a	a	a	h	a	h	a	h	h	h	a	a	a	h	a	a	a	h	h	h	a	h	a	a	h	a	h	a	h	a	h	a	a	h	a	h
ZS11-L_A05_2229770	a	h	a	h	h	h	h	h	h	h	a	a	h	a	a	a	h	a	h	a	h	h	h	a	a	a	h	a	a	a	h	h	h	a	h	a	a	h	a	h	a	h	a	h	a	a	h	a	h
ZS11-L_A05_2298568	a	h	a	h	h	h	h	h	h	h	a	a	h	a	a	a	h	a	h	a	h	h	h	a	a	a	h	a	a	a	h	h	h	a	h	a	a	h	a	h	a	h	a	h	a	a	h	a	h
ZS11-L_A05_2382810	a	h	a	h	h	h	h	h	h	h	a	a	h	a	a	a	h	a	h	a	h	h	h	a	a	a	h	a	a	a	h	h	h	a	h	a	a	h	a	h	a	h	a	h	a	a	h	a	h
ZS11-L_A05_2382777	a	h	a	h	h	h	h	h	h	h	a	a	h	a	a	a	h	a	h	a	h	h	h	a	a	a	h	a	a	a	h	h	h	a	h	a	a	h	a	h	a	h	a	h	a	a	h	a	h
ZS11-L_A05_2500677	a	h	a	h	h	h	h	h	h	h	a	a	h	a	a	a	h	a	h	a	h	h	h	a	a	a	h	a	a	a	h	h	h	a	h	a	a	a	a	h	a	h	a	h	a	a	h	a	h
ZS11-L_A05_2500758	a	h	a	h	h	h	h	h	h	h	a	a	h	a	a	a	h	a	h	a	h	h	h	a	a	a	h	a	a	a	h	h	h	a	h	a	a	a	a	h	a	h	a	h	a	a	h	a	h
ZS11-L_A05_2405846	a	h	a	h	h	h	h	h	h	h	a	a	h	a	a	a	h	a	h	a	h	h	h	a	a	a	h	a	a	a	h	h	h	a	h	a	a	a	a	h	a	h	a	h	a	a	h	a	h
ZS11-L_A05_2500780	a	h	a	h	h	h	h	h	h	h	a	a	h	a	a	a	h	a	h	a	h	h	h	a	a	a	h	a	a	a	h	h	h	a	h	a	a	a	a	h	a	h	a	h	a	a	h	a	h
ZS11-L_A05_2500782	a	h	a	h	h	h	h	h	h	h	a	a	h	a	a	a	h	a	h	a	h	h	h	a	a	a	h	a	a	a	h	h	h	a	h	a	a	a	a	h	a	h	a	h	a	a	h	a	h
ZS11-L_A05_3184766	a	h	a	h	h	h	h	h	h	h	a	a	h	a	a	a	h	a	h	a	h	h	h	a	a	a	a	a	a	a	h	h	h	a	h	a	a	a	a	h	a	h	a	h	a	a	a	a	h
ZS11-L_A05_3045543	a	h	a	h	h	h	h	h	h	h	a	a	h	a	a	a	h	a	h	a	h	h	h	a	a	a	a	a	a	a	h	h	-	a	h	a	a	a	a	h	a	h	a	h	a	a	a	a	h
ZS11-L_A05_2717721	a	h	a	h	h	h	h	h	h	h	a	a	h	a	a	a	h	a	h	a	h	h	h	a	a	a	a	a	a	a	h	h	h	a	h	a	a	a	a	h	a	h	a	h	a	a	a	a	h
ZS11-L_A05_660996	a	h	a	h	h	h	h	h	h	h	a	a	h	a	a	a	h	a	h	a	h	h	h	a	a	a	a	a	a	a	h	h	h	a	h	a	a	a	a	h	a	h	a	h	a	a	a	a	h
ZS11-L_A05_2717690	a	h	a	h	h	h	h	h	h	h	a	a	h	a	a	a	h	a	h	a	h	h	h	a	a	a	a	a	a	a	h	h	h	a	h	a	a	a	a	h	a	h	a	h	a	a	a	a	h
ZS11-L_A05_3045489	a	h	a	h	h	h	h	h	h	h	a	a	h	a	a	a	h	a	h	a	h	h	h	a	a	a	a	a	a	a	h	h	-	a	h	a	a	a	a	h	a	h	a	h	a	a	a	a	h
ZS11-L_A05_2670862	a	h	a	h	h	h	h	h	h	h	a	a	h	a	a	a	h	a	h	a	h	h	h	a	a	a	a	a	a	a	h	h	h	a	h	a	a	a	a	h	a	h	a	h	a	a	a	a	h
ZS11-L_A05_2670902	a	h	a	h	h	h	h	h	h	h	a	a	h	a	a	a	h	a	h	a	h	h	h	a	a	a	a	a	a	a	h	h	h	a	h	a	a	a	a	h	a	h	a	h	a	a	a	a	h
ZS11-L_A05_3045568	a	h	a	h	h	h	h	h	h	h	a	a	h	a	a	a	h	a	h	a	h	h	h	a	a	a	a	a	a	a	h	h	-	a	h	a	a	a	a	h	a	h	a	h	a	a	a	a	h
ZS11-L_A05_3045571	a	h	a	h	h	h	h	h	h	h	a	a	h	a	a	a	h	a	h	a	h	h	h	a	a	a	a	a	a	a	h	h	-	a	h	a	a	a	a	h	a	h	a	h	a	a	a	a	h
ZS11-L_A05_3045488	a	h	a	h	h	h	h	h	h	h	a	a	h	a	a	a	h	a	h	a	h	h	h	a	a	a	a	a	a	a	h	h	-	a	h	a	a	a	a	h	a	h	a	h	a	a	a	a	h
ZS11-L_A05_2670923	a	h	a	h	h	h	h	h	h	h	a	a	h	a	a	a	h	a	h	a	h	h	h	a	a	a	a	a	a	a	h	h	h	a	h	a	a	a	a	h	a	h	a	h	a	a	a	a	h
ZS11-L_A05_4223957	a	h	a	h	h	a	h	h	h	a	a	a	h	a	a	h	h	h	a	a	h	h	h	a	a	a	a	h	a	a	a	a	h	h	h	a	a	a	a	h	h	h	h	a	a	a	a	a	a
ZS11-L_A05_4215775	a	h	a	h	h	a	h	-	h	a	a	a	h	a	a	h	h	h	a	a	h	h	h	a	a	a	a	h	a	a	a	a	h	h	h	a	h	a	a	h	h	h	h	a	a	a	a	a	a
ZS11-L_A05_4591191	a	h	a	h	h	a	h	h	h	a	a	h	h	a	a	h	h	h	a	a	a	h	h	a	a	a	a	h	a	a	a	a	h	h	h	a	h	a	a	h	a	h	h	a	a	a	a	a	a
ZS11-L_A05_4591206	a	h	a	h	h	a	h	-	h	a	a	h	h	a	a	h	h	h	a	a	a	h	h	a	a	a	a	h	a	a	a	a	h	h	h	a	h	a	a	h	a	h	h	a	a	a	a	a	a
ZS11-L_A05_4591218	a	h	a	h	h	a	h	h	h	a	a	h	h	a	a	h	h	h	a	a	a	h	h	a	a	a	a	h	a	a	a	a	h	h	h	a	h	a	a	h	a	h	h	a	a	a	a	a	a
ZS11-L_A05_4839096	h	h	a	h	h	a	h	h	h	a	a	h	h	a	a	h	h	h	a	a	a	h	h	a	a	a	a	h	a	a	a	a	-	h	h	a	h	a	a	h	a	h	h	a	a	a	a	a	a
ZS11-L_A05_4681794	h	h	a	h	h	a	h	-	h	a	a	h	h	a	a	h	h	h	a	a	a	h	h	a	a	a	a	h	a	a	a	a	h	h	h	a	h	a	a	h	a	h	h	a	a	a	a	a	a
ZS11-L_A05_4839180	h	h	a	h	h	a	h	h	h	a	a	h	h	a	a	h	h	h	a	a	a	h	h	a	a	a	a	h	a	a	a	a	-	h	h	a	h	a	a	h	a	h	h	a	a	a	a	a	a
ZS11-L_A05_5011182	h	h	a	h	h	a	h	-	h	a	a	h	h	a	a	h	h	h	a	a	a	h	h	a	a	a	a	h	a	a	a	a	h	h	h	a	h	a	a	h	a	h	h	a	a	a	a	a	a
ZS11-L_A05_5011242	h	h	a	h	h	a	h	-	h	a	a	h	h	a	a	h	h	h	a	a	a	h	h	a	a	a	a	h	a	a	a	a	h	h	h	a	h	a	a	h	a	h	h	a	a	a	a	a	a
ZS11-L_A05_5011446	h	h	a	h	h	a	h	-	h	a	a	h	h	a	a	h	h	h	a	a	a	h	h	a	a	a	a	h	a	a	a	a	-	h	h	a	h	a	a	h	a	h	h	a	a	a	a	a	a
ZS11-L_A05_4681775	h	h	a	h	h	a	h	-	h	a	a	h	h	a	a	h	h	h	a	a	a	h	h	a	a	a	a	h	a	a	a	a	h	h	h	a	h	a	a	h	a	h	h	a	a	a	a	a	a
ZS11-L_A05_5011456	h	h	a	h	h	a	h	-	h	a	a	h	h	a	a	h	h	h	a	a	a	h	h	a	a	a	a	h	a	a	a	a	h	h	h	a	h	a	a	h	a	h	h	a	a	a	a	a	a
ZS11-L_A05_5245393	h	h	a	h	h	a	h	h	h	a	a	h	h	a	a	h	h	h	a	a	a	h	h	a	a	a	a	h	a	a	a	a	h	h	h	a	h	a	a	h	a	h	h	a	a	a	a	a	a
ZS11-L_A05_5546025	h	h	a	h	h	a	h	h	h	a	a	h	h	a	a	h	h	h	a	a	a	h	h	a	a	a	a	h	a	a	a	a	h	h	h	a	h	a	a	h	a	h	h	a	a	a	a	a	a
ZS11-L_A05_5546014	h	h	a	h	h	a	h	h	h	a	a	h	h	a	a	h	h	h	a	a	a	h	h	a	a	a	a	h	a	a	a	a	h	h	h	a	h	a	a	h	a	h	h	a	a	a	a	a	a
ZS11-L_A05_5546060	h	h	a	h	h	a	h	h	h	a	a	h	h	a	a	h	h	h	a	a	a	h	h	a	a	a	a	h	a	a	a	a	h	h	h	a	h	a	a	h	a	h	h	a	a	a	a	a	a
ZS11-L_A05_5546041	h	h	a	h	h	a	h	h	h	a	a	h	h	a	a	h	h	h	a	a	a	h	h	a	a	a	a	h	a	a	a	a	h	h	h	a	h	a	a	h	a	h	h	a	a	a	a	a	a
ZS11-L_A05_5892644	h	h	a	h	h	a	h	-	h	a	a	h	h	a	a	h	h	h	a	a	a	h	h	a	a	a	a	h	a	a	a	a	h	h	h	a	h	a	a	h	a	h	h	a	a	a	a	a	a
ZS11-L_A05_6138659	h	h	a	h	h	a	h	h	h	a	a	h	h	a	a	h	h	h	a	a	a	h	h	a	a	a	a	h	a	a	a	a	h	h	h	a	h	a	a	h	a	h	h	a	a	a	a	a	a
ZS11-L_A05_6138656	h	h	a	h	h	a	h	h	h	a	a	h	h	a	a	h	h	h	a	a	a	h	h	a	a	a	a	h	a	a	a	a	h	h	h	a	h	a	a	h	a	h	h	a	a	a	a	a	a
ZS11-L_A05_5892581	h	h	a	h	h	a	h	-	h	a	a	h	h	a	a	h	h	h	a	a	a	h	h	a	a	a	a	h	a	a	a	a	h	h	h	a	h	a	a	h	a	h	h	a	a	a	a	a	a
ZS11-L_A05_6090794	h	h	a	h	h	a	h	h	h	a	a	h	h	a	a	h	h	h	a	a	a	h	h	a	a	a	a	h	a	a	a	a	h	h	h	a	h	a	a	h	a	h	h	a	a	a	a	a	a
ZS11-L_A05_6138666	h	h	a	h	h	a	h	h	h	a	a	h	h	a	a	h	h	h	a	a	a	h	h	a	a	a	a	h	a	a	a	a	h	h	h	a	h	a	a	h	a	h	h	a	a	a	a	a	a
ZS11-L_A05_5892653	h	h	a	h	h	a	h	-	h	a	a	h	h	a	a	h	h	h	a	a	a	h	h	a	a	a	a	h	a	a	a	a	h	h	h	a	h	a	a	h	a	h	h	a	a	a	a	a	a
ZS11-L_A05_6090790	h	h	a	h	h	a	h	h	h	a	a	h	h	a	a	h	h	h	a	a	a	h	h	a	a	a	a	h	a	a	a	a	h	h	h	a	h	a	a	h	a	h	h	a	a	a	a	a	a
ZS11-L_A05_5879090	h	h	a	h	h	a	h	-	h	a	a	h	h	a	a	h	h	h	a	a	a	h	h	a	a	a	a	h	a	a	a	a	-	h	h	a	h	a	a	h	a	h	h	a	a	a	a	a	a
ZS11-L_A05_5735465	h	h	a	h	h	a	h	-	h	a	a	h	h	a	a	h	h	h	a	a	a	h	h	a	a	a	a	h	a	a	a	a	a	h	h	a	h	a	a	h	a	h	h	a	a	a	a	a	a
ZS11-L_A05_6144299	h	h	a	h	h	a	h	-	h	a	a	h	h	a	a	h	h	h	a	a	a	h	h	a	a	a	a	h	a	a	a	a	a	h	h	a	h	a	a	h	a	h	h	a	a	a	a	a	a
ZS11-L_A05_6144064	h	h	a	h	h	a	h	-	h	a	a	h	h	a	a	h	h	h	a	a	a	h	h	a	a	a	a	h	a	a	a	a	a	h	h	a	h	a	a	h	a	h	h	a	a	a	a	a	a
ZS11-L_A05_6852608	h	h	a	h	h	a	h	h	h	a	a	h	h	a	a	h	h	h	a	a	a	h	a	a	a	a	a	h	a	a	a	a	a	h	h	a	h	a	a	h	a	h	h	a	a	a	a	a	a
ZS11-L_A05_6852776	h	h	a	h	h	a	h	h	h	a	a	h	h	a	a	h	h	h	a	a	a	h	a	a	a	a	a	h	a	a	a	a	a	h	h	a	h	a	a	h	a	h	h	a	a	a	a	a	a
ZS11-L_A05_6852788	h	h	a	h	h	a	h	h	h	a	a	h	h	a	a	h	h	h	a	a	a	h	a	a	a	a	a	h	a	a	a	a	a	h	h	a	h	a	a	h	a	h	h	a	a	a	a	a	a
ZS11-L_A05_6852810	h	h	a	h	h	a	h	-	h	a	a	h	h	a	a	h	h	h	a	a	a	h	a	a	a	a	a	h	a	a	a	a	a	h	h	a	h	a	a	h	a	h	h	a	a	a	a	a	a
ZS11-L_A05_6852573	h	h	a	h	h	a	h	h	h	a	a	h	h	a	a	h	h	h	a	a	a	h	a	a	a	a	a	h	a	a	a	a	a	h	h	a	h	a	a	h	a	h	h	a	a	a	a	a	a
ZS11-L_A05_6852626	h	h	a	h	h	a	h	-	h	a	a	h	h	a	a	h	h	h	a	a	a	h	a	a	a	a	a	h	a	a	a	a	a	h	h	a	h	a	a	h	a	h	h	a	a	a	a	a	a
ZS11-L_A05_6649081	h	h	a	h	h	a	h	-	h	a	a	h	h	a	a	h	h	h	a	a	a	h	a	a	a	a	a	h	a	a	a	a	h	h	h	a	h	a	a	h	a	h	h	a	a	a	a	a	a
ZS11-L_A05_6649031	h	h	a	h	h	a	h	-	h	a	a	h	h	a	a	h	h	h	a	a	a	h	a	a	a	a	a	h	a	a	a	a	h	h	h	a	h	a	a	h	a	h	h	a	a	a	a	a	a
ZS11-L_A05_6595698	h	h	a	h	h	a	h	h	h	a	a	h	h	a	a	h	h	h	a	a	a	h	a	a	a	a	a	h	a	a	a	a	h	h	h	a	h	a	a	h	a	h	h	a	a	a	a	a	a
ZS11-L_A05_6910852	h	h	a	h	h	a	a	-	h	a	a	h	h	a	a	h	h	h	a	a	a	a	a	a	a	a	a	h	a	a	a	a	h	h	h	a	h	a	a	h	a	h	h	a	a	a	a	a	a
ZS11-L_A05_7370027	h	h	a	h	h	a	a	-	h	a	a	h	h	h	a	h	h	h	a	a	a	a	a	a	a	a	a	h	a	a	a	a	h	h	h	a	h	a	a	h	a	h	h	a	a	a	a	a	a
ZS11-L_A05_8067425	h	h	a	h	h	a	a	-	h	a	a	h	h	h	a	h	h	h	a	a	a	a	a	a	a	a	a	h	a	a	a	a	h	h	h	a	h	a	a	h	a	h	h	a	a	a	a	a	a
ZS11-L_A05_9930490	h	h	a	h	h	a	a	-	h	a	a	h	h	h	a	h	h	h	a	a	a	a	a	a	a	a	a	h	a	a	a	a	h	h	h	a	h	a	a	h	a	h	h	a	a	a	a	a	a
ZS11-L_A05_9093542	h	h	a	h	h	a	a	h	h	a	a	h	h	h	a	h	h	h	a	a	a	a	a	a	a	a	a	h	a	a	a	a	h	h	-	a	h	a	a	h	a	h	h	a	a	a	a	a	a
ZS11-L_A05_10321546	h	h	a	h	h	a	a	-	h	a	a	h	h	h	a	h	h	h	a	a	a	a	a	a	a	a	a	h	a	a	a	a	h	h	h	a	h	a	a	h	a	h	h	a	a	a	a	a	a
ZS11-L_A05_8467697	h	h	a	h	h	a	a	h	h	a	a	h	h	h	a	h	h	h	a	a	a	a	a	a	a	a	a	h	a	a	a	a	h	h	h	a	h	a	a	h	a	h	h	a	a	a	a	a	a
ZS11-L_A05_7337656	h	h	a	h	h	a	a	-	h	a	a	h	h	h	a	h	h	h	a	a	a	h	a	a	a	a	a	h	a	a	a	a	h	h	h	a	h	a	a	h	a	h	h	a	a	a	a	a	a
ZS11-L_A05_7337646	a	h	a	h	h	a	a	-	h	a	a	h	h	h	a	h	h	h	a	a	a	h	a	a	a	a	a	h	a	a	a	a	h	h	h	a	h	a	a	h	a	h	h	a	a	a	a	a	a
ZS11-L_A05_7337648	a	h	a	h	h	a	a	-	h	a	a	h	h	h	a	h	h	h	a	a	a	h	a	a	a	a	a	h	a	a	a	a	h	h	h	a	h	a	a	h	a	h	h	a	a	a	a	a	a
ZS11-L_A05_12980967	a	h	a	h	h	a	a	h	h	a	a	h	h	h	a	h	h	h	a	a	a	a	a	a	a	a	a	h	a	a	a	a	h	h	h	a	h	a	a	h	a	h	h	a	a	a	a	a	a
ZS11-L_A05_31074129	-	h	a	h	h	a	a	-	h	a	a	h	h	h	a	h	h	h	a	a	a	a	a	a	a	a	a	h	a	a	a	a	h	h	h	a	h	a	a	h	a	h	h	a	a	a	a	a	a
ZS11-L_A05_31074240	-	h	a	h	h	a	a	-	h	a	a	h	h	h	a	h	h	h	a	a	a	a	a	a	a	a	a	h	a	a	a	a	h	h	h	a	h	a	a	h	a	h	h	a	a	a	a	a	a
ZS11-L_A05_30292524	a	h	a	h	h	a	a	-	h	a	a	h	h	h	a	h	h	h	a	a	a	a	a	a	a	a	a	h	a	a	a	a	h	h	h	a	h	a	a	h	a	h	h	a	a	a	a	a	a
ZS11-L_A05_30484515	a	h	a	h	h	a	a	-	h	a	a	h	h	h	a	h	h	h	a	a	a	a	a	a	a	a	a	h	a	a	a	a	h	h	h	a	h	a	a	h	a	h	h	a	a	a	a	a	a
ZS11-L_A05_29934638	a	h	a	h	h	a	a	-	h	a	a	h	h	h	a	h	h	h	a	a	a	a	a	a	a	a	a	h	a	a	a	a	h	h	h	a	h	a	a	h	a	h	h	a	a	a	a	a	a
ZS11-L_A05_30484538	a	h	a	h	h	a	a	-	h	a	a	h	h	h	a	h	h	h	a	a	a	a	a	a	a	a	a	h	a	a	a	a	h	h	h	a	h	a	a	h	a	h	h	a	a	a	a	a	a
ZS11-L_A05_30484522	a	h	a	h	h	a	a	-	h	a	a	h	h	h	a	h	h	h	a	a	a	a	a	a	a	a	a	h	a	a	a	a	h	h	h	a	h	a	a	h	a	h	h	a	a	a	a	a	a
ZS11-L_A05_12157565	a	h	a	h	h	a	a	-	h	a	a	h	h	h	a	h	h	h	a	a	a	a	a	a	a	a	a	h	a	a	a	a	h	h	h	a	h	a	a	h	a	h	h	a	a	a	a	a	a
ZS11-L_A05_13171677	a	h	a	h	h	a	a	-	h	a	a	h	h	h	a	h	h	h	a	a	a	a	a	a	a	a	a	h	a	a	a	a	h	h	h	a	h	a	a	h	a	h	h	a	a	a	a	a	a
ZS11-L_A05_30292558	a	h	a	h	h	a	a	-	h	a	a	h	h	h	a	h	h	h	a	a	a	a	a	a	a	a	a	h	a	a	a	a	h	h	h	a	h	a	a	h	a	h	h	a	a	a	a	a	a
ZS11-L_A05_30213065	a	h	a	h	h	a	a	-	h	a	a	h	h	h	a	h	h	h	a	a	a	a	a	a	a	a	a	h	a	a	a	a	h	h	h	a	h	a	a	h	a	h	h	a	a	a	a	a	a
ZS11-L_A05_13644965	a	h	a	h	h	a	a	-	h	a	a	h	h	h	a	h	h	h	a	a	a	a	a	a	a	a	a	h	a	a	a	a	h	h	h	a	h	a	a	h	a	h	h	a	a	a	a	a	a
ZS11-L_A05_12404585	a	h	a	h	h	a	a	-	h	a	a	h	h	h	a	h	h	h	a	a	a	a	a	a	a	a	a	h	a	a	a	a	h	h	h	a	h	a	a	h	a	h	h	a	a	a	a	a	a
ZS11-L_A05_31074125	-	h	a	h	h	a	a	-	h	a	a	h	h	h	a	h	h	h	a	a	a	a	a	a	a	a	a	h	a	a	a	a	h	h	h	a	h	a	a	h	a	h	h	a	a	a	a	a	a
ZS11-L_A05_12963089	h	h	a	h	h	a	a	h	h	a	a	h	h	h	a	h	h	h	a	a	a	a	a	a	a	a	a	h	a	a	a	a	h	h	h	a	h	a	a	h	a	h	h	a	a	a	a	a	a
ZS11-L_A05_30612370	h	h	a	h	h	a	a	-	h	a	a	h	h	h	a	h	h	h	a	a	a	a	a	a	a	a	a	h	a	a	a	a	h	h	h	a	h	a	a	h	a	h	h	a	a	a	a	a	a
ZS11-L_A05_34517671	h	h	a	h	h	a	a	h	h	a	a	h	h	h	a	h	h	h	a	a	a	a	a	a	a	a	a	h	a	a	a	a	h	h	h	a	h	a	a	h	a	h	h	a	a	a	a	a	a
ZS11-L_A05_34532289	h	h	a	h	h	a	a	-	h	a	a	h	h	h	a	h	h	h	a	a	a	a	a	a	a	a	a	h	a	a	a	a	h	h	h	a	h	a	a	h	a	h	h	a	a	a	a	a	a
ZS11-L_A05_12404451	h	h	a	h	h	a	a	-	h	a	a	h	h	h	a	h	h	h	a	a	a	a	a	a	a	a	a	h	a	a	a	a	h	h	h	a	h	a	a	h	a	h	h	a	a	a	a	a	a
ZS11-L_A05_12404537	h	h	a	h	h	a	a	-	h	a	a	h	h	h	a	h	h	h	a	a	a	a	a	a	a	a	a	h	a	a	a	a	h	h	h	a	h	a	a	h	a	h	h	a	a	a	a	a	a
ZS11-L_A05_13014133	h	h	a	h	h	a	a	-	h	a	a	h	h	h	a	h	h	h	a	a	a	a	a	a	a	a	a	h	a	a	a	a	h	h	h	a	h	a	a	h	a	h	h	a	a	a	a	a	a
ZS11-L_A05_14005732	h	h	a	h	h	a	a	-	h	a	a	h	h	h	a	h	h	h	a	a	a	a	a	a	a	a	a	h	a	a	a	a	h	h	h	a	h	a	a	h	a	h	h	a	a	a	a	a	a
ZS11-L_A05_12963190	h	h	a	h	h	a	a	h	h	a	a	h	h	h	a	h	h	h	a	a	a	a	a	a	a	a	a	h	a	a	a	a	h	h	h	a	h	a	a	h	a	h	h	a	a	a	a	a	a
ZS11-L_A05_30472848	h	h	a	h	h	a	a	-	h	a	a	h	h	h	a	h	h	h	a	a	a	a	a	a	a	a	a	h	a	a	a	a	h	h	h	a	h	a	a	h	a	h	h	a	a	a	a	a	a
ZS11-L_A05_29934587	h	h	a	h	h	a	a	-	h	a	a	h	h	h	a	h	h	h	a	a	a	a	a	a	a	a	a	h	a	a	a	a	h	h	h	a	h	a	a	h	a	h	h	a	a	a	a	a	a
ZS11-L_A05_30745535	h	h	a	h	h	a	a	-	h	a	a	h	h	h	a	h	h	h	a	a	a	a	a	a	a	a	a	h	a	a	a	a	h	h	h	a	h	a	a	h	a	h	h	a	a	a	a	a	a
ZS11-L_A05_30887311	h	h	a	h	h	a	a	-	h	a	a	h	h	h	a	h	h	h	a	a	a	a	a	a	a	a	a	h	a	a	a	a	h	h	h	a	h	a	a	h	a	h	h	a	a	a	a	a	a
ZS11-L_A05_11167179	h	h	a	h	h	a	a	h	h	a	a	h	h	h	a	h	h	h	a	a	a	a	a	a	a	a	a	h	a	a	a	a	h	h	h	a	h	a	a	h	a	h	h	a	a	a	a	a	a
ZS11-L_A05_13390034	h	h	a	h	h	a	a	h	h	a	a	h	h	h	a	h	h	h	a	a	a	a	a	a	a	a	a	h	a	a	a	a	h	h	h	a	h	a	a	h	a	h	h	a	a	a	a	a	a
ZS11-L_A05_13171710	h	h	a	h	h	a	a	-	h	a	a	h	h	h	a	h	h	h	a	a	a	a	a	a	a	a	a	h	a	a	a	a	h	h	h	a	h	a	a	h	a	h	h	a	a	a	a	a	a
ZS11-L_A05_30754703	h	h	a	h	h	a	a	-	h	a	a	h	h	h	a	h	h	h	a	a	a	a	a	a	a	a	a	h	a	a	a	a	h	h	h	a	h	a	a	h	a	h	h	a	a	a	a	a	a
ZS11-L_A05_34749842	h	h	a	h	h	a	a	h	h	a	a	h	h	h	a	h	h	h	a	a	a	a	a	a	a	a	a	h	a	a	a	a	h	h	h	a	h	a	a	h	a	h	h	a	a	a	a	a	a
ZS11-L_A05_30471238	h	h	a	h	h	a	a	-	h	a	a	h	h	h	a	h	h	h	a	a	a	a	a	a	a	a	a	h	a	a	a	a	h	h	h	a	h	a	a	h	a	h	h	a	a	a	a	a	a
ZS11-L_A05_13460574	h	h	a	h	h	a	a	h	h	a	a	h	h	h	a	h	h	h	a	a	a	a	a	a	a	a	a	h	a	a	a	a	h	h	h	a	h	a	a	h	a	h	h	a	a	a	a	a	a
ZS11-L_A05_33035086	h	h	a	h	h	a	a	-	h	a	a	h	h	h	a	h	h	h	a	a	a	a	a	a	a	a	a	h	a	a	a	a	h	h	h	a	h	a	a	h	a	h	h	a	a	a	a	a	a
ZS11-L_A05_30745549	h	h	a	h	h	a	a	-	h	a	a	h	h	h	a	h	h	h	a	a	a	a	a	a	a	a	a	h	a	a	a	a	h	h	h	a	h	a	a	h	a	h	h	a	a	a	a	a	a
ZS11-L_A05_13045810	h	h	a	h	h	a	a	-	h	a	a	h	h	h	a	h	h	h	a	a	a	a	a	a	a	a	a	h	a	a	a	a	h	h	h	a	h	a	a	h	a	h	h	a	a	a	a	a	a
ZS11-L_A05_32412639	h	h	a	h	h	a	a	-	h	a	a	h	h	h	a	h	h	h	a	a	a	a	a	a	a	a	a	h	a	a	a	a	h	h	h	a	h	a	a	h	a	h	h	a	a	a	a	a	a
ZS11-L_A05_10360770	h	h	a	h	h	a	a	-	h	a	a	h	h	h	a	h	h	h	a	a	a	a	a	a	a	a	a	h	a	a	a	a	h	h	h	a	h	a	a	h	a	h	h	a	a	a	a	a	a
ZS11-L_A05_31386798	h	h	a	h	h	a	a	-	h	a	a	h	h	h	a	h	h	h	a	a	a	a	a	a	a	a	a	h	a	a	a	a	h	h	h	a	h	a	a	h	a	h	h	a	a	a	a	a	a
ZS11-L_A05_36868665	h	h	a	h	h	a	a	h	h	a	a	h	h	h	a	h	h	h	a	a	a	a	a	a	a	a	a	h	a	a	a	a	h	h	h	a	h	a	a	h	a	h	h	a	a	a	a	a	a
ZS11-L_A05_30887274	h	h	a	h	h	a	a	-	h	a	a	h	h	h	a	h	h	h	a	a	a	a	a	a	a	a	a	h	a	a	a	a	h	h	h	a	h	a	a	h	a	h	h	a	a	a	a	a	a
ZS11-L_A05_30723477	h	h	a	h	h	a	a	h	h	a	a	h	h	h	a	h	h	h	a	a	a	a	a	a	a	a	a	h	a	a	a	a	h	h	h	a	h	a	a	h	a	h	h	a	a	a	a	a	a
ZS11-L_A05_30745543	h	h	a	h	h	a	a	-	h	a	a	h	h	h	a	h	h	h	a	a	a	a	a	a	a	a	a	h	a	a	a	a	h	h	h	a	h	a	a	h	a	h	h	a	a	a	a	a	a
ZS11-L_A05_30615220	h	h	a	h	h	a	a	-	h	a	a	h	h	h	a	h	h	h	a	a	a	a	a	a	a	a	a	h	a	a	a	a	h	h	h	a	h	a	a	h	a	h	h	a	a	a	a	a	a
ZS11-L_A05_35251389	h	h	a	h	h	a	a	-	h	a	a	h	h	h	a	h	h	h	a	a	a	a	a	a	a	a	a	h	a	a	a	a	h	h	h	a	h	a	a	h	a	h	h	a	a	a	a	a	a
ZS11-L_A05_34517626	h	h	a	h	h	a	a	h	h	a	a	h	h	h	a	h	h	h	a	a	a	a	a	a	a	a	a	h	a	a	a	a	h	h	h	a	h	a	a	h	a	h	h	a	a	a	a	a	a
ZS11-L_A05_35242298	h	h	a	h	h	a	a	h	h	a	a	h	h	h	a	h	h	h	a	a	a	a	a	a	a	a	a	h	a	a	a	a	h	h	h	a	h	a	a	h	a	h	h	a	a	a	a	a	a
ZS11-L_A05_30953330	h	h	a	h	h	a	a	-	h	a	a	h	h	h	a	h	h	h	a	a	a	a	a	a	a	a	a	h	a	a	a	a	h	h	h	a	h	a	a	h	a	h	h	a	a	a	a	a	a
ZS11-L_A05_30612380	h	h	a	h	h	a	a	-	h	a	a	h	h	h	a	h	h	h	a	a	a	a	a	a	a	a	a	h	a	a	a	a	h	h	h	a	h	a	a	h	a	h	h	a	a	a	a	a	a
ZS11-L_A05_34749871	h	h	a	h	h	a	a	h	h	a	a	h	h	h	a	h	h	h	a	a	a	a	a	a	a	a	a	h	a	a	a	a	h	h	h	a	h	a	a	h	a	h	h	a	a	a	a	a	a
ZS11-L_A05_30071593	h	h	a	h	h	a	a	-	h	a	a	h	h	h	a	h	h	h	a	a	a	a	a	a	a	a	a	h	a	a	a	a	h	h	h	a	h	a	a	h	a	h	h	a	a	a	a	a	a
ZS11-L_A05_30377139	h	h	a	h	h	a	a	-	h	a	a	h	h	h	a	h	h	h	a	a	a	a	a	a	a	a	a	h	a	a	a	a	h	h	h	a	h	a	a	h	a	h	h	a	a	a	a	a	a
ZS11-L_A05_30615278	h	h	a	h	h	a	a	-	h	a	a	h	h	h	a	h	h	h	a	a	a	a	a	a	a	a	a	h	a	a	a	a	h	h	h	a	h	a	a	h	a	h	h	a	a	a	a	a	a
ZS11-L_A05_23380290	h	h	a	h	h	a	a	-	h	a	a	h	h	h	a	h	h	h	a	a	a	a	a	a	a	a	a	h	a	a	a	a	h	h	h	a	h	a	a	h	a	h	h	a	a	a	a	a	a
ZS11-L_A05_30472837	h	h	a	h	h	a	a	-	h	a	a	h	h	h	a	h	h	h	a	a	a	a	a	a	a	a	a	h	a	a	a	a	h	h	h	a	h	a	a	h	a	h	h	a	a	a	a	a	a
ZS11-L_A05_30476991	h	h	a	h	h	a	a	-	h	a	a	h	h	h	a	h	h	h	a	a	a	a	a	a	a	a	a	h	a	a	a	a	h	h	h	a	h	a	a	h	a	h	h	a	a	a	a	a	a
ZS11-L_A05_13466125	h	h	a	h	h	a	a	h	h	a	a	h	h	h	a	h	h	h	a	a	a	a	a	a	a	a	a	h	a	a	a	a	h	h	h	a	h	a	a	h	a	h	h	a	a	a	a	a	a
ZS11-L_A05_31282433	h	h	a	h	h	a	a	h	h	a	a	h	h	h	a	h	h	h	a	a	a	a	a	a	a	a	a	h	a	a	a	a	h	h	h	a	h	a	a	h	a	h	h	a	a	a	a	a	a
ZS11-L_A05_10678595	h	h	a	h	h	a	a	-	h	a	a	h	h	h	a	h	h	h	a	a	a	a	a	a	a	a	a	h	a	a	a	a	h	h	h	a	h	a	a	h	a	h	h	a	a	a	a	a	a
ZS11-L_A05_30754567	h	h	a	h	h	a	a	-	h	a	a	h	h	h	a	h	h	h	a	a	a	a	a	a	a	a	a	h	a	a	a	a	h	h	h	a	h	a	a	h	a	h	h	a	a	a	a	a	a
ZS11-L_A05_30377178	h	h	a	h	h	a	a	-	h	a	a	h	h	h	a	h	h	h	a	a	a	a	a	a	a	a	a	h	a	a	a	a	h	h	h	a	h	a	a	h	a	h	h	a	a	a	a	a	a
ZS11-L_A05_30723475	h	h	a	h	h	a	a	h	h	a	a	h	h	h	a	h	h	h	a	a	a	a	a	a	a	a	a	h	a	a	a	a	h	h	h	a	h	a	a	h	a	h	h	a	a	a	a	a	a
ZS11-L_A05_38264043	h	h	a	h	h	h	a	h	h	a	a	h	h	h	a	h	h	a	a	a	a	a	a	a	a	a	a	h	a	a	a	a	h	h	h	a	a	a	h	h	a	h	h	a	a	a	a	a	a
ZS11-L_A05_38439214	h	h	a	h	h	h	a	h	h	a	a	h	h	h	a	h	h	a	a	a	a	a	a	a	a	a	a	h	a	a	a	a	h	h	h	a	a	a	h	h	a	h	h	a	a	a	a	a	a
ZS11-L_A05_38790397	h	h	h	h	h	h	a	h	h	a	a	a	h	h	a	h	h	a	a	a	a	a	a	a	a	a	a	h	a	a	a	a	h	h	h	a	a	a	h	h	a	h	h	a	a	a	h	a	a
ZS11-L_A05_38913188	h	h	h	h	h	h	a	h	h	a	a	a	h	h	a	h	h	a	a	a	a	a	a	a	a	a	a	h	a	a	a	a	h	h	h	a	a	a	h	h	a	h	h	a	a	a	h	a	a
ZS11-L_A05_39002584	h	h	h	h	h	h	a	h	h	a	a	a	h	h	a	h	h	a	a	a	a	a	a	a	a	a	a	h	a	a	a	a	h	h	h	a	a	a	h	h	a	h	h	a	a	a	h	a	a
ZS11-L_A05_39002532	h	h	h	h	h	h	a	h	h	a	a	a	h	h	a	h	h	a	a	a	a	a	a	a	a	a	a	h	a	a	a	a	h	h	h	a	a	a	h	h	a	h	h	a	a	a	h	a	a
ZS11-L_A05_39002596	h	h	h	h	h	h	a	h	h	a	a	a	h	h	a	h	h	a	a	a	a	a	a	a	a	a	a	h	a	a	a	a	h	h	h	a	a	a	h	h	a	h	h	a	a	a	h	a	a
ZS11-L_A05_39461981	h	h	h	h	h	h	a	-	h	a	a	a	h	h	a	h	h	a	a	a	h	a	a	a	a	a	a	h	a	a	h	a	h	h	h	a	a	a	h	h	a	h	h	a	a	a	h	a	a
ZS11-L_A05_39461984	h	h	h	h	h	h	a	-	h	a	a	a	h	h	a	h	h	a	a	a	h	a	a	a	a	a	a	h	a	a	h	a	h	h	h	a	a	a	h	h	a	h	h	a	a	a	h	a	a
ZS11-L_A05_39437405	h	h	h	h	h	h	a	h	h	a	a	a	h	h	a	h	h	a	a	a	h	a	a	a	a	a	a	h	a	a	h	a	h	h	h	a	a	a	h	h	a	h	h	a	a	a	h	a	a
ZS11-L_A05_40257420	h	h	h	h	h	h	a	h	h	a	a	a	h	h	a	a	h	a	a	a	h	a	h	a	a	a	a	h	a	a	h	a	h	h	h	a	a	a	h	h	a	h	h	a	h	a	h	a	a
ZS11-L_A05_40874298	h	h	h	h	a	h	a	h	h	a	a	a	h	h	a	a	h	a	a	a	h	a	h	h	h	a	a	h	a	a	h	h	h	h	h	a	a	a	h	h	a	h	h	a	h	a	h	a	a
ZS11-L_A05_40834107	h	h	h	h	a	h	a	h	h	a	a	a	h	h	a	a	h	a	a	a	h	a	h	h	h	a	a	h	a	a	h	h	h	h	h	a	a	a	h	h	a	h	h	a	h	a	h	a	a
ZS11-L_A05_41630329	h	h	h	h	a	h	a	h	h	a	a	a	h	h	a	a	h	a	a	a	h	a	h	h	h	a	a	h	a	a	h	h	h	h	h	a	a	h	h	h	a	h	h	a	h	a	h	h	a
ZS11-L_A05_41808626	h	h	h	h	a	h	a	h	h	a	a	a	h	h	a	a	h	a	a	a	h	a	h	h	h	a	a	h	a	a	h	h	h	h	h	a	a	h	h	h	a	h	h	a	h	a	h	h	a
ZS11-L_A05_41933414	h	h	h	h	a	h	a	h	h	a	a	a	h	h	a	a	h	a	a	a	h	a	h	h	h	a	a	h	a	a	h	h	-	h	h	a	a	h	h	h	a	h	h	a	h	a	h	h	a
ZS11-L_A05_41392206	h	h	h	h	a	h	a	h	h	a	a	a	h	h	a	a	h	a	a	a	h	a	h	h	h	a	a	h	a	a	h	h	-	h	h	a	a	h	h	h	a	h	h	a	h	a	h	h	a
ZS11-L_A05_41808535	h	h	h	h	a	h	a	h	h	a	a	a	h	h	a	a	h	a	a	a	h	a	h	h	h	a	a	h	a	a	h	h	h	h	h	a	a	h	h	h	a	h	h	a	h	a	h	h	a
ZS11-L_A05_41845379	h	h	h	h	a	h	a	h	h	a	a	a	h	h	a	a	h	a	a	a	h	a	h	h	h	a	a	h	a	a	h	h	h	h	h	a	a	h	h	h	a	h	h	a	h	a	h	h	a
ZS11-L_A05_41808594	h	h	h	h	a	h	a	h	h	a	a	a	h	h	a	a	h	a	a	a	h	a	h	h	h	a	a	h	a	a	h	h	h	h	h	a	a	h	h	h	a	h	h	a	h	a	h	h	a
ZS11-L_A05_41292211	h	h	h	h	a	h	a	h	h	a	a	a	h	h	a	a	h	a	a	a	h	a	h	h	h	a	a	h	a	a	h	h	h	h	h	a	a	h	h	h	a	h	h	a	h	a	h	h	a
ZS11-L_A05_41808621	h	h	h	h	a	h	a	h	h	a	a	a	h	h	a	a	h	a	a	a	h	a	h	h	h	a	a	h	a	a	h	h	h	h	h	a	a	h	h	h	a	h	h	a	h	a	h	h	a
ZS11-L_A05_41808661	h	h	h	h	a	h	a	h	h	a	a	a	h	h	a	a	h	a	a	a	h	a	h	h	h	a	a	h	a	a	h	h	h	h	h	a	a	h	h	h	a	h	h	a	h	a	h	h	a
ZS11-L_A05_42257275	h	h	h	h	a	h	a	h	h	a	h	a	h	h	a	a	h	a	a	a	h	a	h	h	h	a	a	h	a	a	h	h	h	h	h	a	a	h	h	h	a	h	h	a	h	a	h	h	a
ZS11-L_A05_42289474	h	h	h	h	a	h	a	h	h	a	h	a	h	h	a	a	h	a	a	a	h	a	h	h	h	a	a	h	a	a	h	h	h	h	h	a	a	h	h	h	a	h	h	a	h	a	h	h	a
ZS11-L_A05_41977702	h	h	h	h	a	h	a	h	h	a	h	a	h	h	a	a	h	a	a	a	h	a	h	h	h	a	a	h	a	a	h	h	h	h	h	a	a	h	h	h	a	h	h	a	h	a	h	h	a
ZS11-L_A05_42257294	h	h	h	h	a	h	a	h	h	a	h	a	h	h	a	a	h	a	a	a	h	a	h	h	h	a	a	h	a	a	h	h	h	h	h	a	a	h	h	h	a	h	h	a	h	a	h	h	a
ZS11-L_A05_42480198	h	h	h	h	a	h	a	h	h	a	h	a	h	h	a	a	h	a	a	a	h	a	h	h	h	a	a	h	a	a	h	a	-	h	h	a	a	h	h	h	a	h	h	a	h	a	h	h	a
ZS11-L_A05_42461612	h	h	h	h	a	h	a	h	h	a	h	a	h	h	a	a	h	a	a	a	h	a	h	h	h	a	a	h	a	a	h	a	-	h	h	a	a	h	h	h	a	h	h	a	h	a	h	h	a
ZS11-L_A05_42480213	h	h	h	h	a	h	a	h	h	a	h	a	h	h	a	a	h	a	a	a	h	a	h	h	h	a	a	h	a	a	h	a	-	h	h	a	a	h	h	h	a	h	h	a	h	a	h	h	a
ZS11-L_A05_42595767	h	h	h	h	a	h	a	h	h	a	h	a	h	h	a	a	h	a	a	a	h	a	h	h	h	a	a	h	a	a	h	a	h	h	h	a	a	h	h	h	a	h	h	a	h	a	h	h	a
ZS11-L_A05_43505619	h	h	h	h	a	h	a	h	h	a	h	a	h	h	a	a	h	a	a	a	h	a	h	h	h	a	a	h	a	a	h	a	h	h	h	a	a	h	h	h	a	h	h	a	h	h	h	h	a
ZS11-L_A05_43531947	h	h	h	h	a	h	a	h	h	a	h	a	h	h	a	a	h	a	a	a	h	a	h	h	h	a	a	h	a	a	h	a	-	h	h	a	a	h	h	h	a	h	h	a	h	h	h	h	a
ZS11-L_A05_44175698	h	h	h	h	a	h	a	h	h	a	h	a	h	h	a	a	h	a	a	a	h	a	h	h	h	a	a	h	a	a	h	a	-	h	h	a	a	h	h	h	a	h	h	a	h	h	h	h	a
ZS11-L_A05_43376586	h	h	h	h	a	h	a	h	h	a	h	a	h	h	a	a	h	a	a	a	h	a	h	h	h	a	a	h	a	a	h	a	-	h	h	a	a	h	h	h	a	h	h	a	h	h	h	h	a
ZS11-L_A05_43505609	h	h	h	h	a	h	a	h	h	a	h	a	h	h	a	a	h	a	a	a	h	a	h	h	h	a	a	h	a	a	h	a	h	h	h	a	a	h	h	h	a	h	h	a	h	h	h	h	a
ZS11-L_A05_44001585	h	h	h	h	a	h	a	h	h	a	h	a	h	h	a	a	h	a	a	a	h	a	h	h	h	a	a	h	a	a	h	a	h	h	h	a	a	h	h	h	a	h	h	a	h	h	h	h	a
ZS11-L_A05_45484336	h	h	h	h	a	h	a	h	h	a	h	a	h	h	a	a	h	a	a	a	h	a	h	h	h	a	a	h	a	a	h	a	h	h	h	a	a	h	h	h	a	h	h	a	h	h	h	h	a
ZS11-L_A05_44235805	h	h	h	h	a	h	a	h	h	a	h	a	h	h	a	a	h	a	a	a	h	a	h	h	h	a	a	h	a	a	h	a	-	h	h	a	a	h	h	h	a	h	h	a	h	h	h	h	a
ZS11-L_A06_774608	a	a	a	a	a	h	h	a	a	a	h	a	h	h	a	h	h	h	a	a	a	a	a	a	h	h	a	a	a	a	a	h	h	h	h	a	h	h	a	a	h	h	a	a	a	a	h	a	h
ZS11-L_A06_774611	a	a	a	a	a	h	h	a	a	a	h	a	h	h	a	h	h	h	a	a	a	a	a	a	h	h	a	a	a	a	a	h	h	h	h	a	h	h	a	a	h	h	a	a	a	a	h	a	h
ZS11-L_A06_774798	a	a	a	a	a	h	h	a	a	a	h	a	h	h	a	h	h	h	a	a	a	a	a	a	h	h	a	a	a	a	a	h	h	h	h	a	h	h	a	a	h	h	a	a	a	a	h	a	h
ZS11-L_A06_2086144	a	a	a	a	a	h	a	-	a	a	h	a	h	h	a	h	h	h	a	a	a	a	a	a	h	h	a	a	a	a	a	h	h	h	h	a	h	h	a	h	h	h	a	a	a	a	h	a	h
ZS11-L_A06_2057081	a	a	a	a	a	h	a	a	a	a	h	a	h	h	a	h	h	h	a	a	a	a	a	a	h	h	a	a	a	a	a	h	h	h	h	a	h	h	a	h	h	h	a	a	a	a	h	a	h
ZS11-L_A06_2057076	a	a	a	a	a	h	a	a	a	a	h	a	h	h	a	h	h	h	a	a	a	a	a	a	h	h	a	a	a	a	a	h	h	h	h	a	h	h	a	h	h	h	a	a	a	a	h	a	h
ZS11-L_A06_2980995	a	a	a	a	a	h	a	h	a	h	h	a	h	a	a	a	h	h	a	a	h	a	a	a	h	a	a	a	a	a	a	h	h	h	h	h	h	h	a	h	a	h	a	a	a	a	h	a	h
ZS11-L_A06_2823793	a	a	a	a	a	h	a	h	a	h	h	a	h	a	a	a	h	h	a	a	h	a	a	a	h	a	a	a	a	a	a	h	-	h	h	h	h	h	a	h	a	h	a	a	a	a	h	a	h
ZS11-L_A06_2824025	a	a	a	a	a	h	a	h	a	h	h	a	h	a	a	a	h	h	a	a	h	a	a	a	h	a	a	a	a	a	a	h	h	h	h	h	h	h	a	h	a	h	a	a	a	a	h	a	h
ZS11-L_A06_2861926	a	a	a	a	a	h	a	h	a	h	h	a	h	a	a	a	h	h	a	a	h	a	a	a	h	a	a	a	a	a	a	h	-	h	h	h	h	h	a	h	a	h	a	a	a	a	h	a	h
ZS11-L_A06_2823611	a	a	a	a	a	h	a	h	a	h	h	a	h	a	a	a	h	h	a	a	h	a	a	a	h	a	a	a	a	a	a	h	-	h	h	h	h	h	a	h	a	h	a	a	a	a	h	a	h
ZS11-L_A06_2823751	a	a	a	a	a	h	a	h	a	h	h	a	h	a	a	a	h	h	a	a	h	a	a	a	h	a	a	a	a	a	a	h	-	h	h	h	h	h	a	h	a	h	a	a	a	a	h	a	h
ZS11-L_A06_2980981	a	a	a	a	a	h	a	h	a	h	h	a	h	a	a	a	h	h	a	a	h	a	a	a	h	a	a	a	a	a	a	h	h	h	h	h	h	h	a	h	a	h	a	a	a	a	h	a	h
ZS11-L_A06_3060040	a	a	a	a	a	h	a	h	a	h	h	a	h	a	a	a	h	h	a	a	h	a	a	a	h	a	a	h	a	a	a	h	h	h	h	h	h	h	a	h	a	h	a	a	a	a	h	a	h
ZS11-L_A06_3331734	a	a	a	a	a	h	a	h	a	h	h	a	h	a	a	a	h	h	a	a	h	a	a	a	a	a	a	h	a	a	a	h	-	h	h	h	h	h	a	h	a	h	a	a	a	a	h	a	h
ZS11-L_A06_3331786	a	a	a	a	a	h	a	h	a	h	h	a	h	a	a	a	h	h	a	a	h	a	a	a	a	a	a	h	a	a	a	h	-	h	h	h	h	h	a	h	a	h	a	a	a	a	h	a	h
ZS11-L_A06_3746365	a	a	a	a	a	h	a	h	a	h	h	a	h	a	a	h	h	h	a	a	h	a	a	a	a	a	a	h	a	a	a	h	h	h	h	h	h	h	a	h	a	h	a	a	a	a	a	a	h
ZS11-L_A06_3582410	a	a	a	a	a	h	a	-	a	h	h	a	h	a	a	h	h	h	a	a	h	a	a	a	a	a	a	h	a	a	a	h	h	h	h	h	h	h	a	h	a	h	a	a	a	a	a	a	h
ZS11-L_A06_3717013	a	a	a	a	a	h	a	h	a	h	h	a	h	a	a	h	h	h	a	a	h	a	a	a	a	a	a	h	a	a	a	h	h	h	h	h	h	h	a	h	a	h	a	a	a	a	a	a	h
ZS11-L_A06_3582362	a	a	a	a	a	h	a	h	a	h	h	a	h	a	a	h	h	h	a	a	h	a	a	a	a	a	a	h	a	a	a	h	h	h	h	h	h	h	a	h	a	h	a	a	a	a	a	a	h
ZS11-L_A06_3582542	a	a	a	a	a	h	a	h	a	h	h	a	h	a	a	h	h	h	a	a	h	a	a	a	a	a	a	h	a	a	a	h	h	h	h	h	h	h	a	h	a	h	a	a	a	a	a	a	h
ZS11-L_A06_3582454	a	a	a	a	a	h	a	-	a	h	h	a	h	a	a	h	h	h	a	a	h	a	a	a	a	a	a	h	a	a	a	h	h	h	h	h	h	h	a	h	a	h	a	a	a	a	a	a	h
ZS11-L_A06_3582485	a	a	a	a	a	h	a	-	a	h	h	a	h	a	a	h	h	h	a	a	h	a	a	a	a	a	a	h	a	a	a	h	h	h	h	h	h	h	a	h	a	h	a	a	a	a	a	a	h
ZS11-L_A06_3679654	a	a	a	a	a	h	a	h	a	h	h	a	h	a	a	h	h	h	a	a	h	a	a	a	a	a	a	h	a	a	a	h	h	h	h	h	h	h	a	h	a	h	a	a	a	a	a	a	h
ZS11-L_A06_3621194	a	a	a	a	a	h	a	h	a	h	h	a	h	a	a	h	h	h	a	a	h	a	a	a	a	a	a	h	a	a	a	h	h	h	h	h	h	h	a	h	a	h	a	a	a	a	a	a	h
ZS11-L_A06_3582364	a	a	a	a	a	h	a	h	a	h	h	a	h	a	a	h	h	h	a	a	h	a	a	a	a	a	a	h	a	a	a	h	h	h	h	h	h	h	a	h	a	h	a	a	a	a	a	a	h
ZS11-L_A06_3621161	a	a	a	a	a	h	a	h	a	h	h	a	h	a	a	h	h	h	a	a	h	a	a	a	a	a	a	h	a	a	a	h	h	h	h	h	h	h	a	h	a	h	a	a	a	a	a	a	h
ZS11-L_A06_3582365	a	a	a	a	a	h	a	h	a	h	h	a	h	a	a	h	h	h	a	a	h	a	a	a	a	a	a	h	a	a	a	h	h	h	h	h	h	h	a	h	a	h	a	a	a	a	a	a	h
ZS11-L_A06_4109386	a	a	a	a	a	h	a	h	a	h	h	a	h	a	a	h	h	h	a	a	h	a	a	a	a	a	a	h	a	a	a	h	h	h	h	h	h	h	a	h	a	h	a	a	a	a	a	a	h
ZS11-L_A06_4310818	a	a	a	a	a	h	a	h	a	h	h	a	h	a	a	h	h	h	a	a	h	a	a	a	a	a	a	h	a	a	a	h	h	h	h	h	h	h	a	h	a	h	a	a	a	a	a	a	h
ZS11-L_A06_4501752	a	a	a	a	a	h	a	h	a	h	h	a	h	a	a	h	h	h	a	a	h	a	a	a	a	a	a	h	a	a	a	h	h	h	h	h	h	h	a	h	a	h	a	a	a	a	a	a	h
ZS11-L_A06_4992776	a	a	a	a	a	h	a	h	a	h	h	h	h	a	a	h	h	h	a	a	h	a	a	a	a	a	a	h	a	a	a	h	h	h	h	h	h	h	a	h	a	h	a	a	a	a	a	a	h
ZS11-L_A06_5101353	a	a	a	a	a	h	a	h	a	h	h	h	h	a	a	h	h	h	a	a	h	a	a	a	a	a	a	h	a	a	a	h	h	h	h	h	h	h	a	h	a	h	a	a	a	a	a	a	h
ZS11-L_A06_5147580	a	a	a	a	a	h	a	h	a	h	h	h	h	a	a	h	h	h	a	a	h	a	a	a	a	a	a	h	a	a	a	h	h	h	h	h	h	h	a	h	a	h	a	a	a	a	a	a	h
ZS11-L_A06_5101346	a	a	a	a	a	h	a	h	a	h	h	h	h	a	a	h	h	h	a	a	h	a	a	a	a	a	a	h	a	a	a	h	h	h	h	h	h	h	a	h	a	h	a	a	a	a	a	a	h
ZS11-L_A06_5660744	a	h	h	a	a	h	a	h	a	h	h	h	h	a	a	h	h	h	a	a	h	a	a	a	a	a	a	h	a	a	a	h	h	h	h	h	h	h	a	h	a	h	a	a	a	a	a	a	h
ZS11-L_A06_5792287	a	h	h	a	a	h	a	h	a	h	h	h	h	a	a	h	h	h	a	a	h	a	a	a	a	a	a	h	a	a	a	h	h	h	h	h	h	h	a	h	a	h	a	a	a	a	a	a	h
ZS11-L_A06_5792194	a	h	h	a	a	h	a	h	a	h	h	h	h	a	a	h	h	h	a	a	h	a	a	a	a	a	a	h	a	a	a	h	h	h	h	h	h	h	a	h	a	h	a	a	a	a	a	a	h
ZS11-L_A06_5911468	a	h	h	a	a	h	a	-	a	h	h	h	h	a	a	h	h	h	a	a	h	a	a	a	a	a	a	h	a	a	a	h	h	h	h	h	h	h	a	h	a	h	a	a	a	a	a	a	h
ZS11-L_A06_5911471	a	h	h	a	a	h	a	-	a	h	h	h	h	a	a	h	h	h	a	a	h	a	a	a	a	a	a	h	a	a	a	h	h	h	h	h	h	h	a	h	a	h	a	a	a	a	a	a	h
ZS11-L_A06_5911481	a	h	h	a	a	h	a	-	a	h	h	h	h	a	a	h	h	h	a	a	h	a	a	a	a	a	a	h	a	a	a	h	h	h	h	h	h	h	a	h	a	h	a	a	a	a	a	a	h
ZS11-L_A06_5911479	a	h	h	a	a	h	a	-	a	h	h	h	h	a	a	h	h	h	a	a	h	a	a	a	a	a	a	h	a	a	a	h	h	h	h	h	h	h	a	h	a	h	a	a	a	a	a	a	h
ZS11-L_A06_6065888	a	h	h	a	a	h	a	h	a	h	h	h	h	a	a	h	h	h	a	a	h	a	a	a	a	a	a	h	a	a	a	h	h	h	h	h	h	h	a	h	a	h	a	a	a	h	a	a	h
ZS11-L_A06_6065949	a	h	h	a	a	h	a	h	a	h	h	h	h	a	a	h	h	h	a	a	h	a	a	a	a	a	a	h	a	a	a	h	h	h	h	h	h	h	a	h	a	h	a	a	a	h	a	a	h
ZS11-L_A06_6065936	a	h	h	a	a	h	a	h	a	h	h	h	h	a	a	h	h	h	a	a	h	a	a	a	a	a	a	h	a	a	a	h	h	h	h	h	h	h	a	h	a	h	a	a	a	h	a	a	h
ZS11-L_A06_6546327	a	h	h	a	h	h	a	-	a	h	h	h	a	a	a	h	h	h	a	a	h	a	a	a	a	a	a	h	a	a	h	h	-	h	h	h	h	h	h	h	a	h	a	a	a	h	a	a	h
ZS11-L_A06_6546336	a	h	h	a	h	h	a	-	a	h	h	h	a	a	a	h	h	h	a	a	h	a	a	a	a	a	a	h	a	a	h	h	-	h	h	h	h	h	h	h	a	h	a	a	a	h	a	a	h
ZS11-L_A06_7260564	a	h	h	a	h	h	a	-	a	a	a	h	a	a	a	h	h	h	a	a	h	a	a	a	a	a	a	h	a	a	h	h	-	a	h	h	h	h	h	h	a	a	a	a	a	h	a	a	h
ZS11-L_A06_7260567	a	h	h	a	h	h	a	-	a	a	a	h	a	a	a	h	h	h	a	a	h	a	a	a	a	a	a	h	a	a	h	h	-	a	h	h	h	h	h	h	a	a	a	a	a	h	a	a	h
ZS11-L_A06_7260653	a	h	h	a	h	h	a	-	a	a	a	h	a	a	a	h	h	h	a	a	h	a	a	a	a	a	a	h	a	a	h	h	-	a	h	h	h	h	h	h	a	a	a	a	a	h	a	a	h
ZS11-L_A06_7260645	a	h	h	a	h	h	a	-	a	a	a	h	a	a	a	h	h	h	a	a	h	a	a	a	a	a	a	h	a	a	h	h	-	a	h	h	h	h	h	h	a	a	a	a	a	h	a	a	h
ZS11-L_A06_7352799	a	h	h	a	h	h	a	-	a	a	a	h	a	a	a	h	h	h	a	a	h	a	a	a	a	a	a	h	a	a	h	h	-	a	h	h	h	h	h	h	a	a	a	a	a	h	a	a	h
ZS11-L_A06_7352834	a	h	h	a	h	h	a	-	a	a	a	h	a	a	a	h	h	h	a	a	h	a	a	a	a	a	a	h	a	a	h	h	-	a	h	h	h	h	h	h	a	a	a	a	a	h	a	a	h
ZS11-L_A06_7352754	a	h	h	a	h	h	a	-	a	a	a	h	a	a	a	h	h	h	a	a	h	a	a	a	a	a	a	h	a	a	h	h	-	a	h	h	h	h	h	h	a	a	a	a	a	h	a	a	h
ZS11-L_A06_7874734	a	h	h	a	h	h	a	h	a	a	a	h	a	a	a	h	h	h	a	a	h	a	a	a	a	a	a	h	h	a	h	h	-	a	h	h	h	h	h	h	a	a	a	a	a	h	a	a	h
ZS11-L_A06_7874761	a	h	h	a	h	h	a	h	a	a	a	h	a	a	a	h	h	h	a	a	h	a	a	a	a	a	a	h	h	a	h	h	-	a	h	h	h	h	h	h	a	a	a	a	a	h	a	a	h
ZS11-L_A06_8118619	a	h	h	a	h	h	a	-	a	a	a	h	a	a	a	h	h	h	a	a	h	a	a	a	a	a	a	h	h	a	h	h	-	a	h	h	h	h	h	h	a	a	a	a	a	h	a	a	h
ZS11-L_A06_8938334	a	h	h	a	h	a	a	h	a	a	a	h	a	a	a	h	h	h	a	a	h	a	a	a	a	a	a	h	h	a	h	h	h	a	h	h	h	h	h	h	a	a	a	a	a	h	a	a	h
ZS11-L_A06_8425711	a	h	h	a	h	a	a	h	a	a	a	h	a	a	a	h	h	h	a	a	h	a	a	a	a	a	a	h	h	a	h	h	-	a	h	h	h	h	h	h	a	a	a	a	a	h	a	a	h
ZS11-L_A06_8468940	a	h	h	a	h	a	a	h	a	a	a	h	a	a	a	h	h	h	a	a	h	a	a	a	a	a	a	h	h	a	h	h	-	a	h	h	h	h	h	h	a	a	a	a	a	h	a	a	h
ZS11-L_A06_8860365	a	h	h	a	h	a	a	h	a	a	a	h	a	a	a	h	h	h	a	a	h	a	a	a	a	a	a	h	h	a	h	h	-	a	h	h	h	h	h	h	a	a	a	a	a	h	a	a	h
ZS11-L_A06_9843394	a	h	h	a	h	a	a	h	a	a	a	h	a	a	a	h	h	h	a	a	h	a	a	a	a	a	a	h	h	a	h	h	h	a	h	h	h	h	h	h	a	a	a	a	a	h	a	a	h
ZS11-L_A06_9911430	a	h	h	a	h	a	a	h	a	a	a	h	a	a	a	h	h	h	a	a	h	a	a	a	a	a	a	h	h	a	h	h	h	a	h	h	h	h	h	h	a	a	a	a	a	h	a	a	h
ZS11-L_A06_9843371	a	h	h	a	h	a	a	h	a	a	a	h	a	a	a	h	h	h	a	a	h	a	a	a	a	a	a	h	h	a	h	h	h	a	h	h	h	h	h	h	a	a	a	a	a	h	a	a	h
ZS11-L_A06_9843376	a	h	h	a	h	a	a	h	a	a	a	h	a	a	a	h	h	h	a	a	h	a	a	a	a	a	a	h	h	a	h	h	h	a	h	h	h	h	h	h	a	a	a	a	a	h	a	a	h
ZS11-L_A06_9473075	a	h	h	a	h	a	a	h	a	a	a	h	a	a	a	h	h	h	a	a	h	a	a	a	a	a	a	h	h	a	h	h	h	a	h	h	h	h	h	h	a	a	a	a	a	h	a	a	h
ZS11-L_A06_9527389	a	h	h	a	h	a	a	-	a	a	a	h	a	a	a	h	h	h	a	a	h	a	a	a	a	a	a	h	h	a	h	h	-	a	h	h	h	h	h	h	a	a	a	a	a	h	a	a	h
ZS11-L_A06_9911492	a	h	h	a	h	a	a	h	a	a	a	h	a	a	a	h	h	h	a	a	h	a	a	a	a	a	a	h	h	a	h	h	h	a	h	h	h	h	h	h	a	a	a	a	a	h	a	a	h
ZS11-L_A06_10716931	a	h	h	a	h	a	a	h	a	a	a	h	a	a	a	h	h	h	a	a	h	a	a	a	a	a	a	h	h	a	h	h	h	a	h	h	h	h	h	h	a	a	a	a	a	h	a	a	h
ZS11-L_A06_10716945	a	h	h	a	h	a	a	h	a	a	a	h	a	a	a	h	h	h	a	a	h	a	a	a	a	a	a	h	h	a	h	h	h	a	h	h	h	h	h	h	a	a	a	a	a	h	a	a	h
ZS11-L_A06_10707325	a	h	h	a	h	a	a	-	a	a	a	h	a	a	a	h	h	h	a	a	h	a	a	a	a	a	a	h	h	a	h	h	h	a	h	h	h	h	h	h	a	a	a	a	a	h	a	a	h
ZS11-L_A06_10707269	a	h	h	a	h	a	a	h	a	a	a	h	a	a	a	h	h	h	a	a	h	a	a	a	a	a	a	h	h	a	h	h	h	a	h	h	h	h	h	h	a	a	a	a	a	h	a	a	h
ZS11-L_A06_10604622	a	h	h	a	h	a	a	-	a	a	a	h	a	a	a	h	h	h	a	a	h	a	a	a	a	a	a	h	h	a	h	h	-	a	h	h	h	h	h	h	a	a	a	a	a	h	a	a	h
ZS11-L_A06_10717029	a	h	h	a	h	a	a	h	a	a	a	h	a	a	a	h	h	h	a	a	h	a	a	a	a	a	a	h	h	a	h	h	h	a	h	h	h	h	h	h	a	a	a	a	a	h	a	a	h
ZS11-L_A06_10707242	a	h	h	a	h	a	a	-	a	a	a	h	a	a	a	h	h	h	a	a	h	a	a	a	a	a	a	h	h	a	h	h	h	a	h	h	h	h	h	h	a	a	a	a	a	h	a	a	h
ZS11-L_A06_10584996	a	h	h	a	h	a	a	-	a	a	a	h	a	a	a	h	h	h	a	a	h	a	a	a	a	a	a	h	h	a	h	h	h	a	h	h	h	h	h	h	a	a	a	a	a	h	a	a	h
ZS11-L_A06_10707235	a	h	h	a	h	a	a	-	a	a	a	h	a	a	a	h	h	h	a	a	h	a	a	a	a	a	a	h	h	a	h	h	h	a	h	h	h	h	h	h	a	a	a	a	a	h	a	a	h
ZS11-L_A06_9485283	a	h	h	a	h	a	a	-	a	a	a	h	a	a	a	h	h	h	a	a	h	a	a	a	a	a	a	h	h	a	h	h	-	a	h	h	h	h	h	h	a	a	a	a	a	h	a	a	h
ZS11-L_A06_10717043	a	h	h	a	h	a	a	h	a	a	a	h	a	a	a	h	h	h	a	a	h	a	a	a	a	a	a	h	h	a	h	h	h	a	h	h	h	h	h	h	a	a	a	a	a	h	a	a	h
ZS11-L_A06_10604529	a	h	h	a	h	a	a	-	a	a	a	h	a	a	a	h	h	h	a	a	h	a	a	a	a	a	a	h	h	a	h	h	-	a	h	h	h	h	h	h	a	a	a	a	a	h	a	a	h
ZS11-L_A06_10604362	a	h	h	a	h	a	a	-	a	a	a	h	a	a	a	h	h	a	a	a	h	a	a	a	a	a	a	h	h	a	h	h	h	a	h	h	h	h	h	h	a	a	a	a	a	h	a	a	h
ZS11-L_A06_39237652	a	h	h	a	h	a	a	h	a	a	a	h	a	a	a	h	h	a	a	a	h	a	a	a	a	a	a	h	h	a	h	h	h	a	h	h	h	h	h	h	a	a	a	a	a	h	a	a	h
ZS11-L_A06_39016453	a	h	h	a	h	a	a	h	a	a	a	h	a	a	a	h	h	a	a	a	h	a	a	a	a	a	a	h	h	a	h	h	-	a	h	h	h	h	h	h	a	a	a	a	a	h	a	a	h
ZS11-L_A06_38796303	a	h	h	a	h	a	a	h	a	a	a	h	a	a	a	h	h	a	a	a	h	a	a	a	a	a	a	h	h	a	h	h	h	a	h	h	h	h	h	h	a	a	a	a	a	h	a	a	h
ZS11-L_A06_40572160	a	h	h	a	h	a	a	h	a	a	a	h	a	a	a	h	h	a	a	a	h	a	a	a	a	a	a	h	h	a	h	h	-	a	h	h	h	h	h	h	a	a	a	a	a	h	a	a	h
ZS11-L_A06_38620628	a	h	h	a	h	a	a	-	a	a	a	h	a	a	a	h	h	a	a	a	h	a	a	a	a	a	a	h	h	a	h	h	h	a	h	h	h	h	h	h	a	a	a	a	a	h	a	a	h
ZS11-L_A06_36816444	a	h	h	a	h	a	a	-	a	a	a	h	a	a	a	h	h	a	a	a	h	a	a	a	a	a	a	h	h	a	h	h	-	a	h	h	h	h	h	h	a	a	a	a	a	h	a	a	h
ZS11-L_A06_38343591	a	h	h	a	h	a	a	h	a	a	a	h	a	a	a	h	h	a	a	a	h	a	a	a	a	a	a	h	h	a	h	h	-	a	h	h	h	h	h	h	a	a	a	a	a	h	a	a	h
ZS11-L_A06_38762620	a	h	h	a	h	a	a	h	a	a	a	h	a	a	a	h	h	a	a	a	h	a	a	a	a	a	a	h	h	a	h	h	-	a	h	h	h	h	h	h	a	a	a	a	a	h	a	a	h
ZS11-L_A06_38796286	a	h	h	a	h	a	a	h	a	a	a	h	a	a	a	h	h	a	a	a	h	a	a	a	a	a	a	h	h	a	h	h	h	a	h	h	h	h	h	h	a	a	a	a	a	h	a	a	h
ZS11-L_A06_37329317	a	h	h	a	h	a	a	h	a	a	a	h	a	a	a	h	h	a	a	a	h	a	a	a	a	a	a	h	h	a	h	h	-	a	h	h	h	h	h	h	a	a	a	a	a	h	a	a	h
ZS11-L_A06_38762592	a	h	h	a	h	a	a	h	a	a	a	h	a	a	a	h	h	a	a	a	h	a	a	a	a	a	a	h	h	a	h	h	-	a	h	h	h	h	h	h	a	a	a	a	a	h	a	a	h
ZS11-L_A06_40356656	a	h	h	a	h	a	a	h	a	a	a	h	a	a	a	h	h	a	a	a	h	a	a	a	a	a	a	h	h	a	h	h	-	a	h	h	h	h	h	h	a	a	a	a	a	h	a	a	h
ZS11-L_A06_37363266	a	h	h	a	h	a	a	h	a	a	a	h	a	a	a	h	h	a	a	a	h	a	a	a	a	a	a	h	h	a	h	h	-	a	h	h	h	h	h	h	a	a	a	a	a	h	a	a	h
ZS11-L_A06_38796194	a	h	h	a	h	a	a	h	a	a	a	h	a	a	a	h	h	a	a	a	h	a	a	a	a	a	a	h	h	a	h	h	h	a	h	h	h	h	h	h	a	a	a	a	a	h	a	a	h
ZS11-L_A06_38343596	a	h	h	a	h	a	a	h	a	a	a	h	a	a	a	h	h	a	a	a	h	a	a	a	a	a	a	h	h	a	h	h	-	a	h	h	h	h	h	h	a	a	a	a	a	h	a	a	h
ZS11-L_A06_38616433	a	h	h	a	h	a	a	-	a	a	a	h	a	a	a	h	h	a	a	a	h	a	a	a	a	a	a	h	h	a	h	h	h	a	h	h	h	h	h	h	a	a	a	a	a	h	a	a	h
ZS11-L_A06_39443294	a	h	h	a	h	a	a	h	a	a	a	h	a	a	a	h	h	a	a	a	h	a	a	a	a	a	a	h	h	a	h	h	h	a	h	h	h	h	h	h	a	a	a	a	a	h	a	a	h
ZS11-L_A06_13971177	a	h	h	a	h	a	a	-	a	a	a	h	a	a	a	h	h	a	a	a	h	a	a	a	a	a	a	h	h	a	h	h	h	a	h	h	h	h	h	h	a	a	a	a	a	h	a	a	h
ZS11-L_A06_37424342	a	h	h	a	h	a	a	-	a	a	a	h	a	a	a	h	h	a	a	a	h	a	a	a	a	a	a	h	h	a	h	h	h	a	h	h	h	h	h	h	a	a	a	a	a	h	a	a	h
ZS11-L_A06_35181876	a	h	h	a	h	a	a	h	a	a	a	h	a	a	a	h	h	a	a	a	h	a	a	a	a	a	a	h	h	a	h	h	h	a	h	h	h	h	h	h	a	a	a	a	a	h	a	a	h
ZS11-L_A06_39416449	a	h	h	a	h	a	a	h	a	a	a	h	a	a	a	h	h	a	a	a	h	a	a	a	a	a	a	h	h	a	h	h	-	a	h	h	h	h	h	h	a	a	a	a	a	h	a	a	h
ZS11-L_A06_38343692	a	h	h	a	h	a	a	h	a	a	a	h	a	a	a	h	h	a	a	a	h	a	a	a	a	a	a	h	h	a	h	h	-	a	h	h	h	h	h	h	a	a	a	a	a	h	a	a	h
ZS11-L_A06_37362695	a	h	h	a	h	a	a	h	a	a	a	h	a	a	a	h	h	a	a	a	h	a	a	a	a	a	a	h	h	a	h	h	h	a	h	h	h	h	h	h	a	a	a	a	a	h	a	a	h
ZS11-L_A06_38343713	a	h	h	a	h	a	a	h	a	a	a	h	a	a	a	h	h	a	a	a	h	a	a	a	a	a	a	h	h	a	h	h	-	a	h	h	h	h	h	h	a	a	a	a	a	h	a	a	h
ZS11-L_A06_36816673	a	h	h	a	h	a	a	-	a	a	a	h	a	a	a	h	h	a	a	a	h	a	a	a	a	a	a	h	h	a	h	h	-	a	h	h	h	h	h	h	a	a	a	a	a	h	a	a	h
ZS11-L_A06_38796255	a	h	h	a	h	a	a	h	a	a	a	h	a	a	a	h	h	a	a	a	h	a	a	a	a	a	a	h	h	a	h	h	h	a	h	h	h	h	h	h	a	a	a	a	a	h	a	a	h
ZS11-L_A06_36693920	a	h	h	a	h	a	a	h	a	a	a	h	a	a	a	h	h	a	a	a	h	a	a	a	a	a	a	h	h	a	h	h	h	a	h	h	h	h	h	h	a	a	a	a	a	h	a	a	h
ZS11-L_A06_38616729	a	h	h	a	h	a	a	-	a	a	a	h	a	a	a	h	h	a	a	a	h	a	a	a	a	a	a	h	h	a	h	h	-	a	h	h	h	h	h	h	a	a	a	a	a	h	a	a	h
ZS11-L_A06_37706205	a	h	h	a	h	a	a	-	a	a	a	h	a	a	a	h	h	a	a	a	h	a	a	a	a	a	a	h	h	a	h	h	h	a	h	h	h	h	h	h	a	a	a	a	a	h	a	a	h
ZS11-L_A06_36813161	a	h	h	a	h	a	a	h	a	a	a	h	a	a	a	h	h	a	a	a	h	a	a	a	a	a	a	-	h	a	h	-	-	a	h	h	h	h	h	h	a	a	a	a	a	h	a	a	h
ZS11-L_A06_39098922	a	h	h	a	h	a	a	h	a	a	a	h	a	a	a	h	h	a	a	a	h	a	a	a	a	a	a	h	h	a	h	h	h	a	h	h	h	h	h	h	a	a	a	a	a	h	a	a	h
ZS11-L_A06_39443539	a	h	h	a	h	a	a	h	a	a	a	h	a	a	a	h	h	a	a	a	h	a	a	a	a	a	a	h	h	a	h	h	-	a	h	h	h	h	h	h	a	a	a	a	a	h	a	a	h
ZS11-L_A06_36816765	a	h	h	a	h	a	a	-	a	a	a	h	a	a	a	h	h	a	a	a	h	a	a	a	a	a	a	h	h	a	h	h	-	a	h	h	h	h	h	h	a	a	a	a	a	h	a	a	h
ZS11-L_A06_37362699	a	h	h	a	h	a	a	h	a	a	a	h	a	a	a	h	h	a	a	a	h	a	a	a	a	a	a	h	h	a	h	h	h	a	h	h	h	h	h	h	a	a	a	a	a	h	a	a	h
ZS11-L_A06_37083985	a	h	h	a	h	a	a	h	a	a	a	h	a	a	a	h	h	a	a	a	h	a	a	a	a	a	a	h	h	a	h	h	h	a	h	h	h	h	h	h	a	a	a	a	a	h	a	a	h
ZS11-L_A06_39443463	a	h	h	a	h	a	a	h	a	a	a	h	a	a	a	h	h	a	a	a	h	a	a	a	a	a	a	h	h	a	h	h	-	a	h	h	h	h	h	h	a	a	a	a	a	h	a	a	h
ZS11-L_A06_38762186	a	h	h	a	h	a	a	-	a	a	a	h	a	a	a	h	h	a	a	a	h	a	a	a	a	a	a	h	h	a	h	h	-	a	h	h	h	h	h	h	a	a	a	a	a	h	a	a	h
ZS11-L_A06_37083982	a	h	h	a	h	a	a	h	a	a	a	h	a	a	a	h	h	a	a	a	h	a	a	a	a	a	a	h	h	a	h	h	h	a	h	h	h	h	h	h	a	a	a	a	a	h	a	a	h
ZS11-L_A06_40356583	a	h	h	a	h	a	a	h	a	a	a	h	a	a	a	h	h	a	a	a	h	a	a	a	a	a	a	h	h	a	h	h	-	a	h	h	h	h	h	h	a	a	a	a	a	h	a	a	h
ZS11-L_A06_39586022	a	h	h	a	h	a	a	h	a	a	a	h	a	a	a	h	h	a	a	a	h	a	a	a	a	a	a	h	h	a	h	h	h	a	h	h	h	h	h	h	a	a	a	a	a	h	a	a	h
ZS11-L_A06_38343764	a	h	h	a	h	a	a	h	a	a	a	h	a	a	a	h	h	a	a	a	h	a	a	a	a	a	a	h	h	a	h	h	-	a	h	h	h	h	h	h	a	a	a	a	a	h	a	a	h
ZS11-L_A06_38796269	a	h	h	a	h	a	a	h	a	a	a	h	a	a	a	h	h	a	a	a	h	a	a	a	a	a	a	h	h	a	h	h	h	a	h	h	h	h	h	h	a	a	a	a	a	h	a	a	h
ZS11-L_A06_38620604	a	h	h	a	h	a	a	-	a	a	a	h	a	a	a	h	h	a	a	a	h	a	a	a	a	a	a	h	h	a	h	h	h	a	h	h	h	h	h	h	a	a	a	a	a	h	a	a	h
ZS11-L_A06_40356594	a	h	h	a	h	a	a	h	a	a	a	h	a	a	a	h	h	a	a	a	h	a	a	a	a	a	a	h	h	a	h	h	-	a	h	h	h	h	h	h	a	a	a	a	a	h	a	a	h
ZS11-L_A06_39559878	a	h	h	a	h	a	a	h	a	a	a	h	a	a	a	h	h	a	a	a	h	a	a	a	a	a	a	h	h	a	h	h	-	a	h	h	h	h	h	h	a	a	a	a	a	h	a	a	h
ZS11-L_A06_38616783	a	h	h	a	h	a	a	h	a	a	a	h	a	a	a	h	h	a	a	a	h	a	a	a	a	a	a	h	h	a	h	h	-	a	h	h	h	h	h	h	a	a	a	a	a	h	a	a	h
ZS11-L_A06_38620622	a	h	h	a	h	a	a	-	a	a	a	h	a	a	a	h	h	a	a	a	h	a	a	a	a	a	a	h	h	a	h	h	h	a	h	h	h	h	h	h	a	a	a	a	a	h	a	a	h
ZS11-L_A06_36813227	a	h	h	a	h	a	a	h	a	a	a	h	a	a	a	h	h	a	a	a	h	a	a	a	a	a	a	h	h	a	h	-	-	a	h	h	h	h	h	h	a	a	a	a	a	h	a	a	h
ZS11-L_A06_40679098	a	h	h	a	h	a	a	h	a	a	a	h	a	a	a	h	h	a	a	a	h	a	a	a	a	a	a	h	h	a	h	h	h	a	h	h	h	h	h	h	a	a	a	a	a	h	a	a	h
ZS11-L_A06_40890541	a	h	h	a	h	a	a	h	a	a	a	h	a	a	a	h	h	a	a	a	h	a	a	a	a	a	a	h	h	a	h	h	h	a	h	h	h	h	h	h	a	a	a	a	a	a	a	a	h
ZS11-L_A06_41027889	a	h	h	a	h	a	a	h	a	a	a	h	a	a	a	h	h	a	a	a	h	a	a	a	a	a	a	h	h	a	h	h	h	a	h	h	h	h	h	h	a	a	a	a	a	a	a	a	h
ZS11-L_A06_41222461	a	h	h	a	h	a	a	h	a	a	a	h	a	a	a	h	h	a	a	a	h	a	a	a	a	a	a	h	h	a	h	h	-	a	h	h	h	h	h	h	a	a	a	a	a	a	a	a	h
ZS11-L_A06_40890566	a	h	h	a	h	a	a	h	a	a	a	h	a	a	a	h	h	a	a	a	h	a	a	a	a	a	a	h	h	a	h	h	-	a	h	h	h	h	h	h	a	a	a	a	a	a	a	a	h
ZS11-L_A06_41225223	a	h	h	a	h	a	a	h	a	a	a	h	a	a	a	h	h	a	a	a	h	a	a	a	a	a	a	h	h	a	h	h	-	a	h	h	h	h	h	h	a	a	a	a	a	a	a	a	h
ZS11-L_A06_41027883	a	h	h	a	h	a	a	h	a	a	a	h	a	a	a	h	h	a	a	a	h	a	a	a	a	a	a	h	h	a	h	h	h	a	h	h	h	h	h	h	a	a	a	a	a	a	a	a	h
ZS11-L_A06_40890542	a	h	h	a	h	a	a	h	a	a	a	h	a	a	a	h	h	a	a	a	h	a	a	a	a	a	a	h	h	a	h	h	h	a	h	h	h	h	h	h	a	a	a	a	a	a	a	a	h
ZS11-L_A06_41225059	a	h	h	a	h	a	a	h	a	a	a	h	a	a	a	h	h	a	a	a	h	a	a	a	a	a	a	h	h	a	h	h	-	a	h	h	h	h	h	h	a	a	a	a	a	a	a	a	h
ZS11-L_A06_41222463	a	h	h	a	h	a	a	h	a	a	a	h	a	a	a	h	h	a	a	a	h	a	a	a	a	a	a	h	h	a	h	h	-	a	h	h	h	h	h	h	a	a	a	a	a	a	a	a	h
ZS11-L_A06_40710008	a	h	h	a	h	a	a	h	a	a	a	h	a	a	a	h	h	a	a	a	h	a	a	a	a	a	a	h	h	a	h	h	h	a	h	h	h	h	h	h	a	a	a	a	a	a	a	a	h
ZS11-L_A06_40710010	a	h	h	a	h	a	a	h	a	a	a	h	a	a	a	h	h	a	a	a	h	a	a	a	a	a	a	h	h	a	h	h	h	a	h	h	h	h	h	h	a	a	a	a	a	a	a	a	h
ZS11-L_A06_41217031	a	h	h	a	h	a	a	h	a	a	a	h	a	a	a	h	h	a	a	a	h	a	a	a	a	a	a	h	h	a	h	h	h	a	h	h	h	h	h	h	a	a	a	a	a	a	a	a	h
ZS11-L_A06_40890602	a	h	h	a	h	a	a	h	a	a	a	h	a	a	a	h	h	a	a	a	h	a	a	a	a	a	a	h	h	a	h	h	h	a	h	h	h	h	h	h	a	a	a	a	a	a	a	a	h
ZS11-L_A06_40890561	a	h	h	a	h	a	a	h	a	a	a	h	a	a	a	h	h	a	a	a	h	a	a	a	a	a	a	h	h	a	h	h	-	a	h	h	h	h	h	h	a	a	a	a	a	a	a	a	h
ZS11-L_A06_41294647	a	h	h	a	h	a	a	h	a	a	a	h	a	a	a	h	h	a	a	a	h	a	a	a	a	a	a	h	h	a	h	h	a	a	h	h	h	h	h	h	a	a	a	a	a	a	a	a	h
ZS11-L_A06_41225008	a	h	h	a	h	a	a	h	a	a	a	h	a	a	a	h	h	a	a	a	h	a	a	a	a	a	a	h	h	a	h	h	-	a	h	h	h	h	h	h	a	a	a	a	a	a	a	a	h
ZS11-L_A06_41027922	a	h	h	a	h	a	a	h	a	a	a	h	a	a	a	h	h	a	a	a	h	a	a	a	a	a	a	h	h	a	h	h	h	a	h	h	h	h	h	h	a	a	a	a	a	a	a	a	h
ZS11-L_A06_41027928	a	h	h	a	h	a	a	h	a	a	a	h	a	a	a	h	h	a	a	a	h	a	a	a	a	a	a	h	h	a	h	h	h	a	h	h	h	h	h	h	a	a	a	a	a	a	a	a	h
ZS11-L_A06_41942381	a	h	h	a	h	a	a	h	a	a	a	h	a	a	a	h	h	a	a	a	h	a	a	a	a	a	a	h	h	a	h	h	h	a	h	h	h	h	a	h	a	a	a	a	a	a	a	a	h
ZS11-L_A06_41760328	a	h	h	a	h	a	a	h	a	a	a	h	a	a	a	h	h	a	a	a	h	a	a	a	a	a	a	h	h	a	h	h	-	a	h	h	h	h	a	h	a	a	a	a	a	a	a	a	h
ZS11-L_A06_41471814	a	h	h	a	h	a	a	h	a	a	a	h	a	a	a	h	h	a	a	a	h	a	a	a	a	a	a	h	h	a	h	h	-	a	h	h	h	h	a	h	a	a	a	a	a	a	a	a	h
ZS11-L_A06_41760405	a	h	h	a	h	a	a	h	a	a	a	h	a	a	a	h	h	a	a	a	h	a	a	a	a	a	a	h	h	a	h	h	-	a	h	h	h	h	a	h	a	a	a	a	a	a	a	a	h
ZS11-L_A06_41475890	a	h	h	a	h	a	a	h	a	a	a	h	a	a	a	h	h	a	a	a	h	a	a	a	a	a	a	h	h	a	h	h	-	a	h	h	h	h	a	h	a	a	a	a	a	a	a	a	h
ZS11-L_A06_41475683	a	h	h	a	h	a	a	h	a	a	a	h	a	a	a	h	h	a	a	a	h	a	a	a	a	a	a	h	h	a	h	h	-	a	h	h	h	h	a	h	a	a	a	a	a	a	a	a	h
ZS11-L_A06_41475788	a	h	h	a	h	a	a	h	a	a	a	h	a	a	a	h	h	a	a	a	h	a	a	a	a	a	a	h	h	a	h	h	-	a	h	h	h	h	a	h	a	a	a	a	a	a	a	a	h
ZS11-L_A06_41942324	a	h	h	a	h	a	a	h	a	a	a	h	a	a	a	h	h	a	a	a	h	a	a	a	a	a	a	h	h	a	h	h	h	a	h	h	h	h	a	h	a	a	a	a	a	a	a	a	h
ZS11-L_A06_41475842	a	h	h	a	h	a	a	h	a	a	a	h	a	a	a	h	h	a	a	a	h	a	a	a	a	a	a	h	h	a	h	h	-	a	h	h	h	h	a	h	a	a	a	a	a	a	a	a	h
ZS11-L_A06_41471772	a	h	h	a	h	a	a	h	a	a	a	h	a	a	a	h	h	a	a	a	h	a	a	a	a	a	a	h	h	a	h	h	-	a	h	h	h	h	a	h	a	a	a	a	a	a	a	a	h
ZS11-L_A06_41383580	a	h	h	a	h	a	a	h	a	a	a	h	a	a	a	h	h	a	a	a	h	a	a	a	a	a	a	h	h	a	h	h	-	a	h	h	h	h	a	h	a	a	a	a	a	a	a	a	h
ZS11-L_A06_41496370	a	h	h	a	h	a	a	h	a	a	a	h	a	a	a	h	h	a	a	a	h	a	a	a	a	a	a	h	h	a	h	h	h	a	h	h	h	h	a	h	a	a	a	a	a	a	a	a	h
ZS11-L_A06_41452207	a	h	h	a	h	a	a	h	a	a	a	h	a	a	a	h	h	a	a	a	h	a	a	a	a	a	a	h	h	a	h	h	-	a	h	h	h	h	a	h	a	a	a	a	a	a	a	a	h
ZS11-L_A06_41467722	a	h	h	a	h	a	a	h	a	a	a	h	a	a	a	h	h	a	a	a	h	a	a	a	a	a	a	h	h	a	h	h	h	a	h	h	h	h	a	h	a	a	a	a	a	a	a	a	h
ZS11-L_A07_12411659	a	a	a	h	h	a	h	a	h	h	a	a	h	h	h	a	h	h	h	h	h	h	a	a	h	a	h	a	h	a	h	a	a	h	h	a	h	h	a	h	h	h	a	h	h	a	a	a	h
ZS11-L_A07_12411660	a	a	a	h	h	a	h	a	h	h	a	a	h	h	h	a	h	h	h	h	h	h	a	a	h	a	h	a	h	a	h	a	a	h	h	a	h	h	a	h	h	h	a	h	h	a	a	a	h
ZS11-L_A07_6164410	a	a	a	h	h	a	h	-	h	h	a	a	h	h	h	a	h	h	h	h	h	h	a	a	h	a	h	a	h	a	h	a	a	h	h	a	h	h	a	h	h	h	a	h	h	a	a	a	h
ZS11-L_A07_11822581	a	a	a	h	h	a	h	-	h	h	a	a	h	h	h	a	h	h	h	h	h	h	a	a	h	a	h	a	h	a	h	a	a	h	h	a	h	h	a	h	h	h	a	h	h	a	a	a	h
ZS11-L_A07_3114668	a	a	a	h	h	a	h	a	h	h	a	a	h	h	h	a	h	h	h	h	h	h	a	a	h	a	h	a	h	a	h	a	a	h	h	a	h	h	a	h	h	h	a	h	h	a	a	a	h
ZS11-L_A07_3210488	a	a	a	h	h	a	h	-	h	h	a	a	h	h	h	a	h	h	h	h	h	h	a	a	h	a	h	a	h	a	h	a	a	h	h	a	h	h	a	h	h	h	a	h	h	a	a	a	h
ZS11-L_A07_12321246	a	a	a	h	h	a	h	a	h	h	a	a	h	h	h	a	h	h	h	h	h	h	a	a	h	a	h	a	h	a	h	a	a	h	h	a	h	h	a	h	h	h	a	h	h	a	a	a	h
ZS11-L_A07_11930180	a	a	a	h	h	a	h	a	h	h	a	a	h	h	h	a	h	h	h	h	h	h	a	a	h	a	h	a	h	a	h	a	a	h	h	a	h	h	a	h	h	h	a	h	h	a	a	a	h
ZS11-L_A07_12687064	a	a	a	h	h	a	h	-	h	h	a	a	h	h	h	a	h	h	h	h	h	h	a	a	h	a	h	a	h	a	h	a	a	h	h	a	h	h	a	h	h	h	a	h	h	a	a	a	h
ZS11-L_A07_3353145	a	a	a	h	h	a	h	-	h	h	a	a	h	h	h	a	h	h	h	h	h	h	a	a	h	a	h	a	h	a	h	a	a	h	h	a	h	h	a	h	h	h	a	h	h	a	a	a	h
ZS11-L_A07_11930286	a	a	a	h	h	a	h	a	h	h	a	a	h	h	h	a	h	h	h	h	h	h	a	a	h	a	h	a	h	a	h	a	a	h	h	a	h	h	a	h	h	h	a	h	h	a	a	a	h
ZS11-L_A07_11930211	a	a	a	h	h	a	h	a	h	h	a	a	h	h	h	a	h	h	h	h	h	h	a	a	h	a	h	a	h	a	h	a	a	h	h	a	h	h	a	h	h	h	a	h	h	a	a	a	h
ZS11-L_A07_12707675	a	a	a	h	h	a	h	-	h	h	a	a	h	h	h	a	h	h	h	h	h	h	a	a	h	a	h	a	h	a	h	a	a	h	h	a	h	h	a	h	h	h	a	h	h	a	a	a	h
ZS11-L_A07_3044005	a	a	a	h	h	a	h	-	h	h	a	a	h	h	h	a	h	h	h	h	h	h	a	a	h	a	h	a	h	a	h	a	a	h	h	a	h	h	a	h	h	h	a	h	h	a	a	a	h
ZS11-L_A07_12411565	a	a	a	h	h	a	h	a	h	h	a	a	h	h	h	a	h	h	h	h	h	h	a	a	h	a	h	a	h	a	h	a	a	h	h	a	h	h	a	h	h	h	a	h	h	a	a	a	h
ZS11-L_A07_12290950	a	a	a	h	h	a	h	a	h	h	a	a	h	h	h	a	h	h	h	h	h	h	a	a	h	a	h	a	h	a	h	a	a	h	h	a	h	h	a	h	h	h	a	h	h	a	a	a	h
ZS11-L_A07_6044841	a	a	a	h	h	a	h	-	h	h	a	a	h	h	h	a	h	h	h	h	h	h	a	a	h	a	h	a	h	a	h	a	a	h	h	a	h	h	a	h	h	h	a	h	h	a	a	a	h
ZS11-L_A07_11804687	a	a	a	h	h	a	h	a	h	h	a	a	h	h	h	a	h	h	h	h	h	h	a	a	h	a	h	a	h	a	h	a	a	h	h	a	h	h	a	h	h	h	a	h	h	a	a	a	h
ZS11-L_A07_10357011	a	a	a	h	h	a	h	-	h	h	a	a	h	h	h	a	h	h	h	h	h	h	a	a	h	a	h	a	h	a	h	a	a	h	h	a	h	h	a	h	h	h	a	h	h	a	a	a	h
ZS11-L_A07_3044016	a	a	a	h	h	a	h	-	h	h	a	a	h	h	h	a	h	h	h	h	h	h	a	a	h	a	h	a	h	a	h	a	a	h	h	a	h	h	a	h	h	h	a	h	h	a	a	a	h
ZS11-L_A07_10591541	a	a	a	h	h	a	h	-	h	h	a	a	h	h	h	a	h	h	h	h	h	h	a	a	h	a	h	a	h	a	h	a	a	h	h	a	h	h	a	h	h	h	a	h	h	a	a	a	h
ZS11-L_A07_3109666	a	a	a	h	h	a	h	-	h	h	a	a	h	h	h	a	h	h	h	h	h	h	a	a	h	a	h	a	h	a	h	a	a	h	h	a	h	h	a	h	h	h	a	h	h	a	a	a	h
ZS11-L_A07_9123695	a	a	a	h	h	a	h	-	h	h	a	a	h	h	h	a	h	h	h	h	h	h	a	a	h	a	h	a	h	a	h	a	a	h	h	a	h	h	a	h	h	h	a	h	h	a	a	a	h
ZS11-L_A07_10591439	a	a	a	h	h	a	h	-	h	h	a	a	h	h	h	a	h	h	h	h	h	h	a	a	h	a	h	a	h	a	h	a	a	h	h	a	h	h	a	h	h	h	a	h	h	a	a	a	h
ZS11-L_A07_3043860	a	a	a	h	h	a	h	-	h	h	a	a	h	h	h	a	h	h	h	h	h	h	a	a	h	a	h	a	h	a	h	a	a	h	h	a	h	h	a	h	h	h	a	h	h	a	a	a	h
ZS11-L_A07_12290957	a	a	a	h	h	a	h	a	h	h	a	a	h	h	h	a	h	h	h	h	h	h	a	a	h	a	h	a	h	a	h	a	a	h	h	a	h	h	a	h	h	h	a	h	h	a	a	a	h
ZS11-L_A07_10356964	a	a	a	h	h	a	h	-	h	h	a	a	h	h	h	a	h	h	h	h	h	h	a	a	h	a	h	a	h	a	h	a	a	h	h	a	h	h	a	h	h	h	a	h	h	a	a	a	h
ZS11-L_A07_3114642	a	a	a	h	h	a	h	a	h	h	a	a	h	h	h	a	h	h	h	h	h	h	a	a	h	a	h	a	h	a	h	a	a	h	h	a	h	h	a	h	h	h	a	h	h	a	a	a	h
ZS11-L_A07_11804641	a	a	a	h	h	a	h	a	h	h	a	a	h	h	h	a	h	h	h	h	h	h	a	a	h	a	h	a	h	a	h	a	a	h	h	a	h	h	a	h	h	h	a	h	h	a	a	a	h
ZS11-L_A07_12298357	a	a	a	h	h	a	h	-	h	h	a	a	h	h	h	a	h	h	h	h	h	h	a	a	h	a	h	a	h	a	h	a	a	h	h	a	h	h	a	h	h	h	a	h	h	a	a	a	h
ZS11-L_A07_3181726	a	a	a	h	h	a	h	-	h	h	a	a	h	h	h	a	h	h	h	h	h	h	a	a	h	a	h	a	h	a	h	a	a	h	h	a	h	h	a	h	h	h	a	h	h	a	a	a	h
ZS11-L_A07_3687427	a	a	a	h	h	a	h	-	h	h	a	a	h	h	h	a	h	h	h	h	h	h	a	a	h	a	h	a	h	a	h	a	a	h	h	a	h	h	a	h	h	h	a	h	h	a	a	a	h
ZS11-L_A07_6220769	a	a	a	h	h	a	h	-	h	h	a	a	h	h	h	a	h	h	h	h	h	h	a	a	h	a	h	a	h	a	h	a	a	h	h	a	h	h	a	h	h	h	a	h	h	a	a	a	h
ZS11-L_A07_12648026	a	a	a	h	h	a	h	-	h	h	a	a	h	h	h	a	h	h	h	h	h	h	a	a	h	a	h	a	h	a	h	a	a	h	h	a	h	h	a	h	h	h	a	h	h	a	a	a	h
ZS11-L_A07_11930154	a	a	a	h	h	a	h	a	h	h	a	a	h	h	h	a	h	h	h	h	h	h	a	a	h	a	h	a	h	a	h	a	a	h	h	a	h	h	a	h	h	h	a	h	h	a	a	a	h
ZS11-L_A07_10433178	a	a	a	h	h	a	h	a	h	h	a	a	h	h	h	a	h	h	h	h	h	h	a	a	h	a	h	a	h	a	h	a	a	h	h	a	h	h	a	h	h	h	a	h	h	a	a	a	h
ZS11-L_A07_10357060	a	a	a	h	h	a	h	a	h	h	a	a	h	h	h	a	h	h	h	h	h	h	a	a	h	a	h	a	h	a	h	a	a	h	h	a	h	h	a	h	h	h	a	h	h	a	a	a	h
ZS11-L_A07_12321238	a	a	a	h	h	a	h	a	h	h	a	a	h	h	h	a	h	h	h	h	h	h	a	a	h	a	h	a	h	a	h	a	a	h	h	a	h	h	a	h	h	h	a	h	h	a	a	a	h
ZS11-L_A07_11930263	a	a	a	h	h	a	h	-	h	h	a	a	h	h	h	a	h	h	h	h	h	h	a	a	h	a	h	a	h	a	h	a	a	h	h	a	h	h	a	h	h	h	a	h	h	a	a	a	h
ZS11-L_A07_5253265	a	a	a	h	h	a	h	-	h	h	a	a	h	h	h	a	h	h	h	h	h	h	a	a	h	a	h	a	h	a	h	a	a	h	h	a	h	h	a	h	h	h	a	h	h	a	a	a	h
ZS11-L_A07_10433381	a	a	a	h	h	a	h	a	h	h	a	a	h	h	h	a	h	h	h	h	h	h	a	a	h	a	h	a	h	a	h	a	a	h	h	a	h	h	a	h	h	h	a	h	h	a	a	a	h
ZS11-L_A07_12321233	a	a	a	h	h	a	h	a	h	h	a	a	h	h	h	a	h	h	h	h	h	h	a	a	h	a	h	a	h	a	h	a	a	h	h	a	h	h	a	h	h	h	a	h	h	a	a	a	h
ZS11-L_A07_10412957	a	a	a	h	h	a	h	-	h	h	a	a	h	h	h	a	h	h	h	h	h	h	a	a	h	a	h	a	h	a	h	a	a	h	h	a	h	h	a	h	h	h	a	h	h	a	a	a	h
ZS11-L_A07_11822541	a	a	a	h	h	a	h	-	h	h	a	a	h	h	h	a	h	h	h	h	h	h	a	a	h	a	h	a	h	a	h	a	a	h	h	a	h	h	a	h	h	h	a	h	h	a	a	a	h
ZS11-L_A07_10433163	a	a	a	h	h	a	h	a	h	h	a	a	h	h	h	a	h	h	h	h	h	h	a	a	h	a	h	a	h	a	h	a	a	h	h	a	h	h	a	h	h	h	a	h	h	a	a	a	h
ZS11-L_A07_12707700	a	a	a	h	h	a	h	-	h	h	a	a	h	h	h	a	h	h	h	h	h	h	a	a	h	a	h	a	h	a	h	a	a	h	h	a	h	h	a	h	h	h	a	h	h	a	a	a	h
ZS11-L_A07_11804614	a	a	a	h	h	a	h	-	h	h	a	a	h	h	h	a	h	h	h	h	h	h	a	a	h	a	h	a	h	a	h	a	a	h	h	a	h	h	a	h	h	h	a	h	h	a	a	a	h
ZS11-L_A07_10591591	a	a	a	h	h	a	h	-	h	h	a	a	h	h	h	a	h	h	h	h	h	h	a	a	h	a	h	a	h	a	h	a	a	h	h	a	h	h	a	h	h	h	a	h	h	a	a	a	h
ZS11-L_A07_11822900	a	a	a	h	h	a	h	-	h	h	a	a	h	h	h	a	h	h	h	h	h	h	a	a	h	a	h	a	h	a	h	a	a	h	h	a	h	h	a	h	h	h	a	h	h	a	a	a	h
ZS11-L_A07_12321260	a	a	a	h	h	a	h	a	h	h	a	a	h	h	h	a	h	h	h	h	h	h	a	a	h	a	h	a	h	a	h	a	a	h	h	a	h	h	a	h	h	h	a	h	h	a	a	a	h
ZS11-L_A07_3838123	a	a	a	h	h	a	h	a	h	h	a	a	h	h	h	a	h	h	h	h	h	h	a	a	h	a	h	a	h	a	h	a	a	h	h	a	h	h	a	h	h	h	a	h	h	a	a	a	h
ZS11-L_A07_13150125	a	a	a	h	h	h	h	-	h	h	a	a	h	h	h	a	h	h	h	h	h	h	a	a	h	a	h	a	h	a	h	a	a	h	h	a	h	h	a	h	h	h	a	h	h	a	a	a	h
ZS11-L_A07_14412681	a	a	a	h	h	h	h	a	h	h	a	a	h	h	h	a	h	h	h	h	h	h	a	a	h	a	h	a	h	a	h	a	a	h	h	a	h	a	a	h	h	h	a	h	h	a	a	a	h
ZS11-L_A07_14576686	a	a	a	h	h	h	h	-	h	h	a	a	h	h	h	a	h	h	h	h	h	h	a	a	h	a	h	a	h	a	h	a	a	h	h	a	h	a	a	h	h	h	a	h	h	a	a	a	h
ZS11-L_A07_14576556	a	a	a	h	h	h	h	-	h	h	a	a	h	h	h	a	h	h	h	h	h	h	a	a	h	a	h	a	h	a	h	a	a	h	h	a	h	a	a	h	h	h	a	h	h	a	a	a	h
ZS11-L_A07_14634685	a	a	a	h	h	h	h	-	h	h	a	a	h	h	h	a	h	h	h	h	h	h	a	a	h	a	h	a	h	a	h	a	a	h	h	a	h	a	a	h	h	h	a	h	h	a	a	a	h
ZS11-L_A07_14576462	a	a	a	h	h	h	h	-	h	h	a	a	h	h	h	a	h	h	h	h	h	h	a	a	h	a	h	a	h	a	h	a	a	h	h	a	h	a	a	h	h	h	a	h	h	a	a	a	h
ZS11-L_A07_14576529	a	a	a	h	h	h	h	-	h	h	a	a	h	h	h	a	h	h	h	h	h	h	a	a	h	a	h	a	h	a	h	a	a	h	h	a	h	a	a	h	h	h	a	h	h	a	a	a	h
ZS11-L_A07_14418969	a	a	a	h	h	h	h	-	h	h	a	a	h	h	h	a	h	h	h	h	h	h	a	a	h	a	h	a	h	a	h	a	a	h	h	a	h	a	a	h	h	h	a	h	h	a	a	a	h
ZS11-L_A07_14418988	a	a	a	h	h	h	h	-	h	h	a	a	h	h	h	a	h	h	h	h	h	h	a	a	h	a	h	a	h	a	h	a	a	h	h	a	h	a	a	h	h	h	a	h	h	a	a	a	h
ZS11-L_A07_14576704	a	a	a	h	h	h	h	-	h	h	a	a	h	h	h	a	h	h	h	h	h	h	a	a	h	a	h	a	h	a	h	a	a	h	h	a	h	a	a	h	h	h	a	h	h	a	a	a	h
ZS11-L_A07_14412684	a	a	a	h	h	h	h	a	h	h	a	a	h	h	h	a	h	h	h	h	h	h	a	a	h	a	h	a	h	a	h	a	a	h	h	a	h	a	a	h	h	h	a	h	h	a	a	a	h
ZS11-L_A07_14418946	a	a	a	h	h	h	h	-	h	h	a	a	h	h	h	a	h	h	h	h	h	h	a	a	h	a	h	a	h	a	h	a	a	h	h	a	h	a	a	h	h	h	a	h	h	a	a	a	h
ZS11-L_A07_14870455	a	a	a	h	h	h	h	a	h	h	a	a	a	h	h	a	h	h	h	a	h	h	a	a	h	a	h	a	h	h	h	a	a	h	h	a	h	a	a	h	h	h	a	h	h	a	a	a	h
ZS11-L_A07_15171936	a	a	a	h	h	h	a	a	h	h	a	a	a	h	h	a	h	h	h	a	h	h	a	a	h	a	h	a	h	h	h	a	a	h	h	a	h	a	a	h	h	h	a	h	h	a	a	a	h
ZS11-L_A07_15171924	a	a	a	h	h	h	a	a	h	h	a	a	a	h	h	a	h	h	h	a	h	h	a	a	h	a	h	a	h	h	h	a	a	h	h	a	h	a	a	h	h	h	a	h	h	a	a	a	h
ZS11-L_A07_15171822	a	a	a	h	h	h	a	a	h	h	a	a	a	h	h	a	h	h	h	a	h	h	a	a	h	a	h	a	h	h	h	a	a	h	h	a	h	a	a	h	h	h	a	h	h	a	a	a	h
ZS11-L_A07_15258548	a	a	a	h	h	h	a	a	h	h	a	a	a	h	h	a	h	h	a	a	h	h	a	a	h	a	h	a	h	h	h	a	a	h	h	a	h	a	a	h	h	h	a	h	h	a	a	a	h
ZS11-L_A07_15231281	a	a	a	h	h	h	a	a	h	h	a	a	a	h	h	a	h	h	a	a	h	h	a	a	h	a	h	a	h	h	h	a	a	h	h	a	h	a	a	h	h	h	a	h	h	a	a	a	h
ZS11-L_A07_16880533	a	a	a	h	h	h	a	a	h	h	a	a	a	h	h	a	h	h	a	a	h	h	a	a	h	h	h	a	h	h	h	a	a	h	h	a	h	a	a	h	h	h	a	h	h	a	a	a	h
ZS11-L_A07_16880574	a	a	a	h	h	h	a	a	h	h	a	a	a	h	h	a	h	h	a	a	h	h	a	a	h	h	h	a	h	h	h	a	a	h	h	a	h	a	a	h	h	h	a	h	h	a	a	a	h
ZS11-L_A07_15913112	a	a	a	h	h	h	a	a	h	h	a	a	a	h	h	a	h	h	a	a	h	h	a	a	h	h	h	a	h	h	h	a	a	h	h	a	h	a	a	h	h	h	a	h	h	a	a	a	h
ZS11-L_A07_16880587	a	a	a	h	h	h	a	a	h	h	a	a	a	h	h	a	h	h	a	a	h	h	a	a	h	h	h	a	h	h	h	a	a	h	h	a	h	a	a	h	h	h	a	h	h	a	a	a	h
ZS11-L_A07_16035996	a	a	a	h	h	h	a	a	h	h	a	a	a	h	h	a	h	h	a	a	h	h	a	a	h	h	h	a	h	h	h	a	a	h	h	a	h	a	a	h	h	h	a	h	h	a	a	a	h
ZS11-L_A07_16880567	a	a	a	h	h	h	a	a	h	h	a	a	a	h	h	a	h	h	a	a	h	h	a	a	h	h	h	a	h	h	h	a	a	h	h	a	h	a	a	h	h	h	a	h	h	a	a	a	h
ZS11-L_A07_16880513	a	a	a	h	h	h	a	a	h	h	a	a	a	h	h	a	h	h	a	a	h	h	a	a	h	h	h	a	h	h	h	a	a	h	h	a	h	a	a	h	h	h	a	h	h	a	a	a	h
ZS11-L_A07_17389092	a	a	a	h	h	h	a	-	h	a	a	a	a	h	h	a	h	h	a	a	h	h	a	a	h	h	h	a	h	h	h	a	a	h	h	a	h	a	a	h	h	h	a	h	h	a	a	a	a
ZS11-L_A07_17476905	a	a	a	h	h	h	a	-	h	a	a	a	a	h	h	a	h	h	a	a	h	h	a	a	h	h	h	a	h	h	h	a	a	h	h	a	h	a	a	h	h	h	a	h	h	a	a	a	a
ZS11-L_A07_17136713	a	a	a	h	h	h	a	a	h	a	a	a	a	h	h	a	h	h	a	a	h	h	a	a	h	h	h	a	h	h	h	a	a	h	h	a	h	a	a	h	h	h	a	h	h	a	a	a	a
ZS11-L_A07_17755792	a	a	a	h	h	h	a	a	h	a	a	a	a	h	h	a	h	h	a	a	h	h	a	a	h	h	h	h	h	h	h	a	a	h	h	a	a	a	a	h	h	h	a	h	h	a	a	a	a
ZS11-L_A07_17880632	a	a	a	h	h	h	a	a	h	a	a	a	a	h	h	a	h	h	a	a	h	h	a	a	h	h	h	h	h	h	h	a	a	h	h	a	a	a	a	h	h	h	a	h	h	a	a	a	a
ZS11-L_A07_18228852	a	a	a	h	h	h	a	a	h	a	a	a	a	h	h	a	h	h	a	a	h	h	a	a	h	h	h	h	h	h	a	a	a	h	h	a	a	a	a	h	h	h	a	h	a	a	a	a	a
ZS11-L_A07_18411697	a	a	a	h	h	h	a	a	h	a	a	a	a	h	h	a	h	h	a	a	h	h	a	a	h	h	h	h	h	h	a	a	a	h	h	a	a	a	a	h	h	h	a	h	a	a	a	a	a
ZS11-L_A07_18457836	a	a	a	h	h	h	a	a	h	a	a	a	a	h	h	a	h	h	a	a	h	h	a	a	h	h	h	h	h	h	a	a	a	h	h	a	a	a	a	h	h	h	a	h	a	a	a	a	a
ZS11-L_A07_18513096	a	a	a	h	h	h	a	-	h	a	a	a	a	h	h	a	h	h	a	a	h	h	a	a	h	h	h	h	h	h	a	a	a	h	h	a	a	a	a	h	h	h	a	h	a	a	a	a	a
ZS11-L_A07_18614552	a	a	a	h	h	h	a	a	h	a	a	a	a	h	h	a	h	h	a	a	h	h	a	a	h	h	h	h	h	h	a	a	a	h	h	a	a	a	a	h	h	h	a	h	a	a	a	a	a
ZS11-L_A07_18746579	a	a	a	h	h	h	a	a	h	a	a	a	a	h	h	a	h	h	a	a	h	h	a	a	h	h	h	h	h	h	a	a	a	h	h	a	a	a	a	h	h	h	a	h	a	a	a	a	a
ZS11-L_A07_18877154	a	a	a	h	h	h	a	a	h	a	a	a	a	h	h	a	h	h	a	a	h	h	a	a	h	h	h	h	h	h	a	a	a	h	h	a	a	a	a	h	h	h	a	h	a	a	a	a	a
ZS11-L_A07_19123609	a	a	a	h	h	h	a	-	h	a	a	a	a	h	h	a	h	h	a	a	h	h	a	a	h	h	h	h	h	h	a	a	a	h	h	a	a	a	a	h	h	h	a	h	a	a	a	a	a
ZS11-L_A07_19478466	a	a	a	h	h	h	a	a	h	a	a	a	a	h	h	a	h	h	a	a	h	h	a	a	h	h	h	h	h	h	a	a	a	h	h	a	a	a	a	h	h	h	a	h	a	a	a	a	a
ZS11-L_A07_18877183	a	a	a	h	h	h	a	a	h	a	a	a	a	h	h	a	h	h	a	a	h	h	a	a	h	h	h	h	h	h	a	a	a	h	h	a	a	a	a	h	h	h	a	h	a	a	a	a	a
ZS11-L_A07_19123641	a	a	a	h	h	h	a	-	h	a	a	a	a	h	h	a	h	h	a	a	h	h	a	a	h	h	h	h	h	h	a	a	a	h	h	a	a	a	a	h	h	h	a	h	a	a	a	a	a
ZS11-L_A07_19123671	a	a	a	h	h	h	a	-	h	a	a	a	a	h	h	a	h	h	a	a	h	h	a	a	h	h	h	h	h	h	a	a	a	h	h	a	a	a	a	h	h	h	a	h	a	a	a	a	a
ZS11-L_A07_18877014	a	a	a	h	h	h	a	-	h	a	a	a	a	h	h	a	h	h	a	a	h	h	a	a	h	h	h	h	h	h	a	a	a	h	h	a	a	a	a	h	h	h	a	h	a	a	a	a	a
ZS11-L_A07_18876998	a	a	a	h	h	h	a	-	h	a	a	a	a	h	h	a	h	h	a	a	h	h	a	a	h	h	h	h	h	h	a	a	a	h	h	a	a	a	a	h	h	h	a	h	a	a	a	a	a
ZS11-L_A07_18877225	a	a	a	h	h	h	a	a	h	a	a	a	a	h	h	a	h	h	a	a	h	h	a	a	h	h	h	h	h	h	a	a	a	h	h	a	a	a	a	h	h	h	a	h	a	a	a	a	a
ZS11-L_A07_20437451	a	a	a	h	h	h	a	a	a	a	a	a	a	h	h	a	h	h	a	a	h	h	a	a	h	h	h	h	h	h	a	a	a	h	h	a	a	a	a	h	h	h	a	h	a	a	a	a	a
ZS11-L_A07_20437376	a	a	a	h	h	h	a	a	a	a	a	a	a	h	h	a	h	h	a	a	h	h	a	a	h	h	h	h	h	h	a	a	a	h	h	a	a	a	a	h	h	h	a	h	a	a	a	a	a
ZS11-L_A07_20437365	a	a	a	h	h	h	a	a	a	a	a	a	a	h	h	a	h	h	a	a	h	h	a	a	h	h	h	h	h	h	a	a	a	h	h	a	a	a	a	h	h	h	a	h	a	a	a	a	a
ZS11-L_A07_20715456	a	a	a	h	h	h	a	a	a	a	a	a	a	h	h	a	h	h	a	a	h	h	a	a	h	h	h	h	h	h	a	a	a	h	h	a	a	a	a	h	h	h	a	h	a	a	a	a	a
ZS11-L_A07_20771942	a	a	a	h	h	h	a	-	a	a	a	a	a	h	h	a	h	h	a	a	h	h	a	a	h	h	h	h	h	h	a	a	a	h	h	a	a	a	a	h	h	h	a	h	a	a	a	a	a
ZS11-L_A07_20824108	a	a	a	h	h	h	a	a	a	a	a	a	a	h	h	a	h	h	a	a	h	h	a	a	h	h	h	h	h	h	a	a	a	h	h	a	a	a	a	h	h	h	a	h	a	a	a	a	a
ZS11-L_A07_20715274	a	a	a	h	h	h	a	a	a	a	a	a	a	h	h	a	h	h	a	a	h	h	a	a	h	h	h	h	h	h	a	a	a	h	h	a	a	a	a	h	h	h	a	h	a	a	a	a	a
ZS11-L_A07_20868517	a	a	a	h	h	h	a	a	a	a	a	a	a	h	h	a	h	h	a	a	h	h	a	a	h	h	h	h	h	h	a	a	a	h	h	a	a	a	a	h	h	h	a	h	a	a	a	a	a
ZS11-L_A07_20771849	a	a	a	h	h	h	a	-	a	a	a	a	a	h	h	a	h	h	a	a	h	h	a	a	h	h	h	h	h	h	a	a	a	h	h	a	a	a	a	h	h	h	a	h	a	a	a	a	a
ZS11-L_A07_20771892	a	a	a	h	h	h	a	-	a	a	a	a	a	h	h	a	h	h	a	a	h	h	a	a	h	h	h	h	h	h	a	a	a	h	h	a	a	a	a	h	h	h	a	h	a	a	a	a	a
ZS11-L_A07_20715339	a	a	a	h	h	h	a	-	a	a	a	a	a	h	h	a	h	h	a	a	h	h	a	a	h	h	h	h	h	h	a	a	a	h	h	a	a	a	a	h	h	h	a	h	a	a	a	a	a
ZS11-L_A07_20715315	a	a	a	h	h	h	a	a	a	a	a	a	a	h	h	a	h	h	a	a	h	h	a	a	h	h	h	h	h	h	a	a	a	h	h	a	a	a	a	h	h	h	a	h	a	a	a	a	a
ZS11-L_A07_20715473	a	a	a	h	h	h	a	a	a	a	a	a	a	h	h	a	h	h	a	a	h	h	a	a	h	h	h	h	h	h	a	a	a	h	h	a	a	a	a	h	h	h	a	h	a	a	a	a	a
ZS11-L_A07_20716168	a	a	a	h	h	h	a	-	a	a	a	a	a	h	h	a	h	h	a	a	h	h	a	a	h	h	h	h	h	h	a	a	a	h	h	a	a	a	a	h	h	h	a	h	a	a	a	a	a
ZS11-L_A07_20715299	a	a	a	h	h	h	a	a	a	a	a	a	a	h	h	a	h	h	a	a	h	h	a	a	h	h	h	h	h	h	a	a	a	h	h	a	a	a	a	h	h	h	a	h	a	a	a	a	a
ZS11-L_A07_21919096	a	a	a	h	h	h	a	a	a	a	a	a	a	h	h	a	a	h	a	a	h	h	a	a	h	h	h	h	h	h	a	a	a	h	h	a	a	a	a	h	h	h	a	h	a	a	a	a	a
ZS11-L_A07_22414763	a	a	a	h	h	h	a	a	a	a	a	a	a	h	h	a	a	h	a	a	h	h	a	a	h	h	h	h	h	h	a	a	a	h	h	a	a	a	a	h	h	h	a	h	a	a	a	a	a
ZS11-L_A07_21919099	a	a	a	h	h	h	a	a	a	a	a	a	a	h	h	a	a	h	a	a	h	h	a	a	h	h	h	h	h	h	a	a	a	h	h	a	a	a	a	h	h	h	a	h	a	a	a	a	a
ZS11-L_A07_21919087	a	a	a	h	h	h	a	a	a	a	a	a	a	h	h	a	a	h	a	a	h	h	a	a	h	h	h	h	h	h	a	a	a	h	h	a	a	a	a	h	h	h	a	h	a	a	a	a	a
ZS11-L_A07_21919105	a	a	a	h	h	h	a	a	a	a	a	a	a	h	h	a	a	h	a	a	h	h	a	a	h	h	h	h	h	h	a	a	a	h	h	a	a	a	a	h	h	h	a	h	a	a	a	a	a
ZS11-L_A07_22097873	a	a	a	h	h	h	a	a	a	a	a	a	a	h	h	a	a	h	a	a	h	h	a	a	h	h	h	h	h	h	a	a	a	h	h	a	a	a	a	h	h	h	a	h	a	a	a	a	a
ZS11-L_A07_23387124	a	a	a	h	h	h	a	a	a	a	a	a	a	h	h	a	a	h	a	a	h	h	a	a	h	h	h	h	h	h	a	a	a	h	h	a	a	a	a	h	h	h	a	h	a	a	a	a	a
ZS11-L_A07_22772107	a	a	a	h	h	h	a	a	a	a	a	a	a	h	h	a	a	h	a	a	h	h	a	a	h	h	h	h	h	h	a	a	a	h	h	a	a	a	a	h	h	h	a	h	a	a	a	a	a
ZS11-L_A07_24755517	a	a	a	h	h	h	a	a	a	a	a	a	a	h	h	a	a	h	a	a	h	h	a	a	h	h	h	h	h	h	a	a	a	h	h	a	a	a	a	h	h	h	a	h	a	a	a	a	a
ZS11-L_A07_22796603	a	a	a	h	h	h	a	a	a	a	a	a	a	h	h	a	a	h	a	a	h	h	a	a	h	h	h	h	h	h	a	a	a	h	h	a	a	a	a	h	h	h	a	h	a	a	a	a	a
ZS11-L_A07_22796468	a	a	a	h	h	h	a	a	a	a	a	a	a	h	h	a	a	h	a	a	h	h	a	a	h	h	h	h	h	h	a	a	a	h	h	a	a	a	a	h	h	h	a	h	a	a	a	a	a
ZS11-L_A07_22771963	a	a	a	h	h	h	a	a	a	a	a	a	a	h	h	a	a	h	a	a	h	h	a	a	h	h	h	h	h	h	a	a	a	h	h	a	a	a	a	h	h	h	a	h	a	a	a	a	a
ZS11-L_A07_22932805	a	a	a	h	h	h	a	a	a	a	a	a	a	h	h	a	a	h	a	a	h	h	a	a	h	h	h	h	h	h	a	a	a	h	h	a	a	a	a	h	h	h	a	h	a	a	a	a	a
ZS11-L_A07_23387177	a	a	a	h	h	h	a	a	a	a	a	a	a	h	h	a	a	h	a	a	h	h	a	a	h	h	h	h	h	h	a	a	a	h	h	a	a	a	a	h	h	h	a	h	a	a	a	a	a
ZS11-L_A07_23387159	a	a	a	h	h	h	a	a	a	a	a	a	a	h	h	a	a	h	a	a	h	h	a	a	h	h	h	h	h	h	a	a	a	h	h	a	a	a	a	h	h	h	a	h	a	a	a	a	a
ZS11-L_A07_26077886	a	a	a	h	h	h	a	a	a	a	a	a	a	h	h	a	a	h	a	a	h	h	a	a	h	h	h	h	h	h	a	a	a	h	h	a	a	a	a	h	h	h	a	h	a	a	a	a	a
ZS11-L_A07_26868817	a	a	a	h	h	h	a	a	a	a	a	a	a	h	h	a	a	h	a	a	h	h	a	a	h	h	h	h	h	h	a	a	a	h	h	a	a	a	a	h	h	h	a	h	a	a	a	a	a
ZS11-L_A07_22774541	a	a	a	h	h	h	a	a	a	a	a	a	a	h	h	a	a	h	a	a	h	h	a	a	h	h	h	h	h	h	a	a	a	h	h	a	a	a	a	h	h	h	a	h	a	a	a	a	a
ZS11-L_A07_22664167	a	a	a	h	h	h	a	a	a	a	a	a	a	h	h	a	a	h	a	a	h	h	a	a	h	h	h	h	h	h	a	a	a	h	h	a	a	a	a	h	h	h	a	h	a	a	a	a	a
ZS11-L_A07_23387139	a	a	a	h	h	h	a	a	a	a	a	a	a	h	h	a	a	h	a	a	h	h	a	a	h	h	h	h	h	h	a	a	a	h	h	a	a	a	a	h	h	h	a	h	a	a	a	a	a
ZS11-L_A07_22796606	a	a	a	h	h	h	a	a	a	a	a	a	a	h	h	a	a	h	a	a	h	h	a	a	h	h	h	h	h	h	a	a	a	h	h	a	a	a	a	h	h	h	a	h	a	a	a	a	a
ZS11-L_A07_24455276	a	a	a	h	h	h	a	a	a	a	a	a	a	h	h	a	a	h	a	a	h	h	a	a	h	h	h	h	h	h	a	a	a	h	h	a	a	a	a	h	h	h	a	h	a	a	a	a	a
ZS11-L_A07_26916282	a	a	a	h	h	h	a	a	a	a	a	a	a	h	h	a	a	h	a	a	h	h	a	a	h	h	h	h	h	h	a	a	a	h	h	a	a	a	a	h	h	h	a	h	a	a	a	a	a
ZS11-L_A07_27294959	a	a	a	h	h	h	a	-	a	a	a	a	a	h	h	a	a	h	a	a	h	h	a	a	h	h	h	h	h	h	a	a	a	h	h	a	a	a	a	h	h	h	a	h	a	a	a	a	a
ZS11-L_A07_22818657	a	a	a	h	h	h	a	a	a	a	a	a	a	h	h	a	a	h	a	a	h	h	a	a	h	h	h	h	h	h	a	a	a	h	h	a	a	a	a	h	h	h	a	h	a	a	a	a	a
ZS11-L_A07_22716181	a	a	a	h	h	h	a	a	a	a	a	a	a	h	h	a	a	h	a	a	h	h	a	a	h	h	h	h	h	h	a	a	a	h	h	a	a	a	a	h	h	h	a	h	a	a	a	a	a
ZS11-L_A07_22803371	a	a	a	h	h	h	a	a	a	a	a	a	a	h	h	a	a	h	a	a	h	h	a	a	h	h	h	h	h	h	a	a	a	h	h	a	a	a	a	h	h	h	a	h	a	a	a	a	a
ZS11-L_A07_22803394	a	a	a	h	h	h	a	a	a	a	a	a	a	h	h	a	a	h	a	a	h	h	a	a	h	h	h	h	h	h	a	a	a	h	h	a	a	a	a	h	h	h	a	h	a	a	a	a	a
ZS11-L_A07_22771947	a	a	a	h	h	h	a	a	a	a	a	a	a	h	h	a	a	h	a	a	h	h	a	a	h	h	h	h	h	h	a	a	a	h	h	a	a	a	a	h	h	h	a	h	a	a	a	a	a
ZS11-L_A07_22772124	a	a	a	h	h	h	a	a	a	a	a	a	a	h	h	a	a	h	a	a	h	h	a	a	h	h	h	h	h	h	a	a	a	h	h	a	a	a	a	h	h	h	a	h	a	a	a	a	a
ZS11-L_A07_22807260	a	a	a	h	h	h	a	a	a	a	a	a	a	h	h	a	a	h	a	a	h	h	a	a	h	h	h	h	h	h	a	a	a	h	h	a	a	a	a	h	h	h	a	h	a	a	a	a	a
ZS11-L_A07_22796513	a	a	a	h	h	h	a	a	a	a	a	a	a	h	h	a	a	h	a	a	h	h	a	a	h	h	h	h	h	h	a	a	a	h	h	a	a	a	a	h	h	h	a	h	a	a	a	a	a
ZS11-L_A07_26827767	a	a	a	h	h	h	a	a	a	a	a	a	a	h	h	a	a	h	a	a	h	h	a	a	h	h	h	h	h	h	a	a	a	h	h	a	a	a	a	h	h	h	a	h	a	a	a	a	a
ZS11-L_A07_22772094	a	a	a	h	h	h	a	a	a	a	a	a	a	h	h	a	a	h	a	a	h	h	a	a	h	h	h	h	h	h	a	a	a	h	h	a	a	a	a	h	h	h	a	h	a	a	a	a	a
ZS11-L_A07_22818804	a	a	a	h	h	h	a	a	a	a	a	a	a	h	h	a	a	h	a	a	h	h	a	a	h	h	h	h	h	h	a	a	a	h	h	a	a	a	a	h	h	h	a	h	a	a	a	a	a
ZS11-L_A07_22983663	a	a	a	h	h	h	a	a	a	a	a	a	a	h	h	a	a	h	a	a	h	h	a	a	h	h	h	h	h	h	a	a	a	h	h	a	a	a	a	h	h	h	a	h	a	a	a	a	a
ZS11-L_A07_22771989	a	a	a	h	h	h	a	a	a	a	a	a	a	h	h	a	a	h	a	a	h	h	a	a	h	h	h	h	h	h	a	a	a	h	h	a	a	a	a	h	h	h	a	h	a	a	a	a	a
ZS11-L_A07_22664148	a	a	a	h	h	h	a	-	a	a	a	a	a	h	h	a	a	h	a	a	h	h	a	a	h	h	h	h	h	h	a	a	a	h	h	a	a	a	a	h	h	h	a	h	a	a	a	a	a
ZS11-L_A07_26916165	a	a	a	h	h	h	a	a	a	a	a	a	a	h	h	a	a	h	a	a	h	h	a	a	h	h	h	h	h	h	a	a	a	h	h	a	a	a	a	h	h	h	a	h	a	a	a	a	a
ZS11-L_A07_26077967	a	a	a	h	h	h	a	a	a	a	a	a	a	h	h	a	a	h	a	a	h	h	a	a	h	h	h	h	h	h	a	a	a	h	h	a	a	a	a	h	h	h	a	h	a	a	a	a	a
ZS11-L_A07_26695466	a	a	a	h	h	h	a	a	a	a	a	a	a	h	h	a	a	h	a	a	h	h	a	a	h	h	h	h	h	h	a	a	a	h	h	a	a	a	a	h	h	h	a	h	a	a	a	a	a
ZS11-L_A07_26695481	a	a	a	h	h	h	a	a	a	a	a	a	a	h	h	a	a	h	a	a	h	h	a	a	h	h	h	h	h	h	a	a	a	h	h	a	a	a	a	h	h	h	a	h	a	a	a	a	a
ZS11-L_A07_26695457	a	a	a	h	h	h	a	a	a	a	a	a	a	h	h	a	a	h	a	a	h	h	a	a	h	h	h	h	h	h	a	a	a	h	h	a	a	a	a	h	h	h	a	h	a	a	a	a	a
ZS11-L_A07_26695467	a	a	a	h	h	h	a	a	a	a	a	a	a	h	h	a	a	h	a	a	h	h	a	a	h	h	h	h	h	h	a	a	a	h	h	a	a	a	a	h	h	h	a	h	a	a	a	a	a
ZS11-L_A08_411155	h	a	a	a	h	h	h	-	h	h	h	h	h	a	h	a	h	h	a	a	a	a	a	a	h	a	h	a	a	h	h	a	a	a	h	a	a	h	a	a	h	a	h	a	h	a	a	h	a
ZS11-L_A08_411065	h	a	a	a	h	h	h	-	h	h	h	h	h	a	h	a	h	h	a	a	a	a	a	a	h	a	h	a	a	h	h	a	a	a	h	a	a	h	a	a	h	a	h	a	h	a	a	h	a
ZS11-L_A08_1093613	h	a	a	a	h	h	h	-	h	h	h	h	h	a	h	a	h	h	a	a	a	a	a	a	h	a	h	a	a	h	h	a	a	a	h	a	a	h	a	a	h	a	h	a	h	a	a	h	a
ZS11-L_A08_514440	h	a	a	a	h	h	h	h	h	h	h	h	h	a	h	a	h	h	a	a	a	a	a	a	h	a	h	a	a	h	h	a	a	a	h	a	a	h	a	a	h	a	h	a	h	a	a	h	a
ZS11-L_A08_1093648	h	a	a	a	h	h	h	-	h	h	h	h	h	a	h	a	h	h	a	a	a	a	a	a	h	a	h	a	a	h	h	a	a	a	h	a	a	h	a	a	h	a	h	a	h	a	a	h	a
ZS11-L_A08_1189837	h	a	a	a	h	h	h	-	h	h	h	h	h	a	h	a	a	h	a	a	a	a	a	a	h	a	h	a	a	h	h	a	a	a	h	a	a	h	a	a	h	a	h	a	h	a	a	h	a
ZS11-L_A08_2375618	h	a	a	a	h	h	h	h	h	h	h	h	h	a	h	a	a	h	a	h	a	a	a	a	h	a	h	a	a	h	h	a	a	a	h	a	a	a	a	a	h	a	h	a	a	h	a	h	a
ZS11-L_A08_2635542	h	a	a	a	h	h	h	h	h	h	h	h	h	a	h	a	a	h	a	h	a	a	a	a	h	a	h	a	a	h	h	a	a	a	h	a	a	a	a	a	h	a	h	a	a	h	a	h	a
ZS11-L_A08_2749244	h	a	a	a	h	h	h	-	h	h	h	h	h	a	h	a	a	h	a	h	a	a	a	a	h	a	h	a	a	h	h	a	a	a	h	a	a	a	a	a	h	a	h	a	a	h	a	h	a
ZS11-L_A08_2771219	h	a	a	a	h	h	h	h	h	h	h	h	h	a	h	a	a	h	a	h	a	a	a	a	h	a	h	a	a	h	h	a	a	a	h	a	a	a	a	a	h	a	h	a	a	h	a	h	a
ZS11-L_A08_4237718	h	a	a	a	h	h	h	h	h	h	h	h	h	a	h	a	a	h	a	h	a	a	a	a	h	a	h	a	a	h	h	a	a	a	h	a	a	a	a	a	h	a	h	a	a	h	a	h	a
ZS11-L_A08_13110871	h	a	a	a	h	h	h	-	h	h	h	h	h	a	h	a	a	h	a	h	a	a	a	a	h	a	h	a	a	h	h	a	a	a	h	a	a	a	a	a	h	a	h	a	a	h	a	h	a
ZS11-L_A08_6269601	h	a	a	a	h	h	h	h	h	h	h	h	h	a	h	a	a	h	a	h	a	a	a	a	h	a	h	a	a	h	h	a	a	a	h	a	a	a	a	a	h	a	h	a	a	h	a	h	a
ZS11-L_A08_13110846	h	a	a	a	h	h	h	-	h	h	h	h	h	a	h	a	a	h	a	h	a	a	a	a	h	a	h	a	a	h	h	a	a	a	h	a	a	a	a	a	h	a	h	a	a	h	a	h	a
ZS11-L_A08_12863688	h	a	a	a	h	h	h	-	h	h	h	h	h	a	h	a	a	h	a	h	a	a	a	a	h	a	h	a	a	h	h	a	a	a	h	a	a	a	a	a	h	a	h	a	a	h	a	h	a
ZS11-L_A08_3969154	h	a	a	a	h	h	h	h	h	h	h	h	h	a	h	a	a	h	a	h	a	a	a	a	h	a	h	a	a	h	h	a	a	a	h	a	a	a	a	a	h	a	h	a	a	h	a	h	a
ZS11-L_A08_6365989	h	a	a	a	h	h	h	h	h	h	h	h	h	a	h	a	a	h	a	h	a	a	a	a	h	a	h	a	a	h	h	a	a	a	h	a	a	a	a	a	h	a	h	a	a	h	a	h	a
ZS11-L_A08_6366022	h	a	a	a	h	h	h	-	h	h	h	h	h	a	h	a	a	h	a	h	a	a	a	a	h	a	h	a	a	h	h	a	a	a	h	a	a	a	a	a	h	a	h	a	a	h	a	h	a
ZS11-L_A08_4335489	h	a	a	a	h	h	h	h	h	h	h	h	h	a	h	a	a	h	a	h	a	a	a	a	h	a	h	a	a	h	h	a	a	a	h	a	a	a	a	a	h	a	h	a	a	h	a	h	a
ZS11-L_A08_13110856	h	a	a	a	h	h	h	-	h	h	h	h	h	a	h	a	a	h	a	h	a	a	a	a	h	a	h	a	a	h	h	a	a	a	h	a	a	a	a	a	h	a	h	a	a	h	a	h	a
ZS11-L_A08_12563464	h	a	a	a	h	h	h	-	h	h	h	h	h	a	h	a	a	h	a	h	a	a	a	a	h	a	h	a	a	h	h	a	a	a	h	a	a	a	a	a	h	a	h	a	a	h	a	h	a
ZS11-L_A08_3470933	h	a	a	a	h	h	h	h	h	h	h	h	h	a	h	a	a	h	a	h	a	a	a	a	h	a	h	a	a	h	h	a	a	a	h	a	a	a	a	a	h	a	h	a	a	h	a	h	a
ZS11-L_A08_6210596	h	a	a	a	h	h	h	-	h	h	h	h	h	a	h	a	a	h	a	h	a	a	a	a	h	a	h	a	a	h	h	a	a	a	h	a	a	a	a	a	h	a	h	a	a	h	a	h	a
ZS11-L_A08_12731864	h	a	a	a	h	h	h	-	h	h	h	h	h	a	h	a	a	h	a	h	a	a	a	a	h	a	h	a	a	h	h	a	a	a	h	a	a	a	a	a	h	a	h	a	a	h	a	h	a
ZS11-L_A08_6210661	h	a	a	a	h	h	h	-	h	h	h	h	h	a	h	a	a	h	a	h	a	a	a	a	h	a	h	a	a	h	h	a	a	a	h	a	a	a	a	a	h	a	h	a	a	h	a	h	a
ZS11-L_A08_5844072	h	a	a	a	h	h	h	h	h	h	h	h	h	a	h	a	a	h	a	h	a	a	a	a	h	a	h	a	a	h	h	a	a	a	h	a	a	a	a	a	h	a	h	a	a	h	a	h	a
ZS11-L_A08_6444289	h	a	a	a	h	h	h	-	h	h	h	h	h	a	h	a	a	h	a	h	a	a	a	a	h	a	h	a	a	h	h	a	a	a	h	a	a	a	a	a	h	a	h	a	a	h	a	h	a
ZS11-L_A08_6297233	h	a	a	a	h	h	h	h	h	h	h	h	h	a	h	a	a	h	a	h	a	a	a	a	h	a	h	a	a	h	h	a	a	a	h	a	a	a	a	a	h	a	h	a	a	h	a	h	a
ZS11-L_A08_4237835	h	a	a	a	h	h	h	h	h	h	h	h	h	a	h	a	a	h	a	h	a	a	a	a	h	a	h	a	a	h	h	a	a	a	h	a	a	a	a	a	h	a	h	a	a	h	a	h	a
ZS11-L_A08_6269321	h	a	a	a	h	h	h	-	h	h	h	h	h	a	h	a	a	h	a	h	a	a	a	a	h	a	h	a	a	h	h	a	a	a	h	a	a	a	a	a	h	a	h	a	a	h	a	h	a
ZS11-L_A08_13065977	h	a	a	a	h	h	h	h	h	h	h	h	h	a	h	a	a	h	a	h	a	a	a	a	h	a	h	a	a	h	h	a	a	a	h	a	a	a	a	a	h	a	h	a	a	h	a	h	a
ZS11-L_A08_4337629	h	a	a	a	h	h	h	h	h	h	h	h	h	a	h	a	a	h	a	h	a	a	a	a	h	a	h	a	a	h	h	a	a	a	h	a	a	a	a	a	h	a	h	a	a	h	a	h	a
ZS11-L_A08_6054719	h	a	a	a	h	h	h	h	h	h	h	h	h	a	h	a	a	h	a	h	a	a	a	a	h	a	h	a	a	h	h	a	a	a	h	a	a	a	a	a	h	a	h	a	a	h	a	h	a
ZS11-L_A08_12863739	h	a	a	a	h	h	h	-	h	h	h	h	h	a	h	a	a	h	a	h	a	a	a	a	h	a	h	a	a	h	h	a	a	a	h	a	a	a	a	a	h	a	h	a	a	h	a	h	a
ZS11-L_A08_3201961	h	a	a	a	h	h	h	h	h	h	h	h	h	a	h	a	a	h	a	h	a	a	a	a	h	a	h	a	a	h	h	a	a	a	h	a	a	a	a	a	h	a	h	a	a	h	a	h	a
ZS11-L_A08_4337634	h	a	a	a	h	h	h	h	h	h	h	h	h	a	h	a	a	h	a	h	a	a	a	a	h	a	h	a	a	h	h	a	a	a	h	a	a	a	a	a	h	a	h	a	a	h	a	h	a
ZS11-L_A08_6365939	h	a	a	a	h	h	h	h	h	h	h	h	h	a	h	a	a	h	a	h	a	a	a	a	h	a	h	a	a	h	h	a	a	a	h	a	a	a	a	a	h	a	h	a	a	h	a	h	a
ZS11-L_A08_5671647	h	a	a	a	h	h	h	h	h	h	h	h	h	a	h	a	a	h	a	h	a	a	a	a	h	a	h	a	a	h	h	a	a	a	h	a	a	a	a	a	h	a	h	a	a	h	a	h	a
ZS11-L_A08_4237810	h	a	a	a	h	h	h	h	h	h	h	h	h	a	h	a	a	h	a	h	a	a	a	a	h	a	h	a	a	h	h	a	a	a	h	a	a	a	a	a	h	a	h	a	a	h	a	h	a
ZS11-L_A08_4278624	h	a	a	a	h	h	h	h	h	h	h	h	h	a	h	a	a	h	a	h	a	a	a	a	h	a	h	a	a	h	h	a	a	a	h	a	a	a	a	a	h	a	h	a	a	h	a	h	a
ZS11-L_A08_12621657	h	a	a	a	h	h	h	h	h	h	h	h	h	a	h	a	a	h	a	h	a	a	a	a	h	a	h	a	a	h	h	a	a	a	h	a	a	a	a	a	h	a	h	a	a	h	a	h	a
ZS11-L_A08_3201907	h	a	a	a	h	h	h	h	h	h	h	h	h	a	h	a	a	h	a	h	a	a	a	a	h	a	h	a	a	h	h	a	a	a	h	a	a	a	a	a	h	a	h	a	a	h	a	h	a
ZS11-L_A08_4765980	h	a	a	a	h	h	h	h	h	h	h	h	h	a	h	a	a	h	a	h	a	a	a	a	h	a	h	a	a	h	h	a	a	a	h	a	a	a	a	a	h	a	h	a	a	h	a	h	a
ZS11-L_A08_6210038	h	a	a	a	h	h	h	-	h	h	h	h	h	a	h	a	a	h	a	h	a	a	a	a	h	a	h	a	a	h	h	a	a	a	h	a	a	a	a	a	h	a	h	a	a	h	a	h	a
ZS11-L_A08_4279712	h	a	a	a	h	h	h	h	h	h	h	h	h	a	h	a	a	h	a	h	a	a	a	a	h	a	h	a	a	h	h	a	a	a	h	a	a	a	a	a	h	a	h	a	a	h	a	h	a
ZS11-L_A08_6210557	h	a	a	a	h	h	h	-	h	h	h	h	h	a	h	a	a	h	a	h	a	a	a	a	h	a	h	a	a	h	h	a	a	a	h	a	a	a	a	a	h	a	h	a	a	h	a	h	a
ZS11-L_A08_4278657	h	a	a	a	h	h	h	h	h	h	h	h	h	a	h	a	a	h	a	h	a	a	a	a	h	a	h	a	a	h	h	a	a	a	h	a	a	a	a	a	h	a	h	a	a	h	a	h	a
ZS11-L_A08_6054699	h	a	a	a	h	h	h	-	h	h	h	h	h	a	h	a	a	h	a	h	a	a	a	a	h	a	h	a	a	h	h	a	a	a	h	a	a	a	a	a	h	a	h	a	a	h	a	h	a
ZS11-L_A08_4144735	h	a	a	a	h	h	h	h	h	h	h	h	h	a	h	a	a	h	a	h	a	a	a	a	h	a	h	a	a	h	h	a	a	a	h	a	a	a	a	a	h	a	h	a	a	h	a	h	a
ZS11-L_A08_5593667	h	a	a	a	h	h	h	-	h	h	h	h	h	a	h	a	a	h	a	h	a	a	a	a	h	a	h	a	a	h	h	a	a	a	h	a	a	a	a	a	h	a	h	a	a	h	a	h	a
ZS11-L_A08_12563509	h	a	a	a	h	h	h	-	h	h	h	h	h	a	h	a	a	h	a	h	a	a	a	a	h	a	h	a	a	h	h	a	a	a	h	a	a	a	a	a	h	a	h	a	a	h	a	h	a
ZS11-L_A08_4628121	h	a	a	a	h	h	h	h	h	h	h	h	h	a	h	a	a	h	a	h	a	a	a	a	h	a	h	a	a	h	h	a	a	a	h	a	a	a	a	a	h	a	h	a	a	h	a	h	a
ZS11-L_A08_6444291	h	a	a	a	h	h	h	-	h	h	h	h	h	a	h	a	a	h	a	h	a	a	a	a	h	a	h	a	a	h	h	a	a	a	h	a	a	a	a	a	h	a	h	a	a	h	a	h	a
ZS11-L_A08_4335574	h	a	a	a	h	h	h	h	h	h	h	h	h	a	h	a	a	h	a	h	a	a	a	a	h	a	h	a	a	h	h	a	a	a	h	a	a	a	a	a	h	a	h	a	a	h	a	h	a
ZS11-L_A08_5454564	h	a	a	a	h	h	h	-	h	h	h	h	h	a	h	a	a	h	a	h	a	a	a	a	h	a	h	a	a	h	h	a	a	a	h	a	a	a	a	a	h	a	h	a	a	h	a	h	a
ZS11-L_A08_6209980	h	a	a	a	h	h	h	-	h	h	h	h	h	a	h	a	a	h	a	h	a	a	a	a	h	a	h	a	a	h	h	a	a	a	h	a	a	a	a	a	h	a	h	a	a	h	a	h	a
ZS11-L_A08_13065936	h	a	a	a	h	h	h	h	h	h	h	h	h	a	h	a	a	h	a	h	a	a	a	a	h	a	h	a	a	h	h	a	a	a	h	a	a	a	a	a	h	a	h	a	a	h	a	h	a
ZS11-L_A08_13073081	h	a	a	a	h	h	h	-	h	h	h	h	h	a	h	a	a	h	a	h	a	a	a	a	h	a	h	a	a	h	h	a	a	a	h	a	a	a	a	a	h	a	h	a	a	h	a	h	a
ZS11-L_A08_12955888	h	a	a	a	h	h	h	h	h	h	h	h	h	a	h	a	a	h	a	h	a	a	a	a	h	a	h	a	a	h	h	a	a	a	h	a	a	a	a	a	h	a	h	a	a	h	a	h	a
ZS11-L_A08_6236933	h	a	a	a	h	h	h	-	h	h	h	h	h	a	h	a	a	h	a	h	a	a	a	a	h	a	h	a	a	h	h	a	a	a	h	a	a	a	a	a	h	a	h	a	a	h	a	h	a
ZS11-L_A08_6297098	h	a	a	a	h	h	h	-	h	h	h	h	h	a	h	a	a	h	a	h	a	a	a	a	h	a	h	a	a	h	h	a	a	a	h	a	a	a	a	a	h	a	h	a	a	h	a	h	a
ZS11-L_A08_6474731	h	a	a	a	h	h	h	h	h	h	h	h	h	a	h	a	a	h	a	h	a	a	a	a	h	a	h	a	a	h	h	a	a	a	h	a	a	a	a	a	h	a	h	a	a	h	a	h	a
ZS11-L_A08_3470975	h	a	a	a	h	h	h	h	h	h	h	h	h	a	h	a	a	h	a	h	a	a	a	a	h	a	h	a	a	h	h	a	a	a	h	a	a	a	a	a	h	a	h	a	a	h	a	h	a
ZS11-L_A08_4335484	h	a	a	a	h	h	h	h	h	h	h	h	h	a	h	a	a	h	a	h	a	a	a	a	h	a	h	a	a	h	h	a	a	a	h	a	a	a	a	a	h	a	h	a	a	h	a	h	a
ZS11-L_A08_5593642	h	a	a	a	h	h	h	-	h	h	h	h	h	a	h	a	a	h	a	h	a	a	a	a	h	a	h	a	a	h	h	a	a	a	h	a	a	a	a	a	h	a	h	a	a	h	a	h	a
ZS11-L_A08_12731735	h	a	a	a	h	h	h	-	h	h	h	h	h	a	h	a	a	h	a	h	a	a	a	a	h	a	h	a	a	h	h	a	a	a	h	a	a	a	a	a	h	a	h	a	a	h	a	h	a
ZS11-L_A08_6054545	h	a	a	a	h	h	h	-	h	h	h	h	h	a	h	a	a	h	a	h	a	a	a	a	h	a	h	a	a	h	h	a	a	a	h	a	a	a	a	a	h	a	h	a	a	h	a	h	a
ZS11-L_A08_4765962	h	a	a	a	h	h	h	h	h	h	h	h	h	a	h	a	a	h	a	h	a	a	a	a	h	a	h	a	a	h	h	a	a	a	h	a	a	a	a	a	h	a	h	a	a	h	a	h	a
ZS11-L_A08_3470954	h	a	a	a	h	h	h	h	h	h	h	h	h	a	h	a	a	h	a	h	a	a	a	a	h	a	h	a	a	h	h	a	a	a	h	a	a	a	a	a	h	a	h	a	a	h	a	h	a
ZS11-L_A08_4538862	h	a	a	a	h	h	h	h	h	h	h	h	h	a	h	a	a	h	a	h	a	a	a	a	h	a	h	a	a	h	h	a	a	a	h	a	a	a	a	a	h	a	h	a	a	h	a	h	a
ZS11-L_A08_5844090	h	a	a	a	h	h	h	h	h	h	h	h	h	a	h	a	a	h	a	h	a	a	a	a	h	a	h	a	a	h	h	a	a	a	h	a	a	a	a	a	h	a	h	a	a	h	a	h	a
ZS11-L_A08_6210026	h	a	a	a	h	h	h	-	h	h	h	h	h	a	h	a	a	h	a	h	a	a	a	a	h	a	h	a	a	h	h	a	a	a	h	a	a	a	a	a	h	a	h	a	a	h	a	h	a
ZS11-L_A08_13077296	h	a	a	a	h	h	h	h	h	h	h	h	h	a	h	a	a	h	a	h	a	a	a	a	h	a	h	a	a	h	h	a	a	a	h	a	a	a	a	a	h	a	h	a	a	h	a	h	a
ZS11-L_A08_3216295	h	a	a	a	h	h	h	h	h	h	h	h	h	a	h	a	a	h	a	h	a	a	a	a	h	a	h	a	a	h	h	a	a	a	h	a	a	a	a	a	h	a	h	a	a	h	a	h	a
ZS11-L_A08_13938647	h	a	a	a	h	h	h	h	a	h	h	h	h	a	h	a	a	h	a	h	a	a	a	a	h	a	h	a	a	h	h	a	a	a	h	a	a	a	a	a	h	a	h	a	a	h	a	h	a
ZS11-L_A08_14005832	h	a	a	a	h	h	h	h	a	h	h	h	h	a	h	a	a	h	a	h	a	a	a	a	h	a	h	a	a	h	h	a	a	a	h	a	a	a	a	a	h	a	h	a	a	h	a	h	a
ZS11-L_A08_14991569	h	a	a	a	h	h	h	-	a	h	h	h	h	a	h	a	a	h	a	h	a	a	a	a	h	a	h	a	a	h	h	a	a	a	h	a	a	a	a	a	h	a	h	a	a	h	a	h	a
ZS11-L_A08_14241425	h	a	a	a	h	h	h	h	a	h	h	h	h	a	h	a	a	h	a	h	a	a	a	a	h	a	h	a	a	h	h	a	a	a	h	a	a	a	a	a	h	a	h	a	a	h	a	h	a
ZS11-L_A08_15319542	h	a	a	a	h	h	h	-	a	h	h	h	h	a	h	a	a	h	a	h	a	a	a	a	h	a	h	a	a	h	h	a	a	a	h	a	a	a	a	a	h	a	h	a	a	h	a	h	a
ZS11-L_A08_14294331	h	a	a	a	h	h	h	-	a	h	h	h	h	a	h	a	a	h	a	h	a	a	a	a	h	a	h	a	a	h	h	a	a	a	h	a	a	a	a	a	h	a	h	a	a	h	a	h	a
ZS11-L_A08_14695055	h	a	a	a	h	h	h	h	a	h	h	h	h	a	h	a	a	h	a	h	a	a	a	a	h	a	h	a	a	h	h	a	a	a	h	a	a	a	a	a	h	a	h	a	a	h	a	h	a
ZS11-L_A08_14694992	h	a	a	a	h	h	h	h	a	h	h	h	h	a	h	a	a	h	a	h	a	a	a	a	h	a	h	a	a	h	h	a	a	a	h	a	a	a	a	a	h	a	h	a	a	h	a	h	a
ZS11-L_A08_14241451	h	a	a	a	h	h	h	h	a	h	h	h	h	a	h	a	a	h	a	h	a	a	a	a	h	a	h	a	a	h	h	a	a	a	h	a	a	a	a	a	h	a	h	a	a	h	a	h	a
ZS11-L_A08_14991540	h	a	a	a	h	h	h	-	a	h	h	h	h	a	h	a	a	h	a	h	a	a	a	a	h	a	h	a	a	h	h	a	a	a	h	a	a	a	a	a	h	a	h	a	a	h	a	h	a
ZS11-L_A08_14883065	h	a	a	a	h	h	h	-	a	h	h	h	h	a	h	a	a	h	a	h	a	a	a	a	h	a	h	a	a	h	h	a	a	a	h	a	a	a	a	a	h	a	h	a	a	h	a	h	a
ZS11-L_A08_13424898	h	a	a	a	h	h	h	-	a	h	h	h	h	a	h	a	a	h	a	h	a	a	a	a	h	a	h	a	a	h	h	a	a	a	h	a	a	a	a	a	h	a	h	a	a	h	a	h	a
ZS11-L_A08_15319504	h	a	a	a	h	h	h	-	a	h	h	h	h	a	h	a	a	h	a	h	a	a	a	a	h	a	h	a	a	h	h	a	a	a	h	a	a	a	a	a	h	a	h	a	a	h	a	h	a
ZS11-L_A08_14241428	h	a	a	a	h	h	h	h	a	h	h	h	h	a	h	a	a	h	a	h	a	a	a	a	h	a	h	a	a	h	h	a	a	a	h	a	a	a	a	a	h	a	h	a	a	h	a	h	a
ZS11-L_A08_13399856	h	a	a	a	h	h	h	h	a	h	h	h	h	a	h	a	a	h	a	h	a	a	a	a	h	a	h	a	a	h	h	a	a	a	h	a	a	a	a	a	h	a	h	a	a	h	a	h	a
ZS11-L_A08_14694974	h	a	a	a	h	h	h	h	a	h	h	h	h	a	h	a	a	h	a	h	a	a	a	a	h	a	h	a	a	h	h	a	a	a	h	a	a	a	a	a	h	a	h	a	a	h	a	h	a
ZS11-L_A08_16283079	h	a	a	a	h	h	h	h	a	h	h	h	h	a	h	a	a	h	a	h	a	a	a	a	h	a	h	a	a	h	h	a	a	a	h	a	a	a	a	a	h	a	h	a	a	h	a	h	a
ZS11-L_A08_16705471	h	a	a	a	h	h	h	-	a	h	h	h	h	a	h	a	a	h	a	h	a	a	a	a	h	a	h	a	a	h	h	a	a	a	h	a	a	a	a	a	h	a	h	a	a	h	a	h	a
ZS11-L_A08_16705472	h	a	a	a	h	h	h	-	a	h	h	h	h	a	h	a	a	h	a	h	a	a	a	a	h	a	h	a	a	h	h	a	a	a	h	a	a	a	a	a	h	a	h	a	a	h	a	h	a
ZS11-L_A08_16705470	h	a	a	a	h	h	h	-	a	h	h	h	h	a	h	a	a	h	a	h	a	a	a	a	h	a	h	a	a	h	h	a	a	a	h	a	a	a	a	a	h	a	h	a	a	h	a	h	a
ZS11-L_A08_16450090	h	a	a	a	h	h	h	-	a	h	h	h	h	a	h	a	a	h	a	h	a	a	a	a	h	a	h	a	a	h	h	a	a	a	h	a	a	a	a	a	h	a	h	a	a	h	a	h	a
ZS11-L_A08_17062456	h	a	a	a	h	h	h	h	a	h	h	h	h	a	h	a	a	h	a	h	a	a	a	a	h	a	h	a	a	h	h	h	a	a	h	a	a	a	a	a	h	a	h	a	a	h	a	h	a
ZS11-L_A08_19004127	h	a	a	a	h	h	h	h	a	h	h	a	h	a	h	a	a	h	a	h	a	a	a	a	h	a	h	a	a	h	h	h	a	a	h	a	a	a	a	a	h	a	h	a	a	h	a	h	a
ZS11-L_A08_19102570	h	a	a	a	h	h	h	h	a	h	h	a	h	a	h	a	a	h	a	h	a	a	a	a	h	a	h	a	a	h	h	h	a	a	h	a	a	a	a	a	h	a	h	a	a	h	a	h	a
ZS11-L_A08_18761598	h	a	a	a	h	h	h	h	a	h	h	a	h	a	h	a	a	h	a	h	a	a	a	a	h	a	h	a	a	h	h	h	a	a	h	a	a	a	a	a	h	a	h	a	a	h	a	h	a
ZS11-L_A08_18653870	h	a	a	a	h	h	h	h	a	h	h	a	h	a	h	a	a	h	a	h	a	a	a	a	h	a	h	a	a	h	h	h	a	a	h	a	a	a	a	a	h	a	h	a	a	h	a	h	a
ZS11-L_A08_18761631	h	a	a	a	h	h	h	h	a	h	h	a	h	a	h	a	a	h	a	h	a	a	a	a	h	a	h	a	a	h	h	h	a	a	h	a	a	a	a	a	h	a	h	a	a	h	a	h	a
ZS11-L_A08_19004102	h	a	a	a	h	h	h	h	a	h	h	a	h	a	h	a	a	h	a	h	a	a	a	a	h	a	h	a	a	h	h	h	a	a	h	a	a	a	a	a	h	a	h	a	a	h	a	h	a
ZS11-L_A08_18995780	h	a	a	a	h	h	h	h	a	h	h	a	h	a	h	a	a	h	a	h	a	a	a	a	h	a	h	a	a	h	h	h	a	a	h	a	a	a	a	a	h	a	h	a	a	h	a	h	a
ZS11-L_A08_19890025	h	a	a	a	h	h	h	h	a	h	h	a	h	a	h	a	a	h	a	h	a	a	a	a	h	a	h	a	a	h	h	h	a	a	h	a	a	a	a	h	h	a	h	a	a	h	a	h	a
ZS11-L_A08_19889965	h	a	a	a	h	h	h	h	a	h	h	a	h	a	h	a	a	h	a	h	a	a	a	a	h	a	h	a	a	h	h	h	a	a	h	a	a	a	a	h	h	a	h	a	a	h	a	h	a
ZS11-L_A08_19888173	h	a	a	a	a	h	h	h	a	h	h	a	h	a	h	a	a	h	a	h	a	a	a	a	h	a	h	a	a	h	h	h	a	a	h	a	a	a	a	h	h	a	h	a	a	h	a	h	a
ZS11-L_A08_19888222	h	a	a	a	a	h	h	h	a	h	h	a	h	a	h	a	a	h	a	h	a	a	a	a	h	a	h	a	a	h	h	h	a	a	h	a	a	a	a	h	h	a	h	a	a	h	a	h	a
ZS11-L_A08_19888212	h	a	a	a	a	h	h	h	a	h	h	a	h	a	h	a	a	h	a	h	a	a	a	a	h	a	h	a	a	h	h	h	a	a	h	a	a	a	a	h	h	a	h	a	a	h	a	h	a
ZS11-L_A08_19888183	h	a	a	a	a	h	h	h	a	h	h	a	h	a	h	a	a	h	a	h	a	a	a	a	h	a	h	a	a	h	h	h	a	a	h	a	a	a	a	h	h	a	h	a	a	h	a	h	a
ZS11-L_A08_20422840	h	a	a	a	a	h	h	h	a	h	h	a	h	a	h	a	a	h	a	h	a	a	a	a	h	a	h	a	a	h	h	h	a	a	h	a	a	a	a	h	h	a	h	a	a	h	a	h	a
ZS11-L_A08_20856016	h	a	a	a	a	h	h	h	a	h	h	a	h	a	h	a	a	h	a	h	a	a	a	a	h	a	h	a	a	h	h	h	a	a	h	a	a	a	a	h	h	a	h	a	a	h	a	h	a
ZS11-L_A08_20856018	h	a	a	a	a	h	h	h	a	h	h	a	h	a	h	a	a	h	a	h	a	a	a	a	h	a	h	a	a	h	h	h	a	a	h	a	a	a	a	h	h	a	h	a	a	h	a	h	a
ZS11-L_A08_21415030	h	a	a	a	a	h	h	h	h	h	h	a	h	a	h	a	a	h	a	h	a	a	a	a	h	a	h	a	a	h	h	h	a	a	h	a	h	a	a	h	h	a	h	a	a	h	a	h	a
ZS11-L_A08_22094718	h	a	a	a	a	h	h	h	h	h	h	a	h	a	h	a	a	h	a	h	a	a	a	a	h	a	h	a	a	h	h	h	a	a	h	a	h	a	a	h	h	a	h	a	a	h	a	h	a
ZS11-L_A08_22015573	h	a	a	a	a	h	h	h	h	h	h	a	h	a	h	a	a	h	a	h	a	a	a	a	h	a	h	a	a	h	h	h	a	a	h	a	h	a	a	h	h	a	h	a	a	h	a	h	a
ZS11-L_A08_22519455	h	a	a	a	a	h	h	h	h	h	h	a	h	a	h	a	a	h	a	h	h	a	a	a	h	a	h	a	a	h	h	h	a	a	h	a	h	a	a	h	h	a	h	a	a	h	a	h	a
ZS11-L_A08_22595849	h	a	a	a	a	h	h	h	h	h	h	a	h	a	h	a	a	h	a	h	h	a	a	a	h	a	h	a	a	h	h	h	a	a	h	a	h	a	a	h	h	a	h	a	a	h	a	h	a
ZS11-L_A08_22595864	h	a	a	a	a	h	h	h	h	h	h	a	h	a	h	a	a	h	a	h	h	a	a	a	h	a	h	a	a	h	h	h	a	a	h	a	h	a	a	h	h	a	h	a	a	h	a	h	a
ZS11-L_A08_22519433	h	a	a	a	a	h	h	h	h	h	h	a	h	a	h	a	a	h	a	h	h	a	a	a	h	a	h	a	a	h	h	h	a	a	h	a	h	a	a	h	h	a	h	a	a	h	a	h	a
ZS11-L_A08_22519452	h	a	a	a	a	h	h	h	h	h	h	a	h	a	h	a	a	h	a	h	h	a	a	a	h	a	h	a	a	h	h	h	a	a	h	a	h	a	a	h	h	a	h	a	a	h	a	h	a
ZS11-L_A08_23220597	h	a	a	a	a	h	h	h	h	h	h	a	h	a	h	a	a	h	a	h	h	a	a	a	a	a	h	a	a	h	h	h	a	a	h	a	h	a	a	h	h	a	h	h	a	h	a	h	a
ZS11-L_A08_23071460	h	a	a	a	a	h	h	h	h	h	h	a	h	a	h	a	a	h	a	h	h	a	a	a	a	a	h	a	a	h	h	h	a	a	h	a	h	a	a	h	h	a	h	h	a	h	a	h	a
ZS11-L_A08_23220716	h	a	a	a	a	h	h	h	h	h	h	a	h	a	h	a	a	h	a	h	h	a	a	a	a	a	h	a	a	h	h	h	a	a	h	a	h	a	a	h	h	a	h	h	a	h	a	h	a
ZS11-L_A08_23220567	h	a	a	a	a	h	h	h	h	h	h	a	h	a	h	a	a	h	a	h	h	a	a	a	a	a	h	a	a	h	h	h	a	a	h	a	h	a	a	h	h	a	h	h	a	h	a	h	a
ZS11-L_A08_23220570	h	a	a	a	a	h	h	h	h	h	h	a	h	a	h	a	a	h	a	h	h	a	a	a	a	a	h	a	a	h	h	h	a	a	h	a	h	a	a	h	h	a	h	h	a	h	a	h	a
ZS11-L_A08_23220410	h	a	a	a	a	h	h	h	h	h	h	a	h	a	h	a	a	h	a	h	h	a	a	a	a	a	h	a	a	h	h	h	a	a	h	a	h	a	a	h	h	a	h	h	a	h	a	h	a
ZS11-L_A08_23220719	h	a	a	a	a	h	h	h	h	h	h	a	h	a	h	a	a	h	a	h	h	a	a	a	a	a	h	a	a	h	h	h	a	a	h	a	h	a	a	h	h	a	h	h	a	h	a	h	a
ZS11-L_A08_23092713	h	a	a	a	a	h	h	h	h	h	h	a	h	a	h	a	a	h	a	h	h	a	a	a	a	a	h	a	a	h	h	h	a	a	h	a	h	a	a	h	h	a	h	h	a	h	a	h	a
ZS11-L_A08_23220685	h	a	a	a	a	h	h	h	h	h	h	a	h	a	h	a	a	h	a	h	h	a	a	a	a	a	h	a	a	h	h	h	a	a	h	a	h	a	a	h	h	a	h	h	a	h	a	h	a
ZS11-L_A08_23860960	h	a	a	a	a	h	h	h	h	h	h	a	h	a	h	a	a	h	a	h	h	a	h	a	a	a	h	a	a	h	h	h	a	a	a	a	h	a	a	h	h	a	h	h	a	h	a	a	a
ZS11-L_A08_23860880	h	a	a	a	a	h	h	h	h	h	h	a	h	a	h	a	a	h	a	h	h	a	h	a	a	a	h	a	a	h	h	h	a	a	a	a	h	a	a	h	h	a	h	h	a	h	a	a	a
ZS11-L_A08_23876634	h	a	a	a	a	h	h	h	h	h	h	a	h	a	h	a	a	h	a	h	h	a	h	a	a	a	h	a	a	h	h	h	a	a	a	a	h	a	a	h	h	a	h	h	a	h	a	a	a
ZS11-L_A08_23860971	h	a	a	a	a	h	h	h	h	h	h	a	h	a	h	a	a	h	a	h	h	a	h	a	a	a	h	a	a	h	h	h	a	a	a	a	h	a	a	h	h	a	h	h	a	h	a	a	a
ZS11-L_A08_23860957	h	a	a	a	a	h	h	h	h	h	h	a	h	a	h	a	a	h	a	h	h	a	h	a	a	a	h	a	a	h	h	h	a	a	a	a	h	a	a	h	h	a	h	h	a	h	a	a	a
ZS11-L_A08_23961075	h	a	a	a	a	h	h	h	h	h	h	a	h	a	h	a	a	h	a	h	h	h	h	a	a	a	h	a	a	h	h	h	a	a	a	a	h	a	a	h	h	a	h	h	a	h	a	a	a
ZS11-L_A08_24750563	a	a	a	a	a	h	h	h	h	h	h	a	h	a	a	a	a	h	a	h	h	h	h	a	a	a	h	a	a	h	h	h	a	a	a	a	h	a	a	h	h	h	h	h	a	h	a	a	a
ZS11-L_A08_24750578	a	a	a	a	a	h	h	h	h	h	h	a	h	a	a	a	a	h	a	h	h	h	h	a	a	a	h	a	a	h	h	h	a	a	a	a	h	a	a	h	h	h	h	h	a	h	a	a	a
ZS11-L_A08_24778332	a	a	a	a	a	h	h	h	h	h	h	a	h	a	a	a	a	h	a	h	h	h	h	a	a	a	h	a	a	h	h	h	a	a	a	a	h	a	a	h	h	h	h	h	a	h	a	a	a
ZS11-L_A08_24778356	a	a	a	a	a	h	h	h	h	h	h	a	h	a	a	a	a	h	a	h	h	h	h	a	a	a	h	a	a	h	h	h	a	a	a	a	h	a	a	h	h	h	h	h	a	h	a	a	a
ZS11-L_A08_25081147	a	a	a	a	a	h	a	h	h	h	h	a	h	a	a	a	a	h	a	h	h	h	h	a	a	a	h	a	a	h	h	h	h	h	a	a	h	a	a	h	h	h	h	h	h	h	a	a	a
ZS11-L_A08_25081273	a	a	a	a	a	h	a	h	h	h	h	a	h	a	a	a	a	h	a	h	h	h	h	a	a	a	h	a	a	h	h	h	h	h	a	a	h	a	a	h	h	h	h	h	h	h	a	a	a
ZS11-L_A08_25081274	a	a	a	a	a	h	a	h	h	h	h	a	h	a	a	a	a	h	a	h	h	h	h	a	a	a	h	a	a	h	h	h	h	h	a	a	h	a	a	h	h	h	h	h	h	h	a	a	a
ZS11-L_A08_25228636	a	a	a	h	a	h	a	h	h	h	h	a	h	a	a	a	a	h	a	h	h	h	h	a	a	a	h	a	a	h	h	h	h	h	a	a	h	a	a	h	h	h	h	h	h	h	a	a	a
ZS11-L_A08_25328467	a	a	a	h	a	h	a	h	h	h	h	a	h	a	a	a	a	h	a	h	h	h	h	a	a	a	h	a	a	h	h	h	h	h	a	a	h	a	h	h	h	h	h	h	h	h	a	a	a
ZS11-L_A08_25609714	a	a	a	h	a	h	a	h	h	h	h	a	h	a	a	a	a	h	a	h	h	h	h	a	a	a	h	a	a	h	h	h	h	h	a	a	h	a	h	h	h	h	h	h	h	a	a	a	a
ZS11-L_A08_25497986	a	a	a	h	a	h	a	h	h	h	h	a	h	a	a	a	a	h	a	h	h	h	h	a	a	a	h	a	a	h	h	h	h	h	a	a	h	a	h	h	h	h	h	h	h	a	a	a	a
ZS11-L_A08_25497850	a	a	a	h	a	h	a	h	h	h	h	a	h	a	a	a	a	h	a	h	h	h	h	a	a	a	h	a	a	h	h	h	-	h	a	a	h	a	h	h	h	h	h	h	h	a	a	a	a
ZS11-L_A08_25497851	a	a	a	h	a	h	a	h	h	h	h	a	h	a	a	a	a	h	a	h	h	h	h	a	a	a	h	a	a	h	h	h	-	h	a	a	h	a	h	h	h	h	h	h	h	a	a	a	a
ZS11-L_A08_25498072	a	a	a	h	a	h	a	h	h	h	h	a	h	a	a	a	a	h	a	h	h	h	h	a	a	a	h	a	a	h	h	h	-	h	a	a	h	a	h	h	h	h	h	h	h	a	a	a	a
ZS11-L_A08_25497862	a	a	a	h	a	h	a	h	h	h	h	a	h	a	a	a	a	h	a	h	h	h	h	a	a	a	h	a	a	h	h	h	h	h	a	a	h	a	h	h	h	h	h	h	h	a	a	a	a
ZS11-L_A08_25600671	a	a	a	h	a	h	a	h	h	h	h	a	h	a	a	a	a	h	a	h	h	h	h	a	a	a	h	a	a	h	h	h	h	h	a	a	h	a	h	h	h	h	h	h	h	a	a	a	a
ZS11-L_A08_25564403	a	a	a	h	a	h	a	h	h	h	h	a	h	a	a	a	a	h	a	h	h	h	h	a	a	a	h	a	a	h	h	h	h	h	a	a	h	a	h	h	h	h	h	h	h	a	a	a	a
ZS11-L_A08_25620410	a	a	a	h	a	h	a	h	h	h	h	a	h	a	a	a	a	h	a	h	h	h	h	a	a	a	h	a	a	h	h	h	h	h	a	a	h	a	h	h	h	h	h	h	h	a	a	a	a
ZS11-L_A08_25813941	a	a	a	h	a	h	a	-	h	h	h	a	a	a	a	a	a	h	a	h	h	h	h	a	a	a	h	a	a	h	h	h	h	h	a	a	h	a	h	h	h	h	h	h	h	a	a	a	a
ZS11-L_A08_25718546	a	a	a	h	a	h	a	a	h	h	h	a	a	a	a	a	a	h	a	h	h	h	h	a	a	a	h	a	a	h	h	h	h	h	a	a	h	a	h	h	h	h	h	h	h	a	a	a	a
ZS11-L_A08_25718754	a	a	a	h	a	h	a	-	h	h	h	a	a	a	a	a	a	h	a	h	h	h	h	a	a	a	h	a	a	h	h	h	h	h	a	a	h	a	h	h	h	h	h	h	h	a	a	a	a
ZS11-L_A08_25718517	a	a	a	h	a	h	a	a	h	h	h	a	a	a	a	a	a	h	a	h	h	h	h	a	a	a	h	a	a	h	h	h	h	h	a	a	h	a	h	h	h	h	h	h	h	a	a	a	a
ZS11-L_A08_25718672	a	a	a	h	a	h	a	a	h	h	h	a	a	a	a	a	a	h	a	h	h	h	h	a	a	a	h	a	a	h	h	h	h	h	a	a	h	a	h	h	h	h	h	h	h	a	a	a	a
ZS11-L_A08_25718560	a	a	a	h	a	h	a	a	h	h	h	a	a	a	a	a	a	h	a	h	h	h	h	a	a	a	h	a	a	h	h	h	h	h	a	a	h	a	h	h	h	h	h	h	h	a	a	a	a
ZS11-L_A08_25961488	a	a	a	h	a	h	a	a	h	h	h	a	a	a	a	a	a	h	a	h	h	h	h	a	a	a	h	a	a	h	h	h	h	h	a	a	h	a	h	h	h	h	h	h	h	a	a	a	a
ZS11-L_A08_25917830	a	a	a	h	a	h	a	a	h	h	h	a	a	a	a	a	a	h	a	h	h	h	h	a	a	a	h	a	a	h	h	h	h	h	a	a	h	a	h	h	h	h	h	h	h	a	a	a	a
ZS11-L_A08_26311725	a	a	a	h	a	h	a	a	h	h	h	a	a	a	a	a	a	h	a	h	h	h	h	h	a	a	h	a	a	h	h	h	h	h	a	a	h	a	h	h	h	h	h	h	h	a	a	a	a
ZS11-L_A08_26088683	a	a	a	h	a	h	a	-	h	h	h	a	a	a	a	a	a	h	a	h	h	h	h	h	a	a	h	a	a	h	h	h	h	h	a	a	h	a	h	h	h	h	h	h	h	a	a	a	a
ZS11-L_A08_26128908	a	a	a	h	a	h	a	a	h	h	h	a	a	a	a	a	a	h	a	h	h	h	h	h	a	a	h	a	a	h	h	h	h	h	a	a	h	a	h	h	h	h	h	h	h	a	a	a	a
ZS11-L_A08_26088637	a	a	a	h	a	h	a	-	h	h	h	a	a	a	a	a	a	h	a	h	h	h	h	h	a	a	h	a	a	h	h	h	h	h	a	a	h	a	h	h	h	h	h	h	h	a	a	a	a
ZS11-L_A08_26088674	a	a	a	h	a	h	a	-	h	h	h	a	a	a	a	a	a	h	a	h	h	h	h	h	a	a	h	a	a	h	h	h	h	h	a	a	h	a	h	h	h	h	h	h	h	a	a	a	a
ZS11-L_A08_26088661	a	a	a	h	a	h	a	-	h	h	h	a	a	a	a	a	a	h	a	h	h	h	h	h	a	a	h	a	a	h	h	h	h	h	a	a	h	a	h	h	h	h	h	h	h	a	a	a	a
ZS11-L_A08_26088617	a	a	a	h	a	h	a	-	h	h	h	a	a	a	a	a	a	h	a	h	h	h	h	h	a	a	h	a	a	h	h	h	h	h	a	a	h	a	h	h	h	h	h	h	h	a	a	a	a
ZS11-L_A08_26088654	a	a	a	h	a	h	a	-	h	h	h	a	a	a	a	a	a	h	a	h	h	h	h	h	a	a	h	a	a	h	h	h	h	h	a	a	h	a	h	h	h	h	h	h	h	a	a	a	a
ZS11-L_A08_26088633	a	a	a	h	a	h	a	-	h	h	h	a	a	a	a	a	a	h	a	h	h	h	h	h	a	a	h	a	a	h	h	h	h	h	a	a	h	a	h	h	h	h	h	h	h	a	a	a	a
ZS11-L_A08_26128910	a	a	a	h	a	h	a	a	h	h	h	a	a	a	a	a	a	h	a	h	h	h	h	h	a	a	h	a	a	h	h	h	h	h	a	a	h	a	h	h	h	h	h	h	h	a	a	a	a
ZS11-L_A08_26129139	a	a	a	h	a	h	a	a	h	h	h	a	a	a	a	a	a	h	a	h	h	h	h	h	a	a	h	a	a	h	h	h	h	h	a	a	h	a	h	h	h	h	h	h	h	a	a	a	a
ZS11-L_A08_26785657	a	a	a	h	a	h	a	a	h	h	h	a	a	a	a	a	a	h	a	h	h	h	h	h	a	a	h	a	a	h	h	h	h	h	a	h	h	a	h	h	h	h	h	h	h	a	a	a	a
ZS11-L_A08_26785656	a	a	a	h	a	h	a	a	h	h	h	a	a	a	a	a	a	h	a	h	h	h	h	h	a	a	h	a	a	h	h	h	h	h	a	h	h	a	h	h	h	h	h	h	h	a	a	a	a
ZS11-L_A08_26600059	a	a	a	h	a	h	a	-	h	h	h	a	a	a	a	a	a	h	a	h	h	h	h	h	a	a	h	a	a	h	h	h	h	h	a	h	h	a	h	h	h	h	h	h	h	a	a	a	a
ZS11-L_A08_26454905	a	a	a	h	a	h	a	-	h	h	h	a	a	a	a	a	a	h	a	h	h	h	h	h	a	a	h	a	a	h	h	h	h	h	a	h	h	a	h	h	h	h	h	h	h	a	a	a	a
ZS11-L_A08_26806937	a	a	a	h	a	h	a	a	h	h	h	a	a	a	a	a	a	h	a	h	h	h	h	h	a	a	h	a	a	h	h	h	h	h	a	h	h	a	h	h	h	h	h	h	h	a	a	a	a
ZS11-L_A08_27147365	a	a	a	h	h	h	a	a	h	h	h	a	a	a	a	a	a	h	h	h	h	h	h	h	a	a	a	a	a	h	h	h	h	h	a	h	h	h	h	h	h	h	h	h	h	a	a	a	a
ZS11-L_A08_27187512	a	a	a	h	h	h	a	a	h	h	h	a	a	a	a	a	a	h	h	h	h	h	h	h	a	a	a	a	a	h	h	h	-	h	a	h	h	h	h	h	h	h	h	h	h	a	a	a	a
ZS11-L_A08_27187515	a	a	a	h	h	h	a	a	h	h	h	a	a	a	a	a	a	h	h	h	h	h	h	h	a	a	a	a	a	h	h	h	-	h	a	h	h	h	h	h	h	h	h	h	h	a	a	a	a
ZS11-L_A08_27351304	a	a	a	h	h	h	a	a	h	h	h	a	a	a	a	a	a	h	h	h	h	h	h	h	a	a	a	a	a	h	a	h	-	h	a	h	h	h	h	h	h	h	h	h	h	a	a	a	a
ZS11-L_A08_27303431	a	a	a	h	h	h	a	a	h	h	h	a	a	a	a	a	a	h	h	h	h	h	h	h	a	a	a	a	a	h	a	h	-	h	a	h	h	h	h	h	h	h	h	h	h	a	a	a	a
ZS11-L_A08_28309763	a	a	a	h	h	a	a	a	h	h	h	a	a	a	a	a	a	h	h	h	h	h	h	h	a	a	a	a	a	a	a	h	h	h	a	h	h	h	h	h	h	h	h	h	h	a	a	a	a
ZS11-L_A08_28307435	a	a	a	h	h	a	a	a	h	h	h	a	a	a	a	a	a	h	h	h	h	h	h	h	a	a	a	a	a	a	a	h	-	h	a	h	h	h	h	h	h	h	h	h	h	a	a	a	a
ZS11-L_A08_28309766	a	a	a	h	h	a	a	a	h	h	h	a	a	a	a	a	a	h	h	h	h	h	h	h	a	a	a	a	a	a	a	h	h	h	a	h	h	h	h	h	h	h	h	h	h	a	a	a	a
ZS11-L_A08_28307544	a	a	a	h	h	a	a	a	h	h	h	a	a	a	a	a	a	h	h	h	h	h	h	h	a	a	a	a	a	a	a	h	-	h	a	h	h	h	h	h	h	h	h	h	h	a	a	a	a
ZS11-L_A09_1315562	h	h	h	h	a	h	a	h	a	h	h	h	h	a	h	a	a	a	a	h	a	h	h	h	a	a	a	h	h	a	h	h	h	a	a	h	a	h	h	a	h	h	h	h	a	a	h	a	h
ZS11-L_A09_1315556	h	h	h	h	a	h	a	h	a	h	h	h	h	a	h	a	a	a	a	h	a	h	h	h	a	a	a	h	h	a	h	h	h	a	a	h	a	h	h	a	h	h	h	h	a	a	h	a	h
ZS11-L_A09_1315583	h	h	h	h	a	h	a	h	a	h	h	h	h	a	h	a	a	a	a	h	a	h	h	h	a	a	a	h	h	a	h	h	h	a	a	h	a	h	h	a	h	h	h	h	a	a	h	a	h
ZS11-L_A09_2412267	h	h	h	h	a	h	a	h	a	h	h	h	h	a	-	h	a	a	a	h	a	h	h	h	a	a	a	h	h	a	h	h	-	a	a	h	a	h	h	a	h	h	h	h	a	a	h	a	h
ZS11-L_A09_3056050	h	h	h	h	a	h	a	h	a	h	h	h	h	a	-	h	a	a	a	h	a	h	h	h	a	a	a	h	h	a	h	a	-	a	a	h	a	h	h	a	h	h	h	h	a	a	h	a	h
ZS11-L_A09_4019557	h	h	h	h	a	h	a	h	a	h	h	h	h	a	h	h	a	a	a	h	a	h	h	h	a	a	a	h	h	a	h	a	-	a	a	h	a	h	h	a	h	h	h	h	a	a	h	h	h
ZS11-L_A09_3964678	h	h	h	h	a	h	a	h	a	h	h	h	h	a	h	h	a	a	a	h	a	h	h	h	a	a	a	h	h	a	h	a	-	a	a	h	a	h	h	a	h	h	h	h	a	a	h	h	h
ZS11-L_A09_4019570	h	h	h	h	a	h	a	h	a	h	h	h	h	a	h	h	a	a	a	h	a	h	h	h	a	a	a	h	h	a	h	a	-	a	a	h	a	h	h	a	h	h	h	h	a	a	h	h	h
ZS11-L_A09_4019396	h	h	h	h	a	h	a	h	a	h	h	h	h	a	h	h	a	a	a	h	a	h	h	h	a	a	a	h	h	a	h	a	-	a	a	h	a	h	h	a	h	h	h	h	a	a	h	h	h
ZS11-L_A09_4023018	h	h	h	h	a	h	a	h	a	h	h	h	h	a	h	h	a	a	a	h	a	h	h	h	a	a	a	h	h	a	h	a	a	a	a	h	a	h	h	a	h	h	h	h	a	a	h	h	h
ZS11-L_A09_4019573	h	h	h	h	a	h	a	h	a	h	h	h	h	a	h	h	a	a	a	h	a	h	h	h	a	a	a	h	h	a	h	a	-	a	a	h	a	h	h	a	h	h	h	h	a	a	h	h	h
ZS11-L_A09_3964589	h	h	h	h	a	h	a	h	a	h	h	h	h	a	h	h	a	a	a	h	a	h	h	h	a	a	a	h	h	a	h	a	-	a	a	h	a	h	h	a	h	h	h	h	a	a	h	h	h
ZS11-L_A09_4022976	h	h	h	h	a	h	a	h	a	h	h	h	h	a	h	h	a	a	a	h	a	h	h	h	a	a	a	h	h	a	h	a	a	a	a	h	a	h	h	a	h	h	h	h	a	a	h	h	h
ZS11-L_A09_3964646	h	h	h	h	a	h	a	h	a	h	h	h	h	a	h	h	a	a	a	h	a	h	h	h	a	a	a	h	h	a	h	a	-	a	a	h	a	h	h	a	h	h	h	h	a	a	h	h	h
ZS11-L_A09_3566536	h	h	h	h	a	h	a	h	a	h	h	h	h	a	-	h	a	a	a	h	a	h	h	h	a	a	a	h	h	a	h	a	-	a	a	h	a	h	h	a	h	h	h	h	a	a	h	h	h
ZS11-L_A09_4019635	h	h	h	h	a	h	a	h	a	h	h	h	h	a	h	h	a	a	a	h	a	h	h	h	a	a	a	h	h	a	h	a	-	a	a	h	a	h	h	a	h	h	h	h	a	a	h	h	h
ZS11-L_A09_4372653	h	h	h	h	a	h	h	h	a	h	h	a	h	a	h	h	a	h	a	h	a	h	h	h	a	a	a	h	h	h	h	a	h	a	a	h	a	h	h	a	h	h	h	h	a	a	h	h	h
ZS11-L_A09_4371363	h	h	h	h	a	h	h	h	a	h	h	a	h	a	h	h	a	h	a	h	a	h	h	h	a	a	a	h	h	h	h	a	h	a	a	h	a	h	h	a	h	h	h	h	a	a	h	h	h
ZS11-L_A09_4467866	h	h	h	h	a	h	h	h	a	h	h	a	h	a	h	h	a	h	a	h	a	h	h	h	a	a	a	h	h	h	h	a	h	a	a	h	a	h	h	a	h	h	h	h	a	a	h	h	h
ZS11-L_A09_4467853	h	h	h	h	a	h	h	h	a	h	h	a	h	a	h	h	a	h	a	h	a	h	h	h	a	a	a	h	h	h	h	a	h	a	a	h	a	h	h	a	h	h	h	h	a	a	h	h	h
ZS11-L_A09_4372617	h	h	h	h	a	h	h	h	a	h	h	a	h	a	h	h	a	h	a	h	a	h	h	h	a	a	a	h	h	h	h	a	h	a	a	h	a	h	h	a	h	h	h	h	a	a	h	h	h
ZS11-L_A09_4805489	h	h	h	h	a	h	h	h	a	h	a	a	h	a	h	h	a	h	a	h	a	h	h	h	a	a	a	h	h	h	h	a	h	a	h	h	a	h	h	a	h	h	h	h	a	a	h	h	h
ZS11-L_A09_4563051	h	h	h	h	a	h	h	h	a	h	a	a	h	a	h	h	a	h	a	h	a	h	h	h	a	a	a	h	h	h	h	a	h	a	h	h	a	h	h	a	h	h	h	h	a	a	h	h	h
ZS11-L_A09_4732744	h	h	h	h	a	h	h	h	a	h	a	a	h	a	h	h	a	h	a	h	a	h	h	h	a	a	a	h	h	h	h	a	h	a	h	h	a	h	h	a	h	h	h	h	a	a	h	h	h
ZS11-L_A09_4745102	h	h	h	h	a	h	h	h	a	h	a	a	h	a	h	h	a	h	a	h	a	h	h	h	a	a	a	h	h	h	h	a	h	a	h	h	a	h	h	a	h	h	h	h	a	a	h	h	h
ZS11-L_A09_4744964	h	h	h	h	a	h	h	h	a	h	a	a	h	a	h	h	a	h	a	h	a	h	h	h	a	a	a	h	h	h	h	a	h	a	h	h	a	h	h	a	h	h	h	h	a	a	h	h	h
ZS11-L_A09_4910750	h	h	h	h	a	h	h	h	a	h	a	a	h	a	h	h	a	h	a	h	a	h	h	h	a	a	a	h	h	h	h	a	h	a	h	h	a	h	h	a	h	h	h	h	a	a	h	h	h
ZS11-L_A09_4910749	h	h	h	h	a	h	h	h	a	h	a	a	h	a	h	h	a	h	a	h	a	h	h	h	a	a	a	h	h	h	h	a	h	a	h	h	a	h	h	a	h	h	h	h	a	a	h	h	h
ZS11-L_A09_5019353	h	h	h	h	a	h	h	h	a	h	a	a	h	a	-	h	a	h	a	h	a	h	h	h	a	a	a	h	h	h	h	a	h	a	h	h	a	h	h	a	h	h	h	h	a	a	h	h	h
ZS11-L_A09_5019395	h	h	h	h	a	h	h	h	a	h	a	a	h	a	-	h	a	h	a	h	a	h	h	h	a	a	a	h	h	h	h	a	h	a	h	h	a	h	h	a	h	h	h	h	a	a	h	h	h
ZS11-L_A09_5118448	h	h	h	h	a	h	h	h	a	h	a	a	h	a	-	h	a	h	a	h	a	h	h	h	a	a	a	h	h	h	h	a	h	a	h	h	a	h	h	a	h	h	h	h	a	a	h	h	h
ZS11-L_A09_5118527	h	h	h	h	a	h	h	h	a	h	a	a	h	a	-	h	a	h	a	h	a	h	h	h	a	a	a	h	h	h	h	a	h	a	h	h	a	h	h	a	h	h	h	h	a	a	h	h	h
ZS11-L_A09_5019404	h	h	h	h	a	h	h	h	a	h	a	a	h	a	-	h	a	h	a	h	a	h	h	h	a	a	a	h	h	h	h	a	h	a	h	h	a	h	h	a	h	h	h	h	a	a	h	h	h
ZS11-L_A09_5118443	h	h	h	h	a	h	h	h	a	h	a	a	h	a	-	h	a	h	a	h	a	h	h	h	a	a	a	h	h	h	h	a	h	a	h	h	a	h	h	a	h	h	h	h	a	a	h	h	h
ZS11-L_A09_5118435	h	h	h	h	a	h	h	h	a	h	a	a	h	a	-	h	a	h	a	h	a	h	h	h	a	a	a	h	h	h	h	a	h	a	h	h	a	h	h	a	h	h	h	h	a	a	h	h	h
ZS11-L_A09_5019347	h	h	h	h	a	h	h	h	a	h	a	a	h	a	-	h	a	h	a	h	a	h	h	h	a	a	a	h	h	h	h	a	h	a	h	h	a	h	h	a	h	h	h	h	a	a	h	h	h
ZS11-L_A09_5044660	h	h	h	h	a	h	h	h	a	h	a	a	h	a	-	h	a	h	a	h	a	h	h	h	a	a	a	h	h	h	h	a	h	a	h	h	a	h	h	a	h	h	h	h	a	a	h	h	h
ZS11-L_A09_5209031	h	h	h	h	a	h	h	h	a	h	a	a	h	h	-	h	a	h	a	h	a	h	h	h	a	a	a	h	h	h	h	a	h	a	h	h	a	h	h	a	h	h	h	h	a	a	h	h	h
ZS11-L_A09_5208777	h	h	h	h	a	h	h	h	a	h	a	a	h	h	-	h	a	h	a	h	a	h	h	h	a	a	a	h	h	h	h	a	-	a	h	h	a	h	h	a	h	h	h	h	a	a	h	h	h
ZS11-L_A09_5209115	h	h	h	h	a	h	h	h	a	h	a	a	h	h	-	h	a	h	a	h	a	h	h	h	a	a	a	h	h	h	h	a	h	a	h	h	a	h	h	a	h	h	h	h	a	a	h	h	h
ZS11-L_A09_5208974	h	h	h	h	a	h	h	h	a	h	a	a	h	h	-	h	a	h	a	h	a	h	h	h	a	a	a	h	h	h	h	a	-	a	h	h	a	h	h	a	h	h	h	h	a	a	h	h	h
ZS11-L_A09_5209016	h	h	h	h	a	h	h	h	a	h	a	a	h	h	-	h	a	h	a	h	a	h	h	h	a	a	a	h	h	h	h	a	-	a	h	h	a	h	h	a	h	h	h	h	a	a	h	h	h
ZS11-L_A09_5209128	h	h	h	h	a	h	h	h	a	h	a	a	h	h	-	h	a	h	a	h	a	h	h	h	a	a	a	h	h	h	h	a	h	a	h	h	a	h	h	a	h	h	h	h	a	a	h	h	h
ZS11-L_A09_5209126	h	h	h	h	a	h	h	h	a	h	a	a	h	h	-	h	a	h	a	h	a	h	h	h	a	a	a	h	h	h	h	a	h	a	h	h	a	h	h	a	h	h	h	h	a	a	h	h	h
ZS11-L_A09_5559217	h	h	h	h	a	h	h	h	a	h	a	a	h	h	-	h	a	h	a	h	a	a	h	h	a	a	a	h	h	h	h	a	h	a	h	h	a	h	h	a	h	h	h	h	a	a	h	h	h
ZS11-L_A09_5559148	h	h	h	h	a	h	h	h	a	h	a	a	h	h	-	h	a	h	a	h	a	a	h	h	a	a	a	h	h	h	h	a	h	a	h	h	a	h	h	a	h	h	h	h	a	a	h	h	h
ZS11-L_A09_5558999	h	h	h	h	a	h	h	h	a	h	a	a	h	h	-	h	a	h	a	h	a	a	h	h	a	a	a	h	h	h	h	a	h	a	h	h	a	h	h	a	h	h	h	h	a	a	h	h	h
ZS11-L_A09_5558962	h	h	h	h	a	h	h	h	a	h	a	a	h	h	-	h	a	h	a	h	a	a	h	h	a	a	a	h	h	h	h	a	h	a	h	h	a	h	h	a	h	h	h	h	a	a	h	h	h
ZS11-L_A09_6093478	h	h	a	a	h	h	h	h	a	h	a	a	h	h	-	h	a	h	a	h	a	a	h	h	a	a	a	h	h	h	h	a	h	a	h	h	a	h	h	a	h	h	h	h	a	a	h	h	h
ZS11-L_A09_6044414	h	h	a	a	h	h	h	h	a	h	a	a	h	h	-	h	a	h	a	h	a	a	h	h	a	a	a	h	h	h	h	a	h	a	h	h	a	h	h	a	h	h	h	h	a	a	h	h	h
ZS11-L_A09_6044669	h	h	a	a	h	h	h	h	a	h	a	a	h	h	-	h	a	h	a	h	a	a	h	h	a	a	a	h	h	h	h	a	h	a	h	h	a	h	h	a	h	h	h	h	a	a	h	h	h
ZS11-L_A09_6777503	h	h	a	a	h	h	h	h	a	h	a	a	h	h	h	h	a	h	a	h	a	a	h	h	a	a	a	h	a	h	h	a	h	a	h	h	a	h	h	a	h	h	h	h	a	a	h	h	h
ZS11-L_A09_6359331	h	h	a	a	h	h	h	h	a	h	a	a	h	h	-	h	a	h	a	h	a	a	h	h	a	a	a	h	a	h	h	a	h	a	h	h	a	h	h	a	h	h	h	h	a	a	h	h	h
ZS11-L_A09_6614305	h	h	a	a	h	h	h	h	a	h	a	a	h	h	h	h	a	h	a	h	a	a	h	h	a	a	a	h	a	h	h	a	h	a	h	h	a	h	h	a	h	h	h	h	a	a	h	h	h
ZS11-L_A09_6387299	h	h	a	a	h	h	h	h	a	h	a	a	h	h	-	h	a	h	a	h	a	a	h	h	a	a	a	h	a	h	h	a	h	a	h	h	a	h	h	a	h	h	h	h	a	a	h	h	h
ZS11-L_A09_6710356	h	h	a	a	h	h	h	h	a	h	a	a	h	h	h	h	a	h	a	h	a	a	h	h	a	a	a	h	a	h	h	a	h	a	h	h	a	h	h	a	h	h	h	h	a	a	h	h	h
ZS11-L_A09_6359597	h	h	a	a	h	h	h	h	a	h	a	a	h	h	-	h	a	h	a	h	a	a	h	h	a	a	a	h	a	h	h	a	h	a	h	h	a	h	h	a	h	h	h	h	a	a	h	h	h
ZS11-L_A09_6777508	h	h	a	a	h	h	h	h	a	h	a	a	h	h	h	h	a	h	a	h	a	a	h	h	a	a	a	h	a	h	h	a	h	a	h	h	a	h	h	a	h	h	h	h	a	a	h	h	h
ZS11-L_A09_6614299	h	h	a	a	h	h	h	h	a	h	a	a	h	h	h	h	a	h	a	h	a	a	h	h	a	a	a	h	a	h	h	a	h	a	h	h	a	h	h	a	h	h	h	h	a	a	h	h	h
ZS11-L_A09_9488795	h	h	a	a	h	h	h	h	a	h	a	a	h	h	h	h	h	h	a	h	a	a	h	h	a	a	a	h	a	h	a	a	-	a	h	h	a	h	h	a	h	h	h	h	a	a	h	h	h
ZS11-L_A09_9205451	h	h	a	a	h	h	h	h	a	h	a	a	h	h	h	h	h	h	a	h	a	a	h	h	a	a	a	h	a	h	a	a	h	a	h	h	a	h	h	a	h	h	h	h	a	a	h	h	h
ZS11-L_A09_9354803	h	h	a	a	h	h	h	h	a	h	a	a	h	h	h	h	h	h	a	h	a	a	h	h	a	a	a	h	a	h	a	a	h	a	h	h	a	h	h	a	h	h	h	a	a	a	h	h	h
ZS11-L_A09_9385451	h	h	a	a	h	h	h	h	a	h	a	a	h	h	h	h	h	h	a	h	a	a	h	h	a	a	a	h	a	h	a	a	h	a	h	h	a	h	h	a	h	h	h	a	a	a	h	h	h
ZS11-L_A09_9696885	h	h	a	a	h	h	h	h	a	h	a	a	h	h	h	h	h	h	a	h	a	a	h	h	a	a	a	h	a	h	a	a	-	a	h	h	a	h	a	a	h	h	h	a	a	a	h	h	h
ZS11-L_A09_9948048	h	h	a	a	h	h	h	h	a	h	a	a	h	h	h	h	h	h	a	h	a	a	h	h	a	a	a	h	a	h	a	a	h	a	h	h	a	h	a	a	h	h	h	a	a	a	h	h	h
ZS11-L_A09_9948001	h	h	a	a	h	h	h	h	a	h	a	a	h	h	h	h	h	h	a	h	a	a	h	h	a	a	a	h	a	h	a	a	h	a	h	h	a	h	a	a	h	h	h	a	a	a	h	h	h
ZS11-L_A09_9948070	h	h	a	a	h	h	h	h	a	h	a	a	h	h	h	h	h	h	a	h	a	a	h	h	a	a	a	h	a	h	a	a	h	a	h	h	a	h	a	a	h	h	h	a	a	a	h	h	h
ZS11-L_A09_11623968	h	h	a	a	h	h	h	h	a	h	a	a	h	h	h	h	h	h	a	h	a	a	h	h	a	a	a	h	a	h	a	a	h	h	h	h	a	h	a	a	h	h	h	a	a	a	h	h	h
ZS11-L_A09_11750786	h	h	a	a	h	h	h	h	a	h	a	a	h	h	h	h	h	h	a	h	a	a	h	h	a	a	a	h	a	h	a	a	h	h	h	h	a	h	a	a	h	h	h	a	a	a	h	h	h
ZS11-L_A09_11750841	h	h	a	a	h	h	h	-	a	h	a	a	h	h	h	h	h	h	a	h	a	a	h	h	a	a	a	h	a	h	a	a	h	h	h	h	a	h	a	a	h	h	h	a	a	a	h	h	h
ZS11-L_A09_11491283	h	h	a	a	h	h	h	-	a	h	a	a	h	h	h	h	h	h	a	h	a	a	h	h	a	a	a	h	a	h	a	a	h	h	h	h	a	h	a	a	h	h	h	a	a	a	h	h	h
ZS11-L_A09_12327165	h	h	a	a	h	h	h	h	a	h	a	a	h	h	h	h	h	h	a	h	a	a	h	h	a	a	a	h	a	h	a	a	h	h	h	h	a	h	a	h	h	h	h	a	a	a	h	h	h
ZS11-L_A09_12323675	h	h	a	a	h	h	h	h	a	h	a	a	h	h	h	h	h	h	a	h	a	a	h	-	a	a	a	h	a	h	a	a	h	h	h	h	a	h	a	h	h	h	h	a	a	a	h	h	h
ZS11-L_A09_12327166	h	h	a	a	h	h	h	h	a	h	a	a	h	h	h	h	h	h	a	h	a	a	h	h	a	a	a	h	a	h	a	a	h	h	h	h	a	h	a	h	h	h	h	a	a	a	h	h	h
ZS11-L_A09_12327173	h	h	a	a	h	h	h	h	a	h	a	a	h	h	h	h	h	h	a	h	a	a	h	h	a	a	a	h	a	h	a	a	h	h	h	h	a	h	a	h	h	h	h	a	a	a	h	h	h
ZS11-L_A09_12323771	h	h	a	a	h	h	h	h	a	h	a	a	h	h	h	h	h	h	a	h	a	a	h	-	a	a	a	h	a	h	a	a	h	h	h	h	a	h	a	h	h	h	h	a	a	a	h	h	h
ZS11-L_A09_12320116	h	h	a	a	h	h	h	h	a	h	a	a	h	h	h	h	h	h	a	h	a	a	h	h	a	a	a	h	a	h	a	a	h	h	h	h	a	h	a	h	h	h	h	a	a	a	h	h	h
ZS11-L_A09_13359086	h	h	a	a	h	h	h	h	a	h	a	a	h	h	h	h	h	h	a	h	a	a	h	h	a	a	a	h	a	h	a	a	h	h	h	h	a	h	a	h	h	h	h	a	a	a	h	h	h
ZS11-L_A09_14203195	h	h	a	a	h	h	h	h	a	h	a	a	h	h	h	h	h	h	a	h	a	a	h	h	a	a	a	h	a	h	a	a	h	h	h	h	a	h	a	h	h	h	h	a	a	a	h	h	h
ZS11-L_A09_14223246	h	h	a	a	h	h	h	-	a	h	a	a	h	h	h	h	h	h	a	h	a	a	h	h	a	a	a	h	a	h	a	a	h	h	h	h	a	h	a	h	h	h	h	a	a	a	h	h	h
ZS11-L_A09_13315526	h	h	a	a	h	h	h	h	a	h	a	a	h	h	h	h	h	h	a	h	a	a	h	h	a	a	a	h	a	h	a	a	h	h	h	h	a	h	a	h	h	h	h	a	a	a	h	h	h
ZS11-L_A09_14415585	h	h	a	a	h	h	h	h	a	h	a	a	h	h	h	h	h	h	a	h	a	a	h	h	a	a	a	h	a	h	a	a	h	h	h	h	a	h	a	h	h	h	h	a	a	a	h	h	h
ZS11-L_A09_13337898	h	h	a	a	h	h	h	h	a	h	a	a	h	h	h	h	h	h	a	h	a	a	h	h	a	a	a	h	a	h	a	a	h	h	h	h	a	h	a	h	h	h	h	a	a	a	h	h	h
ZS11-L_A09_13049948	h	h	a	a	h	h	h	-	a	h	a	a	h	h	h	h	h	h	a	h	a	a	h	h	a	a	a	h	a	h	a	a	h	h	-	h	a	h	a	h	h	h	h	a	a	a	h	h	h
ZS11-L_A09_13337978	h	h	a	a	h	h	h	h	a	h	a	a	h	h	h	h	h	h	a	h	a	a	h	h	a	a	a	h	a	h	a	a	h	h	h	h	a	h	a	h	h	h	h	a	a	a	h	h	h
ZS11-L_A09_13315536	h	h	a	a	h	h	h	-	a	h	a	a	h	h	h	h	h	h	a	h	a	a	h	h	a	a	a	h	a	h	a	a	h	h	h	h	a	h	a	h	h	h	h	a	a	a	h	h	h
ZS11-L_A09_13878561	h	h	a	a	h	h	h	h	a	h	a	a	h	h	h	h	h	h	a	h	a	a	h	h	a	a	a	h	a	h	a	a	h	h	h	h	a	h	a	h	h	h	h	a	a	a	h	h	h
ZS11-L_A09_14364859	h	h	a	a	h	h	h	-	a	h	a	a	h	h	h	h	h	h	a	h	a	a	h	h	a	a	a	h	a	h	a	a	h	h	h	h	a	h	a	h	h	h	h	a	a	a	h	h	a
ZS11-L_A09_14817535	h	h	a	a	h	h	h	h	a	h	a	a	h	h	h	h	h	h	a	h	a	a	h	h	a	a	a	h	a	h	a	a	h	h	h	h	a	h	a	h	h	h	h	a	a	a	h	h	a
ZS11-L_A09_14364855	h	h	a	a	h	h	h	-	a	h	a	a	h	h	h	h	h	h	a	h	a	a	h	h	a	a	a	h	a	h	a	a	h	h	h	h	a	h	a	h	h	h	h	a	a	a	h	h	a
ZS11-L_A09_14817719	h	h	a	a	h	h	h	h	a	h	a	a	h	h	h	h	h	h	a	h	a	a	h	h	a	a	a	h	a	h	a	a	h	h	h	h	a	h	a	h	h	h	h	a	a	a	h	h	a
ZS11-L_A09_15618390	h	h	a	a	h	h	h	-	a	h	a	a	h	h	h	h	h	h	a	h	a	a	h	h	a	h	a	h	a	h	a	a	h	h	h	h	a	h	a	h	h	h	h	a	a	a	h	h	a
ZS11-L_A09_20485752	h	h	a	a	h	h	h	h	a	h	a	a	h	h	h	h	h	h	a	h	a	a	h	h	a	h	a	h	a	h	a	a	h	h	h	h	a	h	a	h	a	h	h	a	a	a	h	h	a
ZS11-L_A09_21464134	h	h	a	a	h	h	h	-	a	h	a	a	h	h	h	h	h	h	a	h	a	a	h	h	a	h	a	h	a	h	a	a	h	h	h	h	a	h	a	h	a	h	h	a	a	a	h	h	a
ZS11-L_A09_18681932	h	h	a	a	h	h	h	-	a	h	a	a	h	h	h	h	h	h	a	h	a	a	h	h	a	h	a	h	a	h	a	a	h	h	h	h	a	h	a	h	a	h	h	a	a	a	h	h	a
ZS11-L_A09_19857921	h	h	a	a	h	h	h	-	a	h	a	a	h	h	h	h	h	h	a	h	a	a	h	h	a	h	a	h	a	h	a	a	h	h	h	h	a	h	a	h	a	h	h	a	a	a	h	h	a
ZS11-L_A09_26288820	h	h	a	a	h	h	h	-	a	h	a	a	h	h	h	h	h	h	a	h	a	a	h	h	a	h	a	h	a	h	a	a	h	h	h	h	a	h	a	h	a	h	h	a	a	a	h	h	a
ZS11-L_A09_29274748	h	h	a	a	h	h	h	-	a	h	a	a	h	h	h	h	h	h	a	h	a	a	h	h	a	h	a	h	a	h	a	a	h	h	h	h	a	h	a	h	a	h	h	a	a	a	h	h	a
ZS11-L_A09_20211387	h	h	a	a	h	h	h	-	a	h	a	a	h	h	h	h	h	h	a	h	a	a	h	h	a	h	a	h	a	h	a	a	h	h	h	h	a	h	a	h	a	h	h	a	a	a	h	h	a
ZS11-L_A09_25792174	h	h	a	a	h	h	h	-	a	h	a	a	h	h	h	h	h	h	a	h	a	a	h	h	a	h	a	h	a	h	a	a	h	h	h	h	a	h	a	h	a	h	h	a	a	a	h	h	a
ZS11-L_A09_20805805	h	h	a	a	h	h	h	-	a	h	a	a	h	h	h	h	h	h	a	h	a	a	h	h	a	h	a	h	a	h	a	a	h	h	h	h	a	h	a	h	a	h	h	a	a	a	h	h	a
ZS11-L_A09_20457480	h	h	a	a	h	h	h	-	a	h	a	a	h	h	h	h	h	h	a	h	a	a	h	h	a	h	a	h	a	h	a	a	h	h	h	h	a	h	a	h	a	h	h	a	a	a	h	h	a
ZS11-L_A09_41275429	h	h	-	a	h	h	h	-	a	h	a	a	h	h	h	h	h	h	a	h	a	a	h	h	a	h	a	h	a	h	a	a	h	h	h	h	a	h	a	h	a	h	h	a	a	a	h	h	a
ZS11-L_A09_44222240	h	h	a	a	h	h	h	h	a	h	a	a	h	h	h	h	h	h	a	h	a	a	h	h	a	h	a	h	a	h	a	a	h	h	h	h	a	h	a	h	a	h	h	a	a	a	h	h	a
ZS11-L_A09_20943876	h	h	-	a	h	h	h	-	a	h	a	a	h	h	h	h	h	h	a	h	a	a	h	h	a	h	a	h	a	h	a	a	h	h	h	h	a	h	a	h	a	h	h	a	a	a	h	h	a
ZS11-L_A09_20540256	h	h	-	a	h	h	h	-	a	h	a	a	h	h	h	h	h	h	a	h	a	a	h	h	a	h	a	h	a	h	a	a	h	h	h	h	a	h	a	h	a	h	h	a	a	a	h	h	a
ZS11-L_A09_42843957	h	h	-	a	h	h	h	-	a	h	a	a	h	h	h	h	h	h	a	h	a	a	h	h	a	h	a	h	a	h	a	a	h	h	h	h	a	h	a	h	a	h	h	a	a	a	h	h	a
ZS11-L_A09_44079929	h	h	a	a	h	h	h	h	a	h	a	a	h	h	h	h	h	h	a	h	a	a	h	h	a	h	a	h	a	h	a	a	h	h	h	h	a	h	a	h	a	h	h	a	a	a	h	h	a
ZS11-L_A09_44886605	h	h	a	a	h	h	h	-	a	h	a	a	h	h	h	h	h	h	a	h	a	a	h	h	a	h	a	h	a	h	a	a	h	h	h	h	a	h	a	h	a	h	h	a	a	a	h	h	a
ZS11-L_A09_42538867	h	h	a	a	h	h	h	-	a	h	a	a	h	h	h	h	h	h	a	h	a	a	h	h	a	h	a	h	a	h	a	a	h	h	h	h	a	h	a	h	a	h	h	a	a	a	h	h	a
ZS11-L_A09_20572814	h	h	a	a	h	h	h	h	a	h	a	a	h	h	h	h	h	h	a	h	a	a	h	h	a	h	a	h	a	h	a	a	h	h	h	h	a	h	a	h	a	h	h	a	a	a	h	h	a
ZS11-L_A09_22939777	h	h	-	a	-	h	h	-	a	h	a	a	h	h	h	h	h	h	a	h	a	a	h	h	a	h	a	h	a	h	a	a	h	h	h	h	a	h	a	h	a	h	h	a	a	a	h	h	a
ZS11-L_A09_45191364	h	h	a	a	h	h	h	h	a	h	a	a	h	h	h	h	h	h	a	h	a	a	h	h	a	h	a	h	a	h	a	a	h	h	h	h	a	h	a	h	a	h	h	a	a	a	h	h	a
ZS11-L_A09_20610901	h	h	a	a	h	h	h	-	a	h	a	a	h	h	h	h	h	h	a	h	a	a	h	h	a	h	a	h	a	h	a	a	h	h	h	h	a	h	a	h	a	h	h	a	a	a	h	h	a
ZS11-L_A09_25799178	h	h	a	a	h	h	h	-	a	h	a	a	h	h	h	h	h	h	a	h	a	a	h	h	a	h	a	h	a	h	a	a	h	h	h	h	a	h	a	h	a	h	h	a	a	a	h	h	a
ZS11-L_A09_44794812	h	h	a	a	h	h	h	h	a	h	a	a	h	h	h	h	h	h	a	h	a	a	h	h	a	h	a	h	a	h	a	a	h	h	h	h	a	h	a	h	a	h	h	a	a	a	h	h	a
ZS11-L_A09_18682038	h	h	a	a	h	h	h	-	a	h	a	a	h	h	h	h	h	h	a	h	a	a	h	h	a	h	a	h	a	h	a	a	h	h	h	h	a	h	a	h	a	h	h	a	a	a	h	h	a
ZS11-L_A09_21402175	h	h	a	a	h	h	h	-	a	h	a	a	h	h	h	h	h	h	a	h	a	a	h	h	a	h	a	h	a	h	a	a	h	h	h	h	a	h	a	h	a	h	h	a	a	a	h	h	a
ZS11-L_A09_22667690	h	h	a	a	-	h	h	-	a	h	a	a	h	h	h	h	h	h	a	h	a	a	h	h	a	h	a	h	a	h	a	a	h	h	h	h	a	h	a	h	a	h	h	a	a	a	h	h	a
ZS11-L_A09_44632383	h	-	-	a	h	-	h	-	a	h	a	a	h	h	h	h	h	h	a	h	a	a	h	h	a	h	a	h	a	h	a	a	h	h	h	h	a	h	a	h	a	h	h	a	a	a	h	h	a
ZS11-L_A09_26607160	h	h	a	a	h	h	h	-	a	h	a	a	h	h	h	h	h	h	a	h	a	a	h	h	a	h	a	h	a	h	a	a	h	h	h	h	a	h	a	h	a	h	h	a	a	a	h	h	a
ZS11-L_A09_42863756	h	h	-	a	h	h	h	-	a	h	a	a	h	h	h	h	h	h	a	h	a	a	h	h	a	h	a	h	a	h	a	a	h	h	h	h	a	h	a	h	a	h	h	a	a	a	h	h	a
ZS11-L_A09_21937257	-	h	a	a	h	h	h	-	a	h	a	a	h	h	h	h	h	h	a	h	a	a	h	h	a	h	a	h	a	h	a	a	h	h	h	h	a	h	a	h	a	h	h	a	a	a	h	h	a
ZS11-L_A09_43157631	h	h	a	a	h	h	h	-	a	h	a	a	h	h	h	h	h	h	a	h	a	a	h	h	a	h	a	h	a	h	a	a	h	h	h	h	a	h	a	h	a	h	h	a	a	a	h	h	a
ZS11-L_A09_20603375	h	h	a	a	h	h	h	-	a	h	a	a	h	h	h	h	h	h	a	h	a	a	h	h	a	h	a	h	a	h	a	a	h	h	h	h	a	h	a	h	a	h	h	a	a	a	h	h	a
ZS11-L_A09_44079926	h	h	a	a	h	h	h	h	a	h	a	a	h	h	h	h	h	h	a	h	a	a	h	h	a	h	a	h	a	h	a	a	h	h	h	h	a	h	a	h	a	h	h	a	a	a	h	h	a
ZS11-L_A09_20978419	h	h	-	a	h	h	h	-	a	h	a	a	h	h	h	h	h	h	a	h	a	a	h	h	a	h	a	h	a	h	a	a	h	h	h	h	a	h	a	h	a	h	h	a	a	a	h	h	a
ZS11-L_A09_45220659	h	h	a	a	h	h	h	h	a	h	a	a	h	h	h	h	h	h	a	h	a	a	h	h	a	h	a	h	a	h	a	a	h	h	h	h	a	h	a	h	a	h	h	a	a	a	h	h	a
ZS11-L_A09_42863878	h	h	-	a	h	h	h	-	a	h	a	a	h	h	h	h	h	h	a	h	a	a	h	h	a	h	a	h	a	h	a	a	h	h	h	h	a	h	a	h	a	h	h	a	a	a	h	h	a
ZS11-L_A09_21488011	h	h	-	a	h	h	h	h	a	h	a	a	h	h	h	h	h	h	a	h	a	a	h	h	a	h	a	h	a	h	a	a	h	h	h	h	a	h	a	h	a	h	h	a	a	a	h	h	a
ZS11-L_A09_21423225	h	h	-	a	h	h	h	-	a	h	a	a	h	h	h	h	h	h	a	h	a	a	h	h	a	h	a	h	a	h	a	a	h	h	h	h	a	h	a	h	a	h	h	a	a	a	h	h	a
ZS11-L_A09_21401910	h	h	a	a	h	h	h	-	a	h	a	a	h	h	h	h	h	h	a	h	a	a	h	h	a	h	a	h	a	h	a	a	h	h	h	h	a	h	a	h	a	h	h	a	a	a	h	h	a
ZS11-L_A09_21279056	h	h	a	a	h	h	h	-	a	h	a	a	h	h	h	h	h	h	a	h	a	a	h	h	a	h	a	h	a	h	a	a	h	h	h	h	a	h	a	h	a	h	h	a	a	a	h	h	a
ZS11-L_A09_36249310	h	h	-	a	h	h	h	-	a	h	a	a	h	h	h	h	h	h	a	h	a	a	h	h	a	h	a	h	a	h	a	a	h	h	h	h	a	h	a	h	a	h	h	a	a	a	h	h	a
ZS11-L_A09_22337962	h	h	a	a	h	h	h	-	a	h	a	a	h	h	h	h	h	h	a	h	a	a	h	h	a	h	a	h	a	h	a	a	h	h	h	h	a	h	a	h	a	h	h	a	a	a	h	h	a
ZS11-L_A09_44794741	h	h	a	a	h	h	h	h	a	h	a	a	h	h	h	h	h	h	a	h	a	a	h	h	a	h	a	h	a	h	a	a	h	h	h	h	a	h	a	h	a	h	h	a	a	a	h	h	a
ZS11-L_A09_43622852	h	h	a	a	h	h	h	-	a	h	a	a	h	h	h	h	h	h	a	h	a	a	h	h	a	h	a	h	a	h	a	a	h	h	h	h	a	h	a	h	a	h	h	a	a	a	h	h	a
ZS11-L_A09_43419048	h	h	a	a	h	h	h	-	a	h	a	a	h	h	h	h	h	h	a	h	a	a	h	h	a	h	a	h	a	h	a	a	h	h	h	h	a	h	a	h	a	h	h	a	a	a	h	h	a
ZS11-L_A09_18366090	h	h	a	a	h	h	h	-	a	h	a	a	h	h	h	h	h	h	a	h	a	a	h	h	a	h	a	h	a	h	a	a	h	h	h	h	a	h	a	h	a	h	h	a	a	a	h	h	a
ZS11-L_A09_20572811	h	h	a	a	h	h	h	h	a	h	a	a	h	h	h	h	h	h	a	h	a	a	h	h	a	h	a	h	a	h	a	a	h	h	h	h	a	h	a	h	a	h	h	a	a	a	h	h	a
ZS11-L_A09_18682129	h	h	a	a	h	h	h	-	a	h	a	a	h	h	h	h	h	h	a	h	a	a	h	h	a	h	a	h	a	h	a	a	h	h	h	h	a	h	a	h	a	h	h	a	a	a	h	h	a
ZS11-L_A09_21025748	h	h	a	a	h	h	h	-	a	h	a	a	h	h	h	h	h	h	a	h	a	a	h	h	a	h	a	h	a	h	a	a	h	h	h	h	a	h	a	h	a	h	h	a	a	a	h	h	a
ZS11-L_A09_20211384	h	h	a	a	h	h	h	-	a	h	a	a	h	h	h	h	h	h	a	h	a	a	h	h	a	h	a	h	a	h	a	a	h	h	h	h	a	h	a	h	a	h	h	a	a	a	h	h	a
ZS11-L_A09_43472288	h	h	a	a	h	h	h	-	a	h	a	a	h	h	h	h	h	h	a	h	a	a	h	h	a	h	a	h	a	h	a	a	h	h	h	h	a	h	a	h	a	h	h	a	a	a	h	h	a
ZS11-L_A09_20805793	h	h	a	a	h	h	h	-	a	h	a	a	h	h	h	h	h	h	a	h	a	a	h	h	a	h	a	h	a	h	a	a	h	h	h	h	a	h	a	h	a	h	h	a	a	a	h	h	a
ZS11-L_A09_20562759	h	h	a	a	h	h	h	-	a	h	a	a	h	h	h	h	h	h	a	h	a	a	h	h	a	h	a	h	a	h	a	a	h	h	h	h	a	h	a	h	a	h	h	a	a	a	h	h	a
ZS11-L_A09_21503662	h	h	a	a	h	h	h	-	a	h	a	a	h	h	h	h	h	h	a	h	a	a	h	h	a	h	a	h	a	h	a	a	h	h	h	h	a	h	a	h	a	h	h	a	a	a	h	h	a
ZS11-L_A09_24397577	h	h	a	a	h	h	h	-	a	h	a	a	h	h	h	h	h	h	a	h	a	a	h	h	a	h	a	h	a	h	a	a	h	h	h	h	a	h	a	h	a	h	h	a	a	a	h	h	a
ZS11-L_A09_45191409	h	h	a	a	h	h	h	h	a	h	a	a	h	h	h	h	h	h	a	h	a	a	h	h	a	h	a	h	a	h	a	a	h	h	h	h	a	h	a	h	a	h	h	a	a	a	h	h	a
ZS11-L_A09_18663598	h	h	a	a	h	h	h	h	a	h	a	a	h	h	h	h	h	h	a	h	a	a	h	h	a	h	a	h	a	h	a	a	h	h	h	h	a	h	a	h	a	h	h	a	a	a	h	h	a
ZS11-L_A09_41418318	h	h	a	a	h	h	h	-	a	h	a	a	h	h	h	h	h	h	a	h	a	a	h	h	a	h	a	h	a	h	a	a	h	h	h	h	a	h	a	h	a	h	h	a	a	a	h	h	a
ZS11-L_A09_44982228	h	h	a	a	h	h	h	h	a	h	a	a	h	h	h	h	h	h	a	h	a	a	h	h	a	h	a	h	a	h	a	a	h	h	h	h	a	h	a	h	a	h	h	a	a	a	h	h	a
ZS11-L_A09_33365572	h	h	-	a	h	h	h	-	a	h	a	a	h	h	h	h	h	h	a	h	a	a	h	h	a	h	a	h	a	h	a	a	h	h	h	h	a	h	a	h	a	h	h	a	a	a	h	h	a
ZS11-L_A09_21517425	h	h	-	a	h	h	h	-	a	h	a	a	h	h	h	h	h	h	a	h	a	a	h	h	a	h	a	h	a	h	a	a	h	h	h	h	a	h	a	h	a	h	h	a	a	a	h	h	a
ZS11-L_A09_19903970	h	h	-	a	h	h	h	h	a	h	a	a	h	h	h	h	h	h	a	h	a	a	h	h	a	h	a	h	a	h	a	a	h	h	h	h	a	h	a	h	a	h	h	a	a	a	h	h	a
ZS11-L_A09_44079851	h	h	a	a	h	h	h	h	a	h	a	a	h	h	h	h	h	h	a	h	a	a	h	h	a	h	a	h	a	h	a	a	h	h	h	h	a	h	a	h	a	h	h	a	a	a	h	h	a
ZS11-L_A09_44831102	h	h	a	a	h	h	h	-	a	h	a	a	h	h	h	h	h	h	a	h	a	a	h	h	a	h	a	h	a	h	a	a	h	h	h	h	a	h	a	h	a	h	h	a	a	a	h	h	a
ZS11-L_A09_21737400	h	h	a	a	h	h	h	-	a	h	a	a	h	h	h	h	h	h	a	h	a	a	h	h	a	h	a	h	a	h	a	a	h	h	h	h	a	h	a	h	a	h	h	a	a	a	h	h	a
ZS11-L_A09_43734494	h	h	-	a	h	h	h	-	a	h	a	a	h	h	h	h	h	h	a	h	a	a	h	h	a	h	a	h	a	h	a	a	h	h	h	h	a	h	a	h	a	h	h	a	a	a	h	h	a
ZS11-L_A09_19795507	h	h	-	a	h	h	h	h	a	h	a	a	h	h	h	h	h	h	a	h	a	a	h	h	a	h	a	h	a	h	a	a	h	h	h	h	a	h	a	h	a	h	h	a	a	a	h	h	a
ZS11-L_A09_44632620	h	h	-	a	h	h	h	-	a	h	a	a	h	h	h	h	h	h	a	h	a	a	h	h	a	h	a	h	a	h	a	a	h	h	h	h	a	h	a	h	a	h	h	a	a	a	h	h	a
ZS11-L_A09_20208386	h	h	a	a	h	h	h	-	a	h	a	a	h	h	h	h	h	h	a	h	a	a	h	h	a	h	a	h	a	h	a	a	h	h	h	h	a	h	a	h	a	h	h	a	a	a	h	h	a
ZS11-L_A09_19535947	h	h	a	a	h	h	h	-	a	h	a	a	h	h	h	h	h	h	a	h	a	a	h	h	a	h	a	h	a	h	a	a	h	h	h	h	a	h	a	h	a	h	h	a	a	a	h	h	a
ZS11-L_A09_21048956	h	h	a	a	h	h	h	-	a	h	a	a	h	h	h	h	h	h	a	h	a	a	h	h	a	h	a	h	a	h	a	a	h	h	h	h	a	h	a	h	a	h	h	a	a	a	h	h	a
ZS11-L_A09_44794414	h	h	a	a	h	h	h	h	a	h	a	a	h	h	h	h	h	h	a	h	a	a	h	h	a	h	a	h	a	h	a	a	h	h	h	h	a	h	a	h	a	h	h	a	a	a	h	h	a
ZS11-L_A09_20553494	h	h	a	a	h	h	h	h	a	h	a	a	h	h	h	h	h	h	a	h	a	a	h	h	a	h	a	h	a	h	a	a	h	h	h	h	a	h	a	h	a	h	h	a	a	a	h	h	a
ZS11-L_A09_42928597	h	h	a	a	h	h	h	h	a	h	a	a	h	h	h	h	h	h	a	h	a	a	h	h	a	h	a	h	a	h	a	a	h	h	h	h	a	h	a	h	a	h	h	a	a	a	h	h	a
ZS11-L_A09_44632680	h	h	a	a	h	h	h	-	a	h	a	a	h	h	h	h	h	h	a	h	a	a	h	h	a	h	a	h	a	h	a	a	h	h	h	h	a	h	a	h	a	h	h	a	a	a	h	h	a
ZS11-L_A09_42718033	h	h	a	a	h	h	h	-	a	h	a	a	h	h	h	h	h	h	a	h	a	a	h	h	a	h	a	h	a	h	a	a	h	h	h	h	a	h	a	h	a	h	h	a	a	a	h	h	a
ZS11-L_A09_20540359	h	h	a	a	h	h	h	-	a	h	a	a	h	h	h	h	h	h	a	h	a	a	h	h	a	h	a	h	a	h	a	a	h	h	h	h	a	h	a	h	a	h	h	a	a	a	h	h	a
ZS11-L_A09_44222238	h	h	a	a	h	h	h	h	a	h	a	a	h	h	h	h	h	h	a	h	a	a	h	h	a	h	a	h	a	h	a	a	h	h	h	h	a	h	a	h	a	h	h	a	a	a	h	h	a
ZS11-L_A09_21875832	h	h	a	a	h	h	h	-	a	h	a	a	h	h	h	h	h	h	a	h	a	a	h	h	a	h	a	h	a	h	a	a	h	h	h	h	a	h	a	h	a	h	h	a	a	a	h	h	a
ZS11-L_A09_21044381	h	h	a	a	h	h	h	-	a	h	a	a	h	h	h	h	h	h	a	h	a	a	h	h	a	h	a	h	a	h	a	a	h	h	h	h	a	h	a	h	a	h	h	a	a	a	h	h	a
ZS11-L_A09_17830913	h	h	a	a	h	h	h	h	a	h	a	a	h	h	h	h	h	h	a	h	a	a	h	h	a	h	a	h	a	h	a	a	h	h	h	h	a	h	a	h	a	h	h	a	a	a	h	h	a
ZS11-L_A09_20553582	h	h	a	a	h	h	h	h	a	h	a	a	h	h	h	h	h	h	a	h	a	a	h	h	a	h	a	h	a	h	a	a	h	h	h	h	a	h	a	h	a	h	h	a	a	a	h	h	a
ZS11-L_A09_44079893	h	h	a	a	h	h	h	h	a	h	a	a	h	h	h	h	h	h	a	h	a	a	h	h	a	h	a	h	a	h	a	a	h	h	h	h	a	h	a	h	a	h	h	a	a	a	h	h	a
ZS11-L_A09_44632396	h	-	a	a	h	-	h	-	a	h	a	a	h	h	h	h	h	h	a	h	a	a	h	h	a	h	a	h	a	h	a	a	h	h	h	h	a	h	a	h	a	h	h	a	a	a	h	h	a
ZS11-L_A09_42707639	h	h	a	a	h	h	h	-	a	h	a	a	h	h	h	h	h	h	a	h	a	a	h	h	a	h	a	h	a	h	a	a	h	h	h	h	a	h	a	h	a	h	h	a	a	a	h	h	a
ZS11-L_A09_17865501	h	h	a	a	h	h	h	h	a	h	a	a	h	h	h	h	h	h	a	h	a	a	h	h	a	h	a	h	a	h	a	a	h	h	h	h	a	h	a	h	a	h	h	a	a	a	h	h	a
ZS11-L_A09_21278759	h	h	a	a	h	h	h	-	a	h	a	a	h	h	h	h	h	h	a	h	a	a	h	h	a	h	a	h	a	h	a	a	h	h	h	h	a	h	a	h	a	h	h	a	a	a	h	h	a
ZS11-L_A09_20560392	h	h	a	a	h	h	h	-	a	h	a	a	h	h	h	h	h	h	a	h	a	a	h	h	a	h	a	h	a	h	a	a	h	h	h	h	a	h	a	h	a	h	h	a	a	a	h	h	a
ZS11-L_A09_44222211	h	h	a	a	h	h	h	h	a	h	a	a	h	h	h	h	h	h	a	h	a	a	h	h	a	h	a	h	a	h	a	a	h	h	h	h	a	h	a	h	a	h	h	a	a	a	h	h	a
ZS11-L_A09_18247759	h	h	a	a	h	h	h	-	a	h	a	a	h	h	h	h	h	h	a	h	a	a	h	h	a	h	a	h	a	h	a	a	h	h	h	h	a	h	a	h	a	h	h	a	a	a	h	h	a
ZS11-L_A09_19676639	h	h	a	a	h	h	h	-	a	h	a	a	h	h	h	h	h	h	a	h	a	a	h	h	a	h	a	h	a	h	a	a	h	h	h	h	a	h	a	h	a	h	h	a	a	a	h	h	a
ZS11-L_A09_43366409	h	h	a	a	h	h	h	-	a	h	a	a	h	h	h	h	h	h	a	h	a	a	h	h	a	h	a	h	a	h	a	a	h	h	h	h	a	h	a	h	a	h	h	a	a	a	h	h	a
ZS11-L_A09_23305008	h	h	-	a	h	h	h	-	a	h	a	a	h	h	h	h	h	h	a	h	a	a	h	h	a	h	a	h	a	h	a	a	h	h	h	h	a	h	a	h	a	h	h	a	a	a	h	h	a
ZS11-L_A09_25307921	h	h	a	a	h	h	h	-	a	h	a	a	h	h	h	h	h	h	a	h	a	a	h	h	a	h	a	h	a	h	a	a	h	h	h	h	a	h	a	h	a	h	h	a	a	a	h	h	a
ZS11-L_A09_21026035	h	h	-	a	-	h	h	-	a	h	a	a	h	h	h	h	h	h	a	h	a	a	h	h	a	h	a	h	a	h	a	a	h	h	h	h	a	h	a	h	a	h	h	a	a	a	h	h	a
ZS11-L_A09_42758005	h	h	a	a	h	h	h	-	a	h	a	a	h	h	h	h	h	h	a	h	a	a	h	h	a	h	a	h	a	h	a	a	h	h	h	h	a	h	a	h	a	h	h	a	a	a	h	h	a
ZS11-L_A09_43083058	h	h	a	a	h	h	-	-	a	h	a	a	h	h	h	h	h	h	a	h	a	a	h	h	a	h	a	h	a	h	a	a	h	h	h	h	a	h	a	h	a	h	h	a	a	a	h	h	a
ZS11-L_A09_20805759	h	h	a	a	h	h	h	-	a	h	a	a	h	h	h	h	h	h	a	h	a	a	h	h	a	h	a	h	a	h	a	a	h	h	h	h	a	h	a	h	a	h	h	a	a	a	h	h	a
ZS11-L_A09_33908122	h	h	-	a	h	h	h	-	a	h	a	a	h	h	h	h	h	h	a	h	a	a	h	h	a	h	a	h	a	h	a	a	h	h	h	h	a	h	a	h	a	h	h	a	a	a	h	h	a
ZS11-L_A09_20211381	h	h	a	a	h	h	h	-	a	h	a	a	h	h	h	h	h	h	a	h	a	a	h	h	a	h	a	h	a	h	a	a	h	h	h	h	a	h	a	h	a	h	h	a	a	a	h	h	a
ZS11-L_A09_26298566	h	h	-	a	h	h	h	-	a	h	a	a	h	h	h	h	h	h	a	h	a	a	h	h	a	h	a	h	a	h	a	a	h	h	h	h	a	h	a	h	a	h	h	a	a	a	h	h	a
ZS11-L_A09_25799048	h	h	a	a	h	h	h	-	a	h	a	a	h	h	h	h	h	h	a	h	a	a	h	h	a	h	a	h	a	h	a	a	h	h	h	h	a	h	a	h	a	h	h	a	a	a	h	h	a
ZS11-L_A09_44794868	h	h	a	a	h	h	h	h	a	h	a	a	h	h	h	h	h	h	a	h	a	a	h	h	a	h	a	h	a	h	a	a	h	h	h	h	a	h	a	h	a	h	h	a	a	a	h	h	a
ZS11-L_A09_20223643	h	h	-	a	h	h	h	-	a	h	a	a	h	h	h	h	h	h	a	h	a	a	h	h	a	h	a	h	a	h	a	a	h	h	h	h	a	h	a	h	a	h	h	a	a	a	h	h	a
ZS11-L_A09_23062123	h	h	a	a	h	h	h	-	a	h	a	a	h	h	h	h	h	h	a	h	a	a	h	h	a	h	a	h	a	h	a	a	h	h	h	h	a	h	a	h	a	h	h	a	a	a	h	h	a
ZS11-L_A09_22395138	h	h	a	a	h	h	h	-	a	h	a	a	h	h	h	h	h	h	a	h	a	a	h	h	a	h	a	h	a	h	a	a	h	h	h	h	a	h	a	h	a	h	h	a	a	a	h	h	a
ZS11-L_A09_20208367	h	h	a	a	h	h	h	-	a	h	a	a	h	h	h	h	h	h	a	h	a	a	h	h	a	h	a	h	a	h	a	a	h	h	h	h	a	h	a	h	a	h	h	a	a	a	h	h	a
ZS11-L_A09_21400950	h	h	a	a	h	h	h	-	a	h	a	a	h	h	h	h	h	h	a	h	a	a	h	h	a	h	a	h	a	h	a	a	h	h	h	h	a	h	a	h	a	h	h	a	a	a	h	h	a
ZS11-L_A09_44794876	h	h	a	a	h	h	h	h	a	h	a	a	h	h	h	h	h	h	a	h	a	a	h	h	a	h	a	h	a	h	a	a	h	h	h	h	a	h	a	h	a	h	h	a	a	a	h	h	a
ZS11-L_A09_21186212	h	h	a	a	h	h	h	-	a	h	a	a	h	h	h	h	h	h	a	h	a	a	h	h	a	h	a	h	a	h	a	a	h	h	h	h	a	h	a	h	a	h	h	a	a	a	h	h	a
ZS11-L_A09_25293585	h	h	-	a	h	h	h	-	a	h	a	a	h	h	h	h	h	h	a	h	a	a	h	h	a	h	a	h	a	h	a	a	h	h	h	h	a	h	a	h	a	h	h	a	a	a	h	h	a
ZS11-L_A09_18586642	h	h	a	a	h	h	h	-	a	h	a	a	h	h	h	h	h	h	a	h	a	a	h	h	a	h	a	h	a	h	a	a	h	h	h	h	a	h	a	h	a	h	h	a	a	a	h	h	a
ZS11-L_A09_22365590	h	h	a	a	h	h	h	-	a	h	a	a	h	h	h	h	h	h	a	h	a	a	h	h	a	h	a	h	a	h	a	a	h	h	h	h	a	h	a	h	a	h	h	a	a	a	h	h	a
ZS11-L_A09_22940433	h	h	-	a	h	h	h	-	a	h	a	a	h	h	h	h	h	h	a	h	a	a	h	h	a	h	a	h	a	h	a	a	h	h	h	h	a	h	a	h	a	h	h	a	a	a	h	h	a
ZS11-L_A09_22230387	h	h	a	a	h	h	h	-	a	h	a	a	h	h	h	h	h	h	a	h	a	a	h	h	a	h	a	h	a	h	a	a	h	h	h	h	a	h	a	h	a	h	h	a	a	a	h	h	a
ZS11-L_A09_41264971	h	h	a	a	h	h	h	-	a	h	a	a	h	h	h	h	h	h	a	h	a	a	h	h	a	h	a	h	a	h	a	a	h	h	h	h	a	h	a	h	a	h	h	a	a	a	h	h	a
ZS11-L_A09_26607225	h	h	a	a	h	h	h	-	a	h	a	a	h	h	h	h	h	h	a	h	a	a	h	h	a	h	a	h	a	h	a	a	h	h	h	h	a	h	a	h	a	h	h	a	a	a	h	h	a
ZS11-L_A09_20556476	h	h	-	a	h	h	h	-	a	h	a	a	h	h	h	h	h	h	a	h	a	a	h	h	a	h	a	h	a	h	a	a	h	h	h	h	a	h	a	h	a	h	h	a	a	a	h	h	a
ZS11-L_A09_18682084	h	h	a	a	h	h	h	-	a	h	a	a	h	h	h	h	h	h	a	h	a	a	h	h	a	h	a	h	a	h	a	a	h	h	h	h	a	h	a	h	a	h	h	a	a	a	h	h	a
ZS11-L_A09_17858524	h	h	a	a	h	h	h	-	a	h	a	a	h	h	h	h	h	h	a	h	a	a	h	h	a	h	a	h	a	h	a	a	h	h	h	h	a	h	a	h	a	h	h	a	a	a	h	h	a
ZS11-L_A09_18622408	h	h	a	a	h	h	h	h	a	h	a	a	h	h	h	h	h	h	a	h	a	a	h	h	a	h	a	h	a	h	a	a	h	h	h	h	a	h	a	h	a	h	h	a	a	a	h	h	a
ZS11-L_A09_21114165	h	h	-	a	h	h	h	-	a	h	a	a	h	h	h	h	h	h	a	h	a	a	h	h	a	h	a	h	a	h	a	a	h	h	h	h	a	h	a	h	a	h	h	a	a	a	h	h	a
ZS11-L_A09_21831456	h	h	a	a	h	h	h	-	a	h	a	a	h	h	h	h	h	h	a	h	a	a	h	h	a	h	a	h	a	h	a	a	h	h	h	h	a	h	a	h	a	h	h	a	a	a	h	h	a
ZS11-L_A09_44886557	h	h	a	a	h	h	h	-	a	h	a	a	h	h	h	h	h	h	a	h	a	a	h	h	a	h	a	h	a	h	a	a	h	h	h	h	a	h	a	h	a	h	h	a	a	a	h	h	a
ZS11-L_A09_21954676	h	h	a	a	h	h	h	-	a	h	a	a	h	h	h	h	h	h	a	h	a	a	h	h	a	h	a	h	a	h	a	a	h	h	h	h	a	h	a	h	a	h	h	a	a	a	h	h	a
ZS11-L_A09_20943705	h	h	a	a	h	h	h	-	a	h	a	a	h	h	h	h	h	h	a	h	a	a	h	h	a	h	a	h	a	h	a	a	h	h	h	h	a	h	a	h	a	h	h	a	a	a	h	h	a
ZS11-L_A09_20943642	h	h	a	a	h	h	h	-	a	h	a	a	h	h	h	h	h	h	a	h	a	a	h	h	a	h	a	h	a	h	a	a	h	h	h	h	a	h	a	h	a	h	h	a	a	a	h	h	a
ZS11-L_A09_22001223	h	h	-	a	h	h	h	-	a	h	a	a	h	h	h	h	h	h	a	h	a	a	h	h	a	h	a	h	a	h	a	a	h	h	h	h	a	h	a	h	a	h	h	a	a	a	h	h	a
ZS11-L_A09_24397578	h	h	a	a	h	h	h	-	a	h	a	a	h	h	h	h	h	h	a	h	a	a	h	h	a	h	a	h	a	h	a	a	h	h	h	h	a	h	a	h	a	h	h	a	a	a	h	h	a
ZS11-L_A09_42538721	h	h	a	a	h	h	h	-	a	h	a	a	h	h	h	h	h	h	a	h	a	a	h	h	a	h	a	h	a	h	a	a	h	h	h	h	a	h	a	h	a	h	h	a	a	a	h	h	a
ZS11-L_A09_22177152	h	h	a	a	h	h	h	-	a	h	a	a	h	h	h	h	h	h	a	h	a	a	h	h	a	h	a	h	a	h	a	a	h	h	h	h	a	h	a	h	a	h	h	a	a	a	h	h	a
ZS11-L_A09_41418286	h	h	a	a	h	h	h	-	a	h	a	a	h	h	h	h	h	h	a	h	a	a	h	h	a	h	a	h	a	h	a	a	h	h	h	h	a	h	a	h	a	h	h	a	a	a	h	h	a
ZS11-L_A09_20485881	h	h	a	a	h	h	h	h	a	h	a	a	h	h	h	h	h	h	a	h	a	a	h	h	a	h	a	h	a	h	a	a	h	h	h	h	a	h	a	h	a	h	h	a	a	a	h	h	a
ZS11-L_A09_18681892	h	h	a	a	h	h	h	-	a	h	a	a	h	h	h	h	h	h	a	h	a	a	h	h	a	h	a	h	a	h	a	a	h	h	h	h	a	h	a	h	a	h	h	a	a	a	h	h	a
ZS11-L_A09_46538830	h	h	-	a	h	h	h	h	a	h	a	a	h	h	h	h	h	h	a	h	a	a	h	h	a	h	a	h	a	h	a	a	h	h	h	h	a	h	a	h	a	h	h	a	a	a	h	h	a
ZS11-L_A09_22177234	h	h	a	a	h	h	h	-	a	h	a	a	h	h	h	h	h	h	a	h	a	a	h	h	a	h	a	h	a	h	a	a	h	h	h	h	a	h	a	h	a	h	h	a	a	a	h	h	a
ZS11-L_A09_18356878	h	h	a	a	h	h	h	-	a	h	a	a	h	h	h	h	h	h	a	h	a	a	h	h	a	h	a	h	a	h	a	a	h	h	h	h	a	h	a	h	a	h	h	a	a	a	h	h	a
ZS11-L_A09_42858494	h	h	a	a	h	h	h	-	a	h	a	a	h	h	h	h	h	h	a	h	a	a	h	h	a	h	a	h	a	h	a	a	h	h	h	h	a	h	a	h	a	h	h	a	a	a	h	h	a
ZS11-L_A09_44831169	h	h	a	a	h	h	h	-	a	h	a	a	h	h	h	h	h	h	a	h	a	a	h	h	a	h	a	h	a	h	a	a	h	h	h	h	a	h	a	h	a	h	h	a	a	a	h	h	a
ZS11-L_A09_19857906	h	h	a	a	h	h	h	-	a	h	a	a	h	h	h	h	h	h	a	h	a	a	h	h	a	h	a	h	a	h	a	a	h	h	h	h	a	h	a	h	a	h	h	a	a	a	h	h	a
ZS11-L_A09_44222241	h	h	a	a	h	h	h	h	a	h	a	a	h	h	h	h	h	h	a	h	a	a	h	h	a	h	a	h	a	h	a	a	h	h	h	h	a	h	a	h	a	h	h	a	a	a	h	h	a
ZS11-L_A09_17830932	h	h	a	a	h	h	h	h	a	h	a	a	h	h	h	h	h	h	a	h	h	a	h	h	a	h	a	h	a	h	a	a	h	h	h	h	a	h	a	h	a	h	h	a	a	a	h	h	a
ZS11-L_A09_17830891	h	h	a	a	h	h	h	h	a	h	a	a	h	h	h	h	h	h	a	h	h	a	h	h	a	h	a	h	a	h	a	a	h	h	h	h	a	h	a	h	a	h	h	a	a	a	h	h	a
ZS11-L_A09_17830930	h	h	a	a	h	h	h	h	a	h	a	a	h	h	h	h	h	h	a	h	h	a	h	h	a	h	a	h	a	h	a	a	h	h	h	h	a	h	a	h	a	h	h	a	a	a	h	h	a
ZS11-L_A09_50232951	h	h	a	a	h	h	h	-	a	h	a	a	h	h	h	h	h	h	a	h	h	a	h	h	h	h	a	h	a	h	a	a	h	h	h	h	a	a	a	h	a	h	h	a	a	a	h	h	a
ZS11-L_A09_50233055	h	h	a	a	h	h	h	-	a	h	a	a	h	h	h	h	h	h	a	h	h	a	h	h	h	h	a	h	a	h	a	a	h	h	h	h	a	a	a	h	a	h	h	a	a	a	h	h	a
ZS11-L_A09_50233026	h	h	a	a	h	h	h	-	a	h	a	a	h	h	h	h	h	h	a	h	h	a	h	h	h	h	a	h	a	h	a	a	h	h	h	h	a	a	a	h	a	h	h	a	a	a	h	h	a
ZS11-L_A09_49827870	h	h	a	a	h	h	h	-	a	h	a	a	h	h	h	h	h	h	a	h	h	a	h	h	h	h	a	h	a	h	a	a	h	h	h	h	a	a	a	h	a	h	h	a	a	a	h	h	a
ZS11-L_A09_49829006	h	h	a	a	h	h	h	-	a	h	a	a	h	h	h	h	h	h	a	h	h	a	h	h	h	h	a	h	a	h	a	a	h	h	h	h	a	a	a	h	a	h	h	a	a	a	h	h	a
[truncated: 3,017 more rows]
[truncated: 44 more columns]

## Sheet: Table S4
TABLE S4 Gene Ontology annotation for the genes of the Rcr13 region of chromosome A02 in the Brassica napus ‘ZS11’ genome.
[truncated: 372 more rows]

[truncated: 6 more sheets: Table S5, Table S6, Table S7, Table S8, Table S9, Table S10]
